# Supplementary material for: Mal de Río Cuarto virus infection causes hormone imbalance and sugar accumulation in wheat leaves
Source: BMC Plant Biol. 2019 Mar 22;19:112. doi: 10.1186/s12870-019-1709-y (PMC6431059; doi:10.1186/s12870-019-1709-y)
Supplement: Supplementary file 2 — Table S1. Differentially accumulated transcripts (DATs) upon MRCV infection at 12 and 21 dpi. For each gene, the normalized mean count for mock-inoculated and MRCV-infected samples, the fold change and the FDR-adjusted P-value (padj) are indicated. The annotations from Ensembl plants Release 37 or inferred in this work are included. Table S2. DATs classified as wheat Transcription factors according to reference [27]. Table S3. DATs classified as Carbohydrate-related according to their functional annotation. Table S4. Putative wheat invertases and fructosyltransferases, Tre6P synthases (TPS) and Sugars Will Eventually be Exported Transporters (SWEET) used to build the phylogenetic trees shown on Additional file 1: Figures S4-S6. Sequences encoded by DATs at 21 dpi are highlighted in red (increased upon the infection) and blue (decreased). A/N Inv, Vac Inv and CW Inv stand for acid and/or neutral, vacuolar and cell wall invertases respectively. Fructosyltransferases included sucrose:sucrose 1-fructosyltransferase (1-SST), fructan:fructan 1-fructosyltransferases (1-FFT) and sucrose:fructan 6-fructosyltransferases (6-SFT). Table S5. DATs classified as Amino acid-related according to their functional annotation. Amino acid transporters were extracted from reference [45]. Table S6. DATs classified as Hormone-related according to their functional annotation. Table S7. Primer sequences used for qRT-PCR validations. (XLSX 717 kb) [file 12870_2019_1709_MOESM2_ESM.xlsx]

## Sheet: Table S1
Supplementary Table S1. Differentially accumulated transcripts (DATs) upon MRCV infection at 12 and 21 dpi. For each gene, the normalized mean count for mock-inoculated and MRCV-infected samples, the fold change and the FDR-adjusted P-value (padj) are indicated. The annotations from Ensembl plants Release 37 or inferred in this work are included.
DATs at 12 DPI
ensemble_gene_ID	Control_BaseMean	Treated_BaseMean	log2FoldChange	FC	padj	description_taestivum	go_id	atauschii_eg_homolog_ensembl_gene	description_atauschii	athaliana_eg_homolog_ensembl_gene	description_athaliana
TRIAE_CS42_5AL_TGACv1_374631_AA1204970	281.365	78.0335	-1.85032	0.277332	0.000134665		GO:2001070, GO:2000904, GO:0009570, GO:0043036		NA	AT1G42430	unknown protein; BEST Arabidopsis thaliana protein match is: unknown protein (TAIR:AT3G55760.3); Has 186 Blast hits to 143 proteins in 47 species: Archae - 0; Bacteria - 23; Metazoa - 14; Fungi - 6; Plants - 87; Viruses - 0; Other Eukaryotes - 56 (s /.../ NCBI BLink). [Source:TAIR;Acc:AT1G42430]
TRIAE_CS42_5AS_TGACv1_392709_AA1263370	22.9607	219.29	3.25392	9.53952	3.5229e-05	NAD-dependent protein deacylase SRT2 [Source:Projected from Arabidopsis thaliana (AT5G09230) UniProtKB/Swiss-Prot;Acc:Q94AQ6]	GO:0046872, GO:0005739, GO:0070403, GO:0034979, GO:0005759, GO:0016787, GO:0008270, GO:0006471, GO:0006476	F775_08708	sirtuin 2 [Source:Projected from Arabidopsis thaliana (AT5G09230) TAIR;Acc:AT5G09230]	AT5G09230	sirtuin 2 [Source:TAIR;Acc:AT5G09230]
DATs at 21 DPI
ensembl_gene_ID	Control_average_counts	Infected_average_counts	log2FoldChange	FC	padj	description_taestivum	go_ids	atauschii_eg_homolog_ensembl_gene	description_atauschii	athaliana_eg_homolog_ensembl_gene	description_athaliana
TRIAE_CS42_2BL_TGACv1_130477_AA0412140	546.493	99.8187	-2.45631	0.182212	1.39127e-23				NA	AT1G61930, AT1G11700, AT4G21930	At1g61930 [Source:UniProtKB/TrEMBL;Acc:O80698], At1g11700 [Source:UniProtKB/TrEMBL;Acc:Q9SAA7], Putative uncharacterized protein At4g21930 [Source:UniProtKB/TrEMBL;Acc:Q8L864]
TRIAE_CS42_7AS_TGACv1_570678_AA1839270	356.926	7007.38	4.29534	19.6347	2.92495e-22		GO:0016311, GO:0003993		NA	AT5G24770, AT5G24780	Vegetative storage protein 2 [Source:UniProtKB/Swiss-Prot;Acc:O82122], Vegetative storage protein 1 [Source:UniProtKB/Swiss-Prot;Acc:O49195]
TRIAE_CS42_2BL_TGACv1_129652_AA0391760	867.456	5813.76	2.7447	6.70249	3.18798e-22		GO:0042558		NA		NA
TRIAE_CS42_2AL_TGACv1_094940_AA0305070	383.43	46.4127	-3.04793	0.120915	4.0005e-22				NA	AT1G11700, AT4G21930, AT1G61930	At1g11700 [Source:UniProtKB/TrEMBL;Acc:Q9SAA7], Putative uncharacterized protein At4g21930 [Source:UniProtKB/TrEMBL;Acc:Q8L864], At1g61930 [Source:UniProtKB/TrEMBL;Acc:O80698]
TRIAE_CS42_3B_TGACv1_223198_AA0777830	545.473	103.267	-2.40036	0.189417	6.32621e-22			F775_13902	Metacaspase-1 [Source:UniProtKB/TrEMBL;Acc:M8CLZ7]	AT5G64240	Metacaspase-3 [Source:UniProtKB/Swiss-Prot;Acc:Q9FMG1]
TRIAE_CS42_6DL_TGACv1_528292_AA1713090	324.628	65.6959	-2.30679	0.20211	6.91106e-22				NA		NA
TRIAE_CS42_7BS_TGACv1_594019_AA1955580	236.937	36.2001	-2.71036	0.152792	9.52511e-22		GO:0016020, GO:0016021	F775_16138		AT3G28960, AT5G15240	Amino acid transporter AVT1I [Source:UniProtKB/Swiss-Prot;Acc:F4J1Q9], Amino acid transporter AVT1J [Source:UniProtKB/Swiss-Prot;Acc:Q9LXF8]
TRIAE_CS42_5BS_TGACv1_423430_AA1376740	1491.03	37290.6	4.64446	25.0104	2.43133e-20	Lipoxygenase [Source:UniProtKB/TrEMBL;Acc:W5FL28]	GO:0046872, GO:0016491, GO:0031408, GO:0016702, GO:0051213, GO:0006633, GO:0055114	F775_32873	Lipoxygenase [Source:UniProtKB/TrEMBL;Acc:M8AW62]	AT3G45140	Lipoxygenase 2, chloroplastic [Source:UniProtKB/Swiss-Prot;Acc:P38418]
TRIAE_CS42_7BS_TGACv1_592471_AA1938700	983.164	248.648	-1.98286	0.252989	8.98165e-20	WAT1-related protein [Source:UniProtKB/TrEMBL;Acc:A0A1D6CGH3]	GO:0016020, GO:0055085, GO:0022857, GO:0016021	F775_27803	WAT1-related protein [Source:UniProtKB/TrEMBL;Acc:R7WFA9]	AT1G21890, AT4G08300, AT1G44800, AT4G08290	WAT1-related protein At1g21890 [Source:UniProtKB/Swiss-Prot;Acc:F4HZQ7], WAT1-related protein At4g08300 [Source:UniProtKB/Swiss-Prot;Acc:Q501F8], WAT1-related protein At1g44800 [Source:UniProtKB/Swiss-Prot;Acc:Q9LPF1], WAT1-related protein At4g08290 [Source:UniProtKB/Swiss-Prot;Acc:Q9SUF1]
TRIAE_CS42_5AL_TGACv1_374528_AA1202420	1802.87	229.244	-2.97488	0.127195	1.48055e-19			F775_13902	Metacaspase-1 [Source:UniProtKB/TrEMBL;Acc:M8CLZ7]	AT5G64240	Metacaspase-3 [Source:UniProtKB/Swiss-Prot;Acc:Q9FMG1]
TRIAE_CS42_7DS_TGACv1_622233_AA2035940	1002.08	248.213	-2.013	0.247758	2.28601e-19	WAT1-related protein [Source:UniProtKB/TrEMBL;Acc:A0A1D6CZV4]	GO:0016020, GO:0022857, GO:0055085, GO:0016021	F775_27803	WAT1-related protein [Source:UniProtKB/TrEMBL;Acc:R7WFA9]	AT4G08300, AT1G44800, AT1G21890, AT4G08290	WAT1-related protein At4g08300 [Source:UniProtKB/Swiss-Prot;Acc:Q501F8], WAT1-related protein At1g44800 [Source:UniProtKB/Swiss-Prot;Acc:Q9LPF1], WAT1-related protein At1g21890 [Source:UniProtKB/Swiss-Prot;Acc:F4HZQ7], WAT1-related protein At4g08290 [Source:UniProtKB/Swiss-Prot;Acc:Q9SUF1]
TRIAE_CS42_4DL_TGACv1_345171_AA1151990	238.601	11.274	-4.41901	0.0467462	4.68137e-19			F775_43750		AT5G64240	Metacaspase-3 [Source:UniProtKB/Swiss-Prot;Acc:Q9FMG1]
TRIAE_CS42_5DS_TGACv1_457428_AA1486420	2368.92	36519	3.94637	15.4161	7.45606e-19	Lipoxygenase [Source:UniProtKB/TrEMBL;Acc:W5G4K3]	GO:0016702, GO:0055114, GO:0016491, GO:0031408, GO:0051213, GO:0046872, GO:0006633	F775_32873	Lipoxygenase [Source:UniProtKB/TrEMBL;Acc:M8AW62]	AT3G45140	Lipoxygenase 2, chloroplastic [Source:UniProtKB/Swiss-Prot;Acc:P38418]
TRIAE_CS42_5AS_TGACv1_393105_AA1268520	1556.61	27721.2	4.15453	17.809	8.62112e-19	Lipoxygenase [Source:UniProtKB/TrEMBL;Acc:A0A1D5YTJ8]	GO:0006633, GO:0016491, GO:0055114, GO:0051213, GO:0031408, GO:0046872, GO:0016702	F775_32873	Lipoxygenase [Source:UniProtKB/TrEMBL;Acc:M8AW62]	AT3G45140	Lipoxygenase 2, chloroplastic [Source:UniProtKB/Swiss-Prot;Acc:P38418]
TRIAE_CS42_5DL_TGACv1_434414_AA1435450	16.9945	122.471	2.85326	7.22633	7.10712e-18		GO:0016021, GO:0016020	F775_01188		AT5G17980	C2 calcium/lipid-binding and phosphoribosyltransferase C-terminal domain-containing protein [Source:UniProtKB/TrEMBL;Acc:Q9FJG3]
TRIAE_CS42_7DS_TGACv1_623085_AA2049430	873.842	9023.56	3.36833	10.3269	1.34664e-17		GO:0016021, GO:0016311, GO:0003993, GO:0016020		NA	AT5G24770, AT5G24780	Vegetative storage protein 2 [Source:UniProtKB/Swiss-Prot;Acc:O82122], Vegetative storage protein 1 [Source:UniProtKB/Swiss-Prot;Acc:O49195]
TRIAE_CS42_U_TGACv1_641492_AA2096350	348.064	41.7766	-3.047	0.120994	2.59722e-17	WAT1-related protein [Source:UniProtKB/TrEMBL;Acc:A0A1D6DBM2]	GO:0016021, GO:0055085, GO:0022857, GO:0016020	F775_27803	WAT1-related protein [Source:UniProtKB/TrEMBL;Acc:R7WFA9]	AT4G08300, AT1G21890, AT1G44800, AT4G08290	WAT1-related protein At4g08300 [Source:UniProtKB/Swiss-Prot;Acc:Q501F8], WAT1-related protein At1g21890 [Source:UniProtKB/Swiss-Prot;Acc:F4HZQ7], WAT1-related protein At1g44800 [Source:UniProtKB/Swiss-Prot;Acc:Q9LPF1], WAT1-related protein At4g08290 [Source:UniProtKB/Swiss-Prot;Acc:Q9SUF1]
TRIAE_CS42_4DL_TGACv1_344224_AA1145180	1213.17	12645	3.38172	10.4232	1.51125e-16		GO:0016787	F775_29443	Nucleoside-triphosphatase [Source:UniProtKB/TrEMBL;Acc:M8C7I8]		NA
TRIAE_CS42_2DS_TGACv1_177926_AA0587570	92.9878	9.70623	-3.27628	0.103215	1.94982e-16		GO:0022857, GO:0016021, GO:0055085, GO:0016020	F775_27981	Solute carrier family 22 member 3 [Source:UniProtKB/TrEMBL;Acc:M8CSP3]	AT1G79410, AT1G79360, AT1G16370, AT1G16390	Organic cation/carnitine transporter 5 [Source:UniProtKB/Swiss-Prot;Acc:Q9SAK7], Organic cation/carnitine transporter 2 [Source:UniProtKB/Swiss-Prot;Acc:O64515], Organic cation/carnitine transporter 6 [Source:UniProtKB/Swiss-Prot;Acc:Q9SA36], Organic cation/carnitine transporter 3 [Source:UniProtKB/Swiss-Prot;Acc:Q9SA38]
TRIAE_CS42_6BL_TGACv1_501977_AA1622060	467.572	103.602	-2.17566	0.22134	2.25995e-16				NA		NA
TRIAE_CS42_5AL_TGACv1_373974_AA1186170	370.84	3949.67	3.41307	10.6522	2.88099e-16		GO:0016787	F775_29443	Nucleoside-triphosphatase [Source:UniProtKB/TrEMBL;Acc:M8C7I8]		NA
TRIAE_CS42_2AL_TGACv1_093994_AA0290870	5275.25	48860.7	3.21137	9.26231	7.16531e-16	Lipoxygenase [Source:UniProtKB/TrEMBL;Acc:W5ASP5]	GO:0046872, GO:0016491, GO:0055114, GO:0051213, GO:0006633, GO:0031408, GO:0016702	F775_21426	Putative lipoxygenase 4 [Source:UniProtKB/TrEMBL;Acc:M8BYV1]		NA
TRIAE_CS42_3AL_TGACv1_194556_AA0635680	887.401	6314.3	2.83098	7.1156	2.03999e-15		GO:0016787, GO:0006629	F775_20849	Lipase [Source:UniProtKB/TrEMBL;Acc:M8B1V8]	AT2G30550, AT1G06800	Phospholipase A1-Igamma2, chloroplastic [Source:UniProtKB/Swiss-Prot;Acc:Q3EBR6], PLA-I(gamma)1 [Source:UniProtKB/TrEMBL;Acc:A0A178WG46]
TRIAE_CS42_5AS_TGACv1_393963_AA1277380	583.909	1381.07	1.24249	2.36606	2.59469e-15	Auxin-responsive protein [Source:UniProtKB/TrEMBL;Acc:A0A1D5YV70]	GO:0009734, GO:0005634, GO:0006351, GO:0006355	F775_26128	Auxin-responsive protein [Source:UniProtKB/TrEMBL;Acc:R7WCA5]	AT3G04730, AT1G04250, AT3G23050, AT4G14550	Auxin-responsive protein IAA16 [Source:UniProtKB/Swiss-Prot;Acc:O24407], Auxin-responsive protein IAA17 [Source:UniProtKB/Swiss-Prot;Acc:P93830], Auxin-responsive protein IAA7 [Source:UniProtKB/Swiss-Prot;Acc:Q38825], indole-3-acetic acid inducible 14 [Source:TAIR;Acc:AT4G14550]
TRIAE_CS42_3DL_TGACv1_253237_AA0893870	2151.3	19901.1	3.20959	9.25087	3.74851e-15				NA		NA
TRIAE_CS42_7AS_TGACv1_571344_AA1846980	15.1023	126.159	3.06327	8.35867	1.38618e-14		GO:0016021, GO:0016020		NA	AT5G24290, AT4G27860, AT4G27870	Membrane protein of ER body 2 [Source:UniProtKB/Swiss-Prot;Acc:F4KFS7], vacuolar iron transporter (VIT) family protein [Source:TAIR;Acc:AT4G27860], Vacuolar iron transporter (VIT) family protein [Source:TAIR;Acc:AT4G27870]
TRIAE_CS42_6AL_TGACv1_471306_AA1506720	97.3609	16.8919	-2.53824	0.172153	1.39734e-14				NA		NA
TRIAE_CS42_5AS_TGACv1_393492_AA1273160	195.849	6.24763	-4.97563	0.0317823	1.72161e-14		GO:0009055, GO:0005623, GO:0015035, GO:0055114, GO:0045454	F775_27530	Glutaredoxin-C1 [Source:UniProtKB/TrEMBL;Acc:M8CBS9]	AT2G30540, AT2G47870, AT5G18600, AT4G15690, AT4G15700, AT4G15680, AT3G62930, AT3G21460, AT1G06830, AT4G15670, AT3G62960, AT4G15660, AT3G62950, AT2G47880, AT1G03020	Monothiol glutaredoxin-S9 [Source:UniProtKB/Swiss-Prot;Acc:O04341], Putative glutaredoxin-C12 [Source:UniProtKB/Swiss-Prot;Acc:O82254], Monothiol glutaredoxin-S2 [Source:UniProtKB/Swiss-Prot;Acc:Q8L8Z8], Monothiol glutaredoxin-S5 [Source:UniProtKB/Swiss-Prot;Acc:O23420], Monothiol glutaredoxin-S3 [Source:UniProtKB/Swiss-Prot;Acc:O23421], Monothiol glutaredoxin-S4 [Source:UniProtKB/Swiss-Prot;Acc:…
TRIAE_CS42_2DL_TGACv1_160265_AA0548870	2807.41	12723.8	2.18028	4.53242	1.72569e-14		GO:0016020, GO:0016021, GO:0042558		NA		NA
TRIAE_CS42_2BL_TGACv1_130067_AA0402730	5186.68	39211.3	2.9184	7.56005	1.96202e-14	Lipoxygenase [Source:UniProtKB/TrEMBL;Acc:W5BBF4]	GO:0051213, GO:0006633, GO:0016491, GO:0016702, GO:0055114, GO:0046872, GO:0031408	F775_21426	Putative lipoxygenase 4 [Source:UniProtKB/TrEMBL;Acc:M8BYV1]		NA
TRIAE_CS42_7DL_TGACv1_604393_AA1997730	3605.37	764.431	-2.23742	0.212066	1.96202e-14		GO:0006351, GO:0003677, GO:0005634, GO:0006355	F775_30297	NAC domain-containing protein 21/22 [Source:UniProtKB/TrEMBL;Acc:N1QXF9]	AT3G12977, AT1G56010	NAC (No Apical Meristem) domain transcriptional regulator superfamily protein [Source:UniProtKB/TrEMBL;Acc:Q9LSI1], NAC domain-containing protein 21/22 [Source:UniProtKB/Swiss-Prot;Acc:Q84TE6]
TRIAE_CS42_4DL_TGACv1_343171_AA1131030	514.876	56.9263	-3.18136	0.110234	2.71865e-14	NA	NA		NA		NA
TRIAE_CS42_2DL_TGACv1_158051_AA0507370	83.7757	4.92643	-4.11706	0.057629	3.21239e-14		GO:0003712, GO:0004402, GO:0005634, GO:0008270, GO:0006355, GO:0016573		NA	AT5G63160, AT3G48360	BTB/POZ and TAZ domain-containing protein 1 [Source:UniProtKB/Swiss-Prot;Acc:Q9FMK7], BTB/POZ and TAZ domain-containing protein 2 [Source:UniProtKB/Swiss-Prot;Acc:Q94BN0]
TRIAE_CS42_5BS_TGACv1_423880_AA1384600	192.117	8.80444	-4.45994	0.0454386	4.80942e-14		GO:0015035, GO:0055114, GO:0005623, GO:0045454, GO:0009055	F775_27531	Glutaredoxin-C1 [Source:UniProtKB/TrEMBL;Acc:M8BF25]	AT3G21460, AT4G15660, AT3G62930, AT1G06830, AT4G15670, AT3G62950, AT3G62960, AT4G15700, AT2G47870, AT1G03020, AT2G30540, AT2G47880, AT5G18600, AT4G15680, AT4G15690	Monothiol glutaredoxin-S10 [Source:UniProtKB/Swiss-Prot;Acc:Q9LIF1], Monothiol glutaredoxin-S8 [Source:UniProtKB/Swiss-Prot;Acc:O23417], Monothiol glutaredoxin-S6 [Source:UniProtKB/Swiss-Prot;Acc:Q9LYC8], Monothiol glutaredoxin-S11 [Source:UniProtKB/Swiss-Prot;Acc:Q9M9Y9], Monothiol glutaredoxin-S7 [Source:UniProtKB/Swiss-Prot;Acc:Q6NLU2], Glutaredoxin-C11 [Source:UniProtKB/Swiss-Prot;Acc:Q9LYC6]…
TRIAE_CS42_5AL_TGACv1_374177_AA1192440	218.286	28.4882	-2.93998	0.13031	6.38169e-14			F775_19025		AT3G22550, AT3G63210	NAD(P)H-quinone oxidoreductase subunit, putative (DUF581) [Source:UniProtKB/TrEMBL;Acc:Q8L471], Protein MARD1 [Source:UniProtKB/Swiss-Prot;Acc:Q8LGS1]
TRIAE_CS42_4AL_TGACv1_288314_AA0944510	2236.51	11597.2	2.37451	5.18558	7.44647e-14		GO:0016311, GO:0003993		NA	AT5G24770, AT5G24780	Vegetative storage protein 2 [Source:UniProtKB/Swiss-Prot;Acc:O82122], Vegetative storage protein 1 [Source:UniProtKB/Swiss-Prot;Acc:O49195]
TRIAE_CS42_5AL_TGACv1_374875_AA1210800	800.808	177.583	-2.17032	0.222161	7.44647e-14		GO:0019538	F775_08632		AT2G29970, AT2G40130, AT1G07200	Protein SMAX1-LIKE 7 [Source:UniProtKB/Swiss-Prot;Acc:O80875], Protein SMAX1-LIKE 8 [Source:UniProtKB/Swiss-Prot;Acc:F4IGZ2], Protein SMAX1-LIKE 6 [Source:UniProtKB/Swiss-Prot;Acc:Q9LML2]
TRIAE_CS42_2DL_TGACv1_159903_AA0544110	12.8149	173.708	3.76208	13.5674	7.566e-14		GO:0016798, GO:0004553, GO:0008152, GO:0016787, GO:0005975	F775_06090	Beta-fructofuranosidase, insoluble isoenzyme 7 [Source:UniProtKB/TrEMBL;Acc:M8CHD9]		NA
TRIAE_CS42_4BL_TGACv1_322188_AA1069490	94.5117	17.4178	-2.4419	0.184041	1.0026e-13			F775_43750		AT5G64240	Metacaspase-3 [Source:UniProtKB/Swiss-Prot;Acc:Q9FMG1]
TRIAE_CS42_4DL_TGACv1_344594_AA1148220	1516.16	12889.5	3.08774	8.50163	1.04778e-13	Purple acid phosphatase [Source:UniProtKB/TrEMBL;Acc:A0A1D5Y399]	GO:0016787, GO:0046872, GO:0016311, GO:0003993	F775_30399	Purple acid phosphatase [Source:UniProtKB/TrEMBL;Acc:M8BPC3]		NA
TRIAE_CS42_7AS_TGACv1_571437_AA1847700	89.3172	4.90402	-4.17079	0.0555223	1.05508e-13				NA		NA
TRIAE_CS42_2BL_TGACv1_129425_AA0383150	151.744	34.3862	-2.14694	0.225791	2.77085e-13			F775_07139			NA
TRIAE_CS42_5AS_TGACv1_393090_AA1268300	111.292	10.7798	-3.38538	0.0956972	3.0437e-13		GO:0015035, GO:0009055, GO:0055114, GO:0045454, GO:0005623	F775_30527	Putative glutaredoxin-C14 [Source:UniProtKB/TrEMBL;Acc:R7WD14]	AT2G47870, AT4G15680, AT1G03020, AT5G18600, AT2G47880, AT3G62930, AT4G15670, AT4G15690, AT3G21460, AT4G15700, AT3G62960, AT4G15660, AT1G06830, AT2G30540, AT3G62950	Putative glutaredoxin-C12 [Source:UniProtKB/Swiss-Prot;Acc:O82254], Monothiol glutaredoxin-S4 [Source:UniProtKB/Swiss-Prot;Acc:O23419], Monothiol glutaredoxin-S1 [Source:UniProtKB/Swiss-Prot;Acc:Q9SA68], Monothiol glutaredoxin-S2 [Source:UniProtKB/Swiss-Prot;Acc:Q8L8Z8], Glutaredoxin-C13 [Source:UniProtKB/Swiss-Prot;Acc:O82255], Monothiol glutaredoxin-S6 [Source:UniProtKB/Swiss-Prot;Acc:Q9LYC8], …
TRIAE_CS42_2BL_TGACv1_129490_AA0385980	129.171	13.9815	-3.22239	0.107143	1.03666e-12		GO:0006355, GO:0006351, GO:0005634, GO:0003677	F775_13473	Myb family transcription factor APL [Source:UniProtKB/TrEMBL;Acc:M8CKH8]	AT5G06800	myb-like HTH transcriptional regulator family protein [Source:TAIR;Acc:AT5G06800]
TRIAE_CS42_5DL_TGACv1_434271_AA1432920	131.264	23.716	-2.46251	0.181431	1.10674e-12				NA	AT3G46990, AT2G38070, AT5G58930, AT3G09070, AT5G01170	DUF740 family protein, putative (DUF740) [Source:UniProtKB/TrEMBL;Acc:Q9SD74], Protein of unknown function (DUF740) [Source:TAIR;Acc:AT2G38070], Emb|CAB61945.1 [Source:UniProtKB/TrEMBL;Acc:Q9FIL8], UPF0503 protein At3g09070, chloroplastic [Source:UniProtKB/Swiss-Prot;Acc:Q9SS80], At5g01170 [Source:UniProtKB/TrEMBL;Acc:Q9LFB9]
TRIAE_CS42_1BL_TGACv1_030730_AA0099290	100.09	6.96058	-3.87416	0.0681963	2.28879e-12				NA		NA
TRIAE_CS42_7DS_TGACv1_625534_AA2065440	153.741	14.9074	-3.3698	0.0967363	2.28879e-12		GO:0016020, GO:0016021	F775_16138		AT3G28960, AT5G15240	Amino acid transporter AVT1I [Source:UniProtKB/Swiss-Prot;Acc:F4J1Q9], Amino acid transporter AVT1J [Source:UniProtKB/Swiss-Prot;Acc:Q9LXF8]
TRIAE_CS42_2DL_TGACv1_159609_AA0540570	6215.99	40107.3	2.68982	6.45233	2.63296e-12	Lipoxygenase [Source:UniProtKB/TrEMBL;Acc:A0A1D5UP29]	GO:0016491, GO:0016702, GO:0046872, GO:0006633, GO:0031408, GO:0055114, GO:0051213		NA		NA
TRIAE_CS42_5DL_TGACv1_433333_AA1409960	1465.79	386.556	-1.92165	0.263952	2.82189e-12		GO:0019538	F775_08632		AT2G40130, AT1G07200, AT2G29970	Protein SMAX1-LIKE 8 [Source:UniProtKB/Swiss-Prot;Acc:F4IGZ2], Protein SMAX1-LIKE 6 [Source:UniProtKB/Swiss-Prot;Acc:Q9LML2], Protein SMAX1-LIKE 7 [Source:UniProtKB/Swiss-Prot;Acc:O80875]
TRIAE_CS42_3B_TGACv1_221370_AA0738600	67.6161	5.4723	-3.66563	0.0788014	6.12151e-12	Annexin [Source:UniProtKB/TrEMBL;Acc:A0A1D5VTL2]	GO:0005509, GO:0005544	F775_16509	Annexin D5 [Source:UniProtKB/TrEMBL;Acc:R7W532]		NA
TRIAE_CS42_4BS_TGACv1_327832_AA1075600	858.938	148.231	-2.53216	0.17288	1.57679e-11		GO:0019538,	F775_10103		AT2G40130, AT1G07200, AT2G29970	Protein SMAX1-LIKE 8 [Source:UniProtKB/Swiss-Prot;Acc:F4IGZ2], Protein SMAX1-LIKE 6 [Source:UniProtKB/Swiss-Prot;Acc:Q9LML2], Protein SMAX1-LIKE 7 [Source:UniProtKB/Swiss-Prot;Acc:O80875]
TRIAE_CS42_5BS_TGACv1_423673_AA1381760	308.806	35.0955	-3.13804	0.113594	2.30439e-11		GO:0009055, GO:0015035, GO:0045454, GO:0055114, GO:0005623	F775_27530	Glutaredoxin-C1 [Source:UniProtKB/TrEMBL;Acc:M8CBS9]	AT3G62930, AT3G21460, AT2G47870, AT3G62960, AT4G15660, AT3G62950, AT5G18600, AT2G30540, AT1G03020, AT4G15690, AT4G15670, AT2G47880, AT4G15700, AT4G15680, AT1G06830	Monothiol glutaredoxin-S6 [Source:UniProtKB/Swiss-Prot;Acc:Q9LYC8], Monothiol glutaredoxin-S10 [Source:UniProtKB/Swiss-Prot;Acc:Q9LIF1], Putative glutaredoxin-C12 [Source:UniProtKB/Swiss-Prot;Acc:O82254], Glutaredoxin-C14 [Source:UniProtKB/Swiss-Prot;Acc:Q9LYC5], Monothiol glutaredoxin-S8 [Source:UniProtKB/Swiss-Prot;Acc:O23417], Glutaredoxin-C11 [Source:UniProtKB/Swiss-Prot;Acc:Q9LYC6], Monothio…
TRIAE_CS42_2AL_TGACv1_092909_AA0266780	251.896	20.4781	-3.62987	0.0807796	3.46599e-11		GO:0004402, GO:0016573, GO:0006355, GO:0003712, GO:0008270, GO:0005634		NA	AT5G63160, AT3G48360	BTB/POZ and TAZ domain-containing protein 1 [Source:UniProtKB/Swiss-Prot;Acc:Q9FMK7], BTB/POZ and TAZ domain-containing protein 2 [Source:UniProtKB/Swiss-Prot;Acc:Q94BN0]
TRIAE_CS42_5AL_TGACv1_373985_AA1186520	191.612	1013.35	2.40337	5.29036	3.46603e-11	Purple acid phosphatase [Source:UniProtKB/TrEMBL;Acc:A0A1D5YB43]	GO:0016787, GO:0016311, GO:0003993, GO:0046872	F775_30399	Purple acid phosphatase [Source:UniProtKB/TrEMBL;Acc:M8BPC3]		NA
TRIAE_CS42_2DL_TGACv1_157956_AA0503340	394.941	108.886	-1.85823	0.275814	4.77675e-11	Probable copper-transporting ATPase HMA5 [Source:Projected from Arabidopsis thaliana (AT1G63440) UniProtKB/Swiss-Prot;Acc:Q9SH30]	GO:0005507, GO:0016787, GO:0016020, GO:0000166, GO:0030001, GO:0006812, GO:0046872, GO:0099132, GO:0019829, GO:0016021	F775_11672	heavy metal atpase 5 [Source:Projected from Arabidopsis thaliana (AT1G63440) TAIR;Acc:AT1G63440]	AT1G63440	Probable copper-transporting ATPase HMA5 [Source:UniProtKB/Swiss-Prot;Acc:Q9SH30]
TRIAE_CS42_7DS_TGACv1_623278_AA2051560	112.938	16.0923	-2.82363	0.141255	5.35504e-11	Probable galactinol--sucrose galactosyltransferase 6 [Source:Projected from Arabidopsis thaliana (AT5G20250) UniProtKB/Swiss-Prot;Acc:Q8RX87]	GO:0003824, GO:0009507, GO:0009506, GO:0009409, GO:0003729, GO:0080167, GO:0006979	F775_23177		AT5G20250	Putative galactinol--sucrose galactosyltransferase 6 [Source:UniProtKB/TrEMBL;Acc:F4K470]
TRIAE_CS42_2AL_TGACv1_093198_AA0274960	808.511	210.117	-1.94549	0.259627	5.72974e-11			F775_29288	(Protein-PII) uridylyltransferase [Source:UniProtKB/TrEMBL;Acc:M8BSB2]	AT3G01990	ACT domain repeat 6 [Source:UniProtKB/TrEMBL;Acc:A0A1I9LSD7]
TRIAE_CS42_2BL_TGACv1_130407_AA0410710	1085.45	445.815	-1.2827	0.411026	6.60169e-11	Stress enhanced protein 2, chloroplastic [Source:Projected from Arabidopsis thaliana (AT2G21970) UniProtKB/Swiss-Prot;Acc:Q9SJ02]	GO:0071492, GO:0009535, GO:0009611, GO:0071486	F775_52653	stress enhanced protein 2 [Source:Projected from Arabidopsis thaliana (AT2G21970) TAIR;Acc:AT2G21970]	AT2G21970	SEP2 [Source:UniProtKB/TrEMBL;Acc:A0A178VQ84]
TRIAE_CS42_3AL_TGACv1_197474_AA0666400	8.19268	57.2245	2.80566	6.9918	9.66451e-11		GO:0008168, GO:0032259	F775_17134	Jasmonate O-methyltransferase [Source:UniProtKB/TrEMBL;Acc:M8C7V2]	AT4G36470	At4g36470 [Source:UniProtKB/TrEMBL;Acc:O23234]
TRIAE_CS42_4BL_TGACv1_320289_AA1034090	1621.52	239.455	-2.76028	0.147595	1.23602e-10			F775_13902	Metacaspase-1 [Source:UniProtKB/TrEMBL;Acc:M8CLZ7]	AT5G64240	Metacaspase-3 [Source:UniProtKB/Swiss-Prot;Acc:Q9FMG1]
TRIAE_CS42_5AS_TGACv1_395332_AA1282920	232.692	9.34043	-4.64889	0.0398606	2.19451e-10		GO:0015035, GO:0045454, GO:0005623, GO:0055114, GO:0009055	F775_13086	Glutaredoxin-C1 [Source:UniProtKB/TrEMBL;Acc:M8BFQ7]	AT3G62950, AT4G15670, AT3G21460, AT1G03020, AT2G30540, AT2G47870, AT2G47880, AT4G15660, AT4G15690, AT4G15700, AT1G06830, AT3G62960, AT4G15680, AT5G18600, AT3G62930	Glutaredoxin-C11 [Source:UniProtKB/Swiss-Prot;Acc:Q9LYC6], Monothiol glutaredoxin-S7 [Source:UniProtKB/Swiss-Prot;Acc:Q6NLU2], Monothiol glutaredoxin-S10 [Source:UniProtKB/Swiss-Prot;Acc:Q9LIF1], Monothiol glutaredoxin-S1 [Source:UniProtKB/Swiss-Prot;Acc:Q9SA68], Monothiol glutaredoxin-S9 [Source:UniProtKB/Swiss-Prot;Acc:O04341], Putative glutaredoxin-C12 [Source:UniProtKB/Swiss-Prot;Acc:O82254],…
TRIAE_CS42_3DL_TGACv1_249376_AA0847000	1078.26	351.504	-1.61737	0.325929	2.24427e-10		GO:0005992, GO:0003824	F775_29374	Putative alpha,alpha-trehalose-phosphate synthase (UDP-forming) 7 [Source:UniProtKB/TrEMBL;Acc:N1QW66]	AT1G06410	TPS7 [Source:UniProtKB/TrEMBL;Acc:A0A178WH64]
TRIAE_CS42_2AS_TGACv1_112570_AA0341370	2.79419	84.5788	4.91533	30.176	3.02393e-10		GO:0016787	F775_12645, F775_12647, F775_27310	Apyrase [Source:UniProtKB/TrEMBL;Acc:M8C513], Apyrase [Source:UniProtKB/TrEMBL;Acc:M8B8B9], Apyrase [Source:UniProtKB/TrEMBL;Acc:M8BTR1]		NA
TRIAE_CS42_7DS_TGACv1_624041_AA2058460	480.935	865.699	0.847335	1.79917	4.83074e-10		GO:0016740, GO:0008168, GO:0008171, GO:0032259, GO:0046983	F775_04977	O-methyltransferase ZRP4 [Source:UniProtKB/TrEMBL;Acc:M8CVK0]		NA
TRIAE_CS42_7AL_TGACv1_556250_AA1759120	2682.2	615.312	-2.12354	0.229484	6.12159e-10		GO:0006355, GO:0005634, GO:0006351, GO:0003677	F775_30297	NAC domain-containing protein 21/22 [Source:UniProtKB/TrEMBL;Acc:N1QXF9]	AT3G12977, AT1G56010	NAC (No Apical Meristem) domain transcriptional regulator superfamily protein [Source:UniProtKB/TrEMBL;Acc:Q9LSI1], NAC domain-containing protein 21/22 [Source:UniProtKB/Swiss-Prot;Acc:Q84TE6]
TRIAE_CS42_2DL_TGACv1_160281_AA0549000	22.8797	190.007	3.05581	8.31556	1.01078e-09	Lipoxygenase [Source:UniProtKB/TrEMBL;Acc:A0A1D5UR29]	GO:0006633, GO:0016491, GO:0031408, GO:0046872, GO:0016702, GO:0051213, GO:0055114	F775_21426	Putative lipoxygenase 4 [Source:UniProtKB/TrEMBL;Acc:M8BYV1]		NA
TRIAE_CS42_1AL_TGACv1_002766_AA0045020	189.372	70.5677	-1.42486	0.372456	1.20911e-09				NA	AT5G56550, AT4G26288	Emb|CAB83157.1 [Source:UniProtKB/TrEMBL;Acc:Q9LVB9], FUNCTIONS IN: molecular_function unknown; INVOLVED IN: biological_process unknown; LOCATED IN: cellular_component unknown; BEST Arabidopsis thaliana protein match is: oxidative stress 3 (TAIR:AT5G56550.1); Has 289 Blast hits to 232 proteins in 41 sp /.../ Archae - 0; Bacteria - 12; Metazoa - 36; Fungi - 21; Plants - 151; Viruses - 2; Other Euka…
TRIAE_CS42_5DS_TGACv1_457215_AA1483830	59.3293	3.54856	-4.05729	0.0600669	1.20911e-09		GO:0045454, GO:0009055, GO:0015035, GO:0005623, GO:0055114	F775_30527	Putative glutaredoxin-C14 [Source:UniProtKB/TrEMBL;Acc:R7WD14]	AT4G15670, AT4G15690, AT4G15680, AT5G18600, AT4G15700, AT3G62930, AT3G62960, AT1G03020, AT2G47870, AT2G47880, AT4G15660, AT3G21460, AT2G30540, AT3G62950, AT1G06830	Monothiol glutaredoxin-S7 [Source:UniProtKB/Swiss-Prot;Acc:Q6NLU2], Monothiol glutaredoxin-S5 [Source:UniProtKB/Swiss-Prot;Acc:O23420], Monothiol glutaredoxin-S4 [Source:UniProtKB/Swiss-Prot;Acc:O23419], Monothiol glutaredoxin-S2 [Source:UniProtKB/Swiss-Prot;Acc:Q8L8Z8], Monothiol glutaredoxin-S3 [Source:UniProtKB/Swiss-Prot;Acc:O23421], Monothiol glutaredoxin-S6 [Source:UniProtKB/Swiss-Prot;Acc:…
TRIAE_CS42_1DL_TGACv1_061539_AA0198230	102.968	23.4983	-2.13034	0.228404	2.08528e-09				NA	AT5G56550, AT4G26288	Emb|CAB83157.1 [Source:UniProtKB/TrEMBL;Acc:Q9LVB9], FUNCTIONS IN: molecular_function unknown; INVOLVED IN: biological_process unknown; LOCATED IN: cellular_component unknown; BEST Arabidopsis thaliana protein match is: oxidative stress 3 (TAIR:AT5G56550.1); Has 289 Blast hits to 232 proteins in 41 sp /.../ Archae - 0; Bacteria - 12; Metazoa - 36; Fungi - 21; Plants - 151; Viruses - 2; Other Euka…
TRIAE_CS42_3AL_TGACv1_194255_AA0629700	2777.2	857.523	-1.69567	0.308711	2.15858e-09		GO:0005992, GO:0003824	F775_29374	Putative alpha,alpha-trehalose-phosphate synthase (UDP-forming) 7 [Source:UniProtKB/TrEMBL;Acc:N1QW66]	AT1G06410	TPS7 [Source:UniProtKB/TrEMBL;Acc:A0A178WH64]
TRIAE_CS42_5DS_TGACv1_458071_AA1491950	318.108	36.651	-3.12194	0.114869	2.24209e-09		GO:0009055, GO:0005623, GO:0055114, GO:0015035, GO:0045454	F775_27530	Glutaredoxin-C1 [Source:UniProtKB/TrEMBL;Acc:M8CBS9]	AT4G15690, AT3G62930, AT4G15680, AT2G47880, AT1G03020, AT4G15700, AT3G21460, AT1G06830, AT4G15670, AT3G62950, AT2G47870, AT5G18600, AT2G30540, AT4G15660, AT3G62960	Monothiol glutaredoxin-S5 [Source:UniProtKB/Swiss-Prot;Acc:O23420], Monothiol glutaredoxin-S6 [Source:UniProtKB/Swiss-Prot;Acc:Q9LYC8], Monothiol glutaredoxin-S4 [Source:UniProtKB/Swiss-Prot;Acc:O23419], Glutaredoxin-C13 [Source:UniProtKB/Swiss-Prot;Acc:O82255], Monothiol glutaredoxin-S1 [Source:UniProtKB/Swiss-Prot;Acc:Q9SA68], Monothiol glutaredoxin-S3 [Source:UniProtKB/Swiss-Prot;Acc:O23421], …
TRIAE_CS42_7AL_TGACv1_556414_AA1762550	0	41.9047	7.79332	221.832	2.33703e-09		GO:0000166, GO:0005524		NA	AT2G18190, AT5G17750, AT2G18193, AT5G17730, AT5G17740, AT5G17760	AAA-ATPase At2g18190 [Source:UniProtKB/Swiss-Prot;Acc:F4IQG2], AAA-ATPase At5g17750 [Source:UniProtKB/Swiss-Prot;Acc:F4KID5], AAA-ATPase At2g18193 [Source:UniProtKB/Swiss-Prot;Acc:Q8GW96], AAA-ATPase At5g17730 [Source:UniProtKB/Swiss-Prot;Acc:Q9FN78], AAA-ATPase At5g17740 [Source:UniProtKB/Swiss-Prot;Acc:Q9FN77], AAA-ATPase At5g17760 [Source:UniProtKB/Swiss-Prot;Acc:Q9FN75]
TRIAE_CS42_3B_TGACv1_224108_AA0792410	734.904	252.829	-1.53973	0.34395	2.78739e-09	Trehalose 6-phosphate phosphatase [Source:UniProtKB/TrEMBL;Acc:A0A1D5W4C5]	GO:0004805, GO:0016787, GO:0003824, GO:0005992, GO:0016311	F775_29374	Putative alpha,alpha-trehalose-phosphate synthase (UDP-forming) 7 [Source:UniProtKB/TrEMBL;Acc:N1QW66]	AT1G06410	TPS7 [Source:UniProtKB/TrEMBL;Acc:A0A178WH64]
TRIAE_CS42_5BS_TGACv1_423559_AA1379430	296.212	567.914	0.939031	1.91724	3.05861e-09	Auxin-responsive protein [Source:UniProtKB/TrEMBL;Acc:A0A1D6S448]	GO:0005634, GO:0009734, GO:0006351, GO:0006355	F775_26128	Auxin-responsive protein [Source:UniProtKB/TrEMBL;Acc:R7WCA5]	AT3G04730, AT4G14550, AT1G04250, AT3G23050	Auxin-responsive protein IAA16 [Source:UniProtKB/Swiss-Prot;Acc:O24407], indole-3-acetic acid inducible 14 [Source:TAIR;Acc:AT4G14550], Auxin-responsive protein IAA17 [Source:UniProtKB/Swiss-Prot;Acc:P93830], Auxin-responsive protein IAA7 [Source:UniProtKB/Swiss-Prot;Acc:Q38825]
TRIAE_CS42_2AS_TGACv1_112955_AA0348580	143.889	16.5967	-3.13028	0.114207	4.23176e-09		GO:0016020, GO:0022857, GO:0055085, GO:0016021	F775_27981	Solute carrier family 22 member 3 [Source:UniProtKB/TrEMBL;Acc:M8CSP3]	AT1G16390, AT1G16370, AT1G79410, AT1G79360	Organic cation/carnitine transporter 3 [Source:UniProtKB/Swiss-Prot;Acc:Q9SA38], Organic cation/carnitine transporter 6 [Source:UniProtKB/Swiss-Prot;Acc:Q9SA36], Organic cation/carnitine transporter 5 [Source:UniProtKB/Swiss-Prot;Acc:Q9SAK7], Organic cation/carnitine transporter 2 [Source:UniProtKB/Swiss-Prot;Acc:O64515]
TRIAE_CS42_4AL_TGACv1_289294_AA0968600	58.6685	9.2193	-2.6644	0.157738	8.12487e-09		GO:0005215, GO:0006810, GO:0016020, GO:0006857, GO:0016021		NA	AT3G45650, AT3G45660, AT3G45680, AT3G45700, AT3G45690, AT3G45710, AT3G45720	Nitrate excretion transporter1 [Source:UniProtKB/TrEMBL;Acc:A0A1I9LSG9], Major facilitator superfamily protein [Source:UniProtKB/TrEMBL;Acc:A0A1I9LN67], Protein NRT1/ PTR FAMILY 2.3 [Source:UniProtKB/Swiss-Prot;Acc:Q9M175], Protein NRT1/ PTR FAMILY 2.4 [Source:UniProtKB/Swiss-Prot;Acc:Q9M173], Putative protein NRT1/ PTR FAMILY 2.2 [Source:UniProtKB/Swiss-Prot;Acc:Q9M174], Protein NRT1/ PTR FAMILY…
TRIAE_CS42_6BS_TGACv1_513250_AA1636080	65.5326	178.887	1.44891	2.73002	8.50394e-09		GO:0000166, GO:0005524	F775_13490	Pre-mRNA cleavage complex II protein family [Source:Projected from Arabidopsis thaliana (AT5G11010) TAIR;Acc:AT5G11010]		NA
TRIAE_CS42_5BL_TGACv1_404284_AA1293860	266.422	101.451	-1.38716	0.382316	9.62351e-09			F775_01220			NA
TRIAE_CS42_5DS_TGACv1_456835_AA1478880	63.8112	1.61167	-5.27533	0.0258206	1.17279e-08		GO:0009055, GO:0045454, GO:0055114, GO:0015035, GO:0005623	F775_27531	Glutaredoxin-C1 [Source:UniProtKB/TrEMBL;Acc:M8BF25]	AT4G15690, AT3G62930, AT1G03020, AT5G18600, AT3G21460, AT2G47870, AT2G47880, AT3G62950, AT4G15670, AT4G15660, AT3G62960, AT2G30540, AT1G06830, AT4G15680, AT4G15700	Monothiol glutaredoxin-S5 [Source:UniProtKB/Swiss-Prot;Acc:O23420], Monothiol glutaredoxin-S6 [Source:UniProtKB/Swiss-Prot;Acc:Q9LYC8], Monothiol glutaredoxin-S1 [Source:UniProtKB/Swiss-Prot;Acc:Q9SA68], Monothiol glutaredoxin-S2 [Source:UniProtKB/Swiss-Prot;Acc:Q8L8Z8], Monothiol glutaredoxin-S10 [Source:UniProtKB/Swiss-Prot;Acc:Q9LIF1], Putative glutaredoxin-C12 [Source:UniProtKB/Swiss-Prot;Acc…
TRIAE_CS42_2DL_TGACv1_160638_AA0552490	108.78	480.25	2.14279	4.41616	1.20295e-08		GO:0004497, GO:0055114, GO:0020037, GO:0046872, GO:0005506, GO:0016705, GO:0016491		NA	AT2G45570, AT1G33720, AT1G33730, AT3G61040, AT2G45550, AT2G45560, AT2G45580	Cytochrome P450 76C2 [Source:UniProtKB/Swiss-Prot;Acc:O64637], Cytochrome P450, family 76, subfamily C, polypeptide 6 [Source:UniProtKB/TrEMBL;Acc:Q9LQ25], Cytochrome P450, family 76, subfamily C, polypeptide 5 [Source:UniProtKB/TrEMBL;Acc:F4HRA1], Cytochrome P450 monooxygenase-like protein [Source:UniProtKB/TrEMBL;Acc:Q9LEX2], Cytochrome P450 76C4 [Source:UniProtKB/Swiss-Prot;Acc:O64635], CYP76C…
TRIAE_CS42_2BS_TGACv1_147057_AA0477410	49.5667	6.04255	-3.01871	0.12339	1.34509e-08		GO:0009733		NA		NA
TRIAE_CS42_7DS_TGACv1_621538_AA2018830	80.2199	24.6857	-1.69955	0.307881	1.44239e-08		GO:0009793	F775_31028			NA
TRIAE_CS42_2BL_TGACv1_130556_AA0413520	503.982	161.901	-1.63816	0.321265	1.45344e-08				NA	AT5G03230, AT5G60680, AT2G28400, AT3G45210	Arabidopsis thaliana genomic DNA, chromosome 5, P1 clone:MOK16 [Source:UniProtKB/TrEMBL;Acc:Q9LYW2], Emb|CAB72159.1 [Source:UniProtKB/TrEMBL;Acc:Q9FF51], Putative uncharacterized protein At2g28400 [Source:UniProtKB/TrEMBL;Acc:Q9SKN0], AT3g45210/T14D3_150 [Source:UniProtKB/TrEMBL;Acc:Q9M1T8]
TRIAE_CS42_3B_TGACv1_221867_AA0752050	6353.18	19161.8	1.59271	3.01614	1.78213e-08		GO:0003824, GO:0009116	F775_07595	Bark storage protein A [Source:UniProtKB/TrEMBL;Acc:M8CRB0]	AT4G28940	Phosphorylase superfamily protein [Source:UniProtKB/TrEMBL;Acc:F4JM51]
TRIAE_CS42_4AL_TGACv1_291300_AA0993570	889.093	219.279	-2.01745	0.246995	1.79274e-08		GO:0019538,	F775_10103		AT1G07200, AT2G40130, AT2G29970	Protein SMAX1-LIKE 6 [Source:UniProtKB/Swiss-Prot;Acc:Q9LML2], Protein SMAX1-LIKE 8 [Source:UniProtKB/Swiss-Prot;Acc:F4IGZ2], Protein SMAX1-LIKE 7 [Source:UniProtKB/Swiss-Prot;Acc:O80875]
TRIAE_CS42_1AL_TGACv1_001255_AA0027830	386.448	123.603	-1.64489	0.319771	2.29658e-08		GO:0008237, GO:0008233, GO:0016021, GO:0016787, GO:0008270, GO:0031012, GO:0046872, GO:0004222, GO:0006508, GO:0016020	F775_52584		AT2G45040, AT4G16640	Metalloendoproteinase 4-MMP [Source:UniProtKB/Swiss-Prot;Acc:Q8GWW6], Metalloendoproteinase 1-MMP [Source:UniProtKB/Swiss-Prot;Acc:O23507]
TRIAE_CS42_2AL_TGACv1_093231_AA0275620	9.8049	136.919	3.80921	14.018	2.84587e-08		GO:0055114, GO:0016630	F775_32238	Protochlorophyllide reductase A, chloroplastic [Source:UniProtKB/TrEMBL;Acc:R7W4T6]	AT4G27440, AT1G03630, AT5G54190	Protochlorophyllide reductase B, chloroplastic [Source:UniProtKB/Swiss-Prot;Acc:P21218], Protochlorophyllide reductase C, chloroplastic [Source:UniProtKB/Swiss-Prot;Acc:O48741], PORA [Source:UniProtKB/TrEMBL;Acc:A0A178UR02]
TRIAE_CS42_2DL_TGACv1_158627_AA0523580	48.0764	7.60811	-2.65807	0.158431	3.11843e-08				NA	AT1G61930, AT1G11700, AT4G21930	At1g61930 [Source:UniProtKB/TrEMBL;Acc:O80698], At1g11700 [Source:UniProtKB/TrEMBL;Acc:Q9SAA7], Putative uncharacterized protein At4g21930 [Source:UniProtKB/TrEMBL;Acc:Q8L864]
TRIAE_CS42_7DL_TGACv1_603981_AA1991930	420.494	145.737	-1.52911	0.346491	3.11843e-08		GO:0006355, GO:0003700	F775_06121	Regulatory protein opaque-2 [Source:UniProtKB/TrEMBL;Acc:M8AMI0]	AT5G24800	Basic leucine zipper 9 [Source:UniProtKB/Swiss-Prot;Acc:Q9FUD3]
TRIAE_CS42_5DS_TGACv1_456659_AA1475720	69.7191	2.676	-4.71841	0.0379855	3.9116e-08		GO:0009055, GO:0016020, GO:0015035, GO:0045454, GO:0016021, GO:0055114, GO:0005623	F775_28280	Glutaredoxin-C1 [Source:UniProtKB/TrEMBL;Acc:M8BLW8]	AT3G62930, AT5G18600, AT3G21460, AT1G06830, AT2G47880, AT4G15700, AT1G03020, AT4G15690, AT4G15670, AT2G30540, AT4G15680, AT3G62950, AT2G47870, AT3G62960, AT4G15660	Monothiol glutaredoxin-S6 [Source:UniProtKB/Swiss-Prot;Acc:Q9LYC8], Monothiol glutaredoxin-S2 [Source:UniProtKB/Swiss-Prot;Acc:Q8L8Z8], Monothiol glutaredoxin-S10 [Source:UniProtKB/Swiss-Prot;Acc:Q9LIF1], Monothiol glutaredoxin-S11 [Source:UniProtKB/Swiss-Prot;Acc:Q9M9Y9], Glutaredoxin-C13 [Source:UniProtKB/Swiss-Prot;Acc:O82255], Monothiol glutaredoxin-S3 [Source:UniProtKB/Swiss-Prot;Acc:O23421]…
TRIAE_CS42_4DS_TGACv1_362510_AA1180200	642.469	174.541	-1.87776	0.272106	4.74225e-08		, GO:0019538	F775_10103		AT2G40130, AT1G07200, AT2G29970	Protein SMAX1-LIKE 8 [Source:UniProtKB/Swiss-Prot;Acc:F4IGZ2], Protein SMAX1-LIKE 6 [Source:UniProtKB/Swiss-Prot;Acc:Q9LML2], Protein SMAX1-LIKE 7 [Source:UniProtKB/Swiss-Prot;Acc:O80875]
TRIAE_CS42_2DS_TGACv1_177575_AA0580330	59.8813	8.17543	-2.84311	0.13936	5.30375e-08		GO:0009733		NA		NA
TRIAE_CS42_7AS_TGACv1_569915_AA1826890	206.796	65.5131	-1.65567	0.31739	5.34124e-08		GO:0016020, GO:0016021	F775_16138		AT3G28960, AT5G15240	Amino acid transporter AVT1I [Source:UniProtKB/Swiss-Prot;Acc:F4J1Q9], Amino acid transporter AVT1J [Source:UniProtKB/Swiss-Prot;Acc:Q9LXF8]
TRIAE_CS42_2BL_TGACv1_130344_AA0409260	2.55481	35.5558	3.79887	13.9179	5.75282e-08		GO:0046872, GO:0030001	F775_03446			NA
TRIAE_CS42_1DS_TGACv1_080364_AA0246770	90.2096	22.7652	-1.97859	0.253737	6.16842e-08				NA	AT1G06580, AT1G64100, AT1G64580, AT1G64583, AT3G16710, AT1G12775, AT1G62670, AT1G62680, AT1G62720, AT1G62910, AT1G62914, AT1G62930, AT1G63070, AT1G63080, AT1G63130, AT1G63150, AT4G26800, AT5G41170, AT3G22470, AT1G12300, AT1G62590, AT1G63330, AT1G63400, AT1G12620, AT1G12700, AT5G16640	Pentatricopeptide repeat-containing protein At1g06580 [Source:UniProtKB/Swiss-Prot;Acc:Q9SHK2], Pentatricopeptide repeat-containing protein [Source:UniProtKB/TrEMBL;Acc:A8MRJ8], Pentatricopeptide repeat-containing protein At1g64580 [Source:UniProtKB/Swiss-Prot;Acc:Q0WKZ3], Pentatricopeptide repeat-containing protein At1g64583, mitochondrial [Source:UniProtKB/Swiss-Prot;Acc:P0C7R3], Putative penta…
TRIAE_CS42_1AL_TGACv1_000462_AA0012630	167.868	59.4241	-1.49266	0.355356	7.07106e-08				NA	AT5G46790, AT4G17870	Abscisic acid receptor PYL1 [Source:UniProtKB/Swiss-Prot;Acc:Q8VZS8], Abscisic acid receptor PYR1 [Source:UniProtKB/Swiss-Prot;Acc:O49686]
TRIAE_CS42_4BL_TGACv1_320374_AA1037110	10862.3	26853.7	1.3058	2.4722	8.89364e-08	Purple acid phosphatase [Source:UniProtKB/TrEMBL;Acc:A0A1D5XG45]	GO:0003993, GO:0016311, GO:0016787, GO:0046872	F775_30399	Purple acid phosphatase [Source:UniProtKB/TrEMBL;Acc:M8BPC3]		NA
TRIAE_CS42_6BS_TGACv1_514259_AA1657570	65.5724	174.887	1.41555	2.66762	9.29785e-08	Receptor-like serine/threonine-protein kinase NCRK [Source:Projected from Arabidopsis thaliana (AT2G28250) UniProtKB/Swiss-Prot;Acc:Q8VYY5]	GO:0005524, GO:0005768, GO:0006468, GO:0012505, GO:0016021, GO:0005886, GO:0004672, GO:0010089, GO:0010008, GO:0016020, GO:0051020	F775_16508, F775_22607	Receptor protein kinase CLAVATA1 [Source:UniProtKB/TrEMBL;Acc:R7W6E6], Protein STRUBBELIG-RECEPTOR FAMILY 8 [Source:UniProtKB/TrEMBL;Acc:R7W3C1]	AT2G28250	NCRK [Source:UniProtKB/TrEMBL;Acc:A0A178VW29]
TRIAE_CS42_7AS_TGACv1_569456_AA1816460	165.327	1002.3	2.5996	6.06121	9.48669e-08	Bidirectional sugar transporter SWEET [Source:UniProtKB/TrEMBL;Acc:A0A1D6BTW9]	GO:0008643, GO:0016021, GO:0016020, GO:0005886, GO:0006810	F775_05824	Bidirectional sugar transporter SWEET [Source:UniProtKB/TrEMBL;Acc:M8B5I5]	AT5G23660, AT3G48740, AT5G50790, AT5G50800, AT4G25010, AT2G39060, AT5G13170	Bidirectional sugar transporter SWEET12 [Source:UniProtKB/Swiss-Prot;Acc:O82587], Bidirectional sugar transporter SWEET11 [Source:UniProtKB/Swiss-Prot;Acc:Q9SMM5], Bidirectional sugar transporter SWEET10 [Source:UniProtKB/Swiss-Prot;Acc:Q9LUE3], Bidirectional sugar transporter SWEET [Source:UniProtKB/TrEMBL;Acc:A0A178UJY5], Bidirectional sugar transporter SWEET [Source:UniProtKB/TrEMBL;Acc:A0A178…
TRIAE_CS42_U_TGACv1_645244_AA2143660	53.0174	504.985	3.25094	9.51984	9.52411e-08		GO:0016021, GO:0016020		NA	AT5G24290, AT4G27860, AT4G27870	Membrane protein of ER body 2 [Source:UniProtKB/Swiss-Prot;Acc:F4KFS7], vacuolar iron transporter (VIT) family protein [Source:TAIR;Acc:AT4G27860], Vacuolar iron transporter (VIT) family protein [Source:TAIR;Acc:AT4G27870]
TRIAE_CS42_5DL_TGACv1_433413_AA1412490	462.587	207.894	-1.15158	0.450131	9.63342e-08			F775_01220			NA
TRIAE_CS42_2AL_TGACv1_093126_AA0272780	1478.08	262.238	-2.49556	0.177322	1.01242e-07	Fructan 6-exohydrolase [Source:UniProtKB/TrEMBL;Acc:L0N593]	GO:0004553, GO:0005975, GO:0016787, GO:0008152, GO:0016798	F775_30152	Beta-fructofuranosidase, insoluble isoenzyme 7 [Source:UniProtKB/TrEMBL;Acc:M8CLX2]		NA
TRIAE_CS42_2DL_TGACv1_159762_AA0542410	223.841	54.3826	-2.04238	0.242762	1.06672e-07		GO:0016020, GO:0006810, GO:0016021, GO:0005215	F775_18253	Peptide transporter PTR1 [Source:UniProtKB/TrEMBL;Acc:M8CBG2]	AT1G59740	Protein NRT1/ PTR FAMILY 4.3 [Source:UniProtKB/Swiss-Prot;Acc:Q93VV5]
TRIAE_CS42_3AL_TGACv1_194790_AA0639570	457.284	109.053	-2.06841	0.238423	1.14893e-07			F775_07501		AT5G56550, AT4G26288	Emb|CAB83157.1 [Source:UniProtKB/TrEMBL;Acc:Q9LVB9], FUNCTIONS IN: molecular_function unknown; INVOLVED IN: biological_process unknown; LOCATED IN: cellular_component unknown; BEST Arabidopsis thaliana protein match is: oxidative stress 3 (TAIR:AT5G56550.1); Has 289 Blast hits to 232 proteins in 41 sp /.../ Archae - 0; Bacteria - 12; Metazoa - 36; Fungi - 21; Plants - 151; Viruses - 2; Other Euka…
TRIAE_CS42_6AS_TGACv1_485556_AA1547500	98.7294	21.5197	-2.20471	0.216928	1.4335e-07			F775_30924			NA
TRIAE_CS42_4BL_TGACv1_320581_AA1043720	72.4756	1565.2	4.43258	21.5943	1.61008e-07		GO:0016311, GO:0003993	F775_30612	Stem 28 kDa glycoprotein [Source:UniProtKB/TrEMBL;Acc:N1QT18]	AT5G24770, AT5G24780	Vegetative storage protein 2 [Source:UniProtKB/Swiss-Prot;Acc:O82122], Vegetative storage protein 1 [Source:UniProtKB/Swiss-Prot;Acc:O49195]
TRIAE_CS42_5BL_TGACv1_405992_AA1338710	1330.02	417.272	-1.67132	0.313966	1.62038e-07		GO:0019538	F775_08632		AT1G07200, AT2G40130, AT2G29970	Protein SMAX1-LIKE 6 [Source:UniProtKB/Swiss-Prot;Acc:Q9LML2], Protein SMAX1-LIKE 8 [Source:UniProtKB/Swiss-Prot;Acc:F4IGZ2], Protein SMAX1-LIKE 7 [Source:UniProtKB/Swiss-Prot;Acc:O80875]
TRIAE_CS42_5BL_TGACv1_405237_AA1323010	28.6452	148.11	2.3725	5.17838	1.71274e-07		GO:0005215, GO:0006810, GO:0016020, GO:0016021	F775_18189	Putative aquaporin PIP2-7 [Source:UniProtKB/TrEMBL;Acc:N1QTV1]		NA
TRIAE_CS42_4DS_TGACv1_361542_AA1169880	50.0114	11.9747	-2.06974	0.238202	1.93333e-07		GO:0030276, GO:0030136, GO:0005545, GO:0005543, GO:0048268	F775_19014	Putative clathrin assembly protein [Source:UniProtKB/TrEMBL;Acc:M8CFQ0]	AT1G33340	Putative clathrin assembly protein At1g33340 [Source:UniProtKB/Swiss-Prot;Acc:Q9C502]
TRIAE_CS42_7DS_TGACv1_622096_AA2032670	69.3723	13.5617	-2.35542	0.195411	1.99832e-07		GO:0071555, GO:0005975, GO:0004650, GO:0005576, GO:0016798, GO:0016787, GO:0008152	F775_32114	Putative polygalacturonase [Source:UniProtKB/TrEMBL;Acc:R7VZ03]	AT2G23900, AT3G61490, AT4G23500, AT3G48950	Glycoside hydrolase family 28 protein/polygalacturonase family protein [Source:UniProtKB/TrEMBL;Acc:Q1PF10], Pectin lyase-like superfamily protein [Source:UniProtKB/TrEMBL;Acc:A0A1I9LS88], Putative polygalacturonase [Source:UniProtKB/TrEMBL;Acc:O81746], Endo-polygalacturonase-like protein [Source:UniProtKB/TrEMBL;Acc:Q9SMT3]
TRIAE_CS42_3B_TGACv1_222371_AA0763280	6.60381	45.6956	2.78124	6.87443	2.10695e-07			F775_13066	Boron transporter-like protein 2 [Source:UniProtKB/TrEMBL;Acc:M8BL06]		NA
TRIAE_CS42_7AS_TGACv1_569333_AA1813650	132.591	55.5276	-1.25403	0.419274	2.24788e-07				NA	AT1G24130, AT5G50120	F3I6.5 protein [Source:UniProtKB/TrEMBL;Acc:O48679], Similarity to GTP-binding regulatory protein and WD-repeat protein [Source:UniProtKB/TrEMBL;Acc:Q9FG99]
TRIAE_CS42_5DL_TGACv1_433960_AA1426250	0.269084	53.828	7.43639	173.211	2.33084e-07	Putative uncharacterized protein SSR [Source:UniProtKB/TrEMBL;Acc:G8XQY2]	GO:0005874, GO:0060236, GO:0005819, GO:0032147		NA	AT5G37478	TPX2 (Targeting protein for Xklp2) family protein [Source:UniProtKB/TrEMBL;Acc:F4K773]
TRIAE_CS42_7DS_TGACv1_623146_AA2050070	28.7938	88.1593	1.61442	3.06189	2.33084e-07		GO:0016020, GO:0016021		NA	AT3G56000, AT4G13410, AT1G24070, AT1G23480, AT4G16590, AT2G35650, AT5G16190	Probable mannan synthase 14 [Source:UniProtKB/Swiss-Prot;Acc:Q84W06], Probable mannan synthase 15 [Source:UniProtKB/Swiss-Prot;Acc:Q9T0L2], Probable mannan synthase 10 [Source:UniProtKB/Swiss-Prot;Acc:Q9LR87], Glycosyltransferase [Source:UniProtKB/TrEMBL;Acc:W8Q7B4], cellulose synthase-like A01 [Source:TAIR;Acc:AT4G16590], Probable mannan synthase 7 [Source:UniProtKB/Swiss-Prot;Acc:Q9ZQN8], cellu…
TRIAE_CS42_4DS_TGACv1_361018_AA1158870	1048.42	3906.86	1.89789	3.72668	2.70077e-07		GO:0008610, GO:0005506, GO:0016491, GO:0055114	F775_29616	Putative C-4 methylsterol oxidase [Source:UniProtKB/TrEMBL;Acc:M8BY71]	AT4G22755, AT4G22756, AT4G12110	SMO1-3 [Source:UniProtKB/TrEMBL;Acc:A0A178V2R2], Methylsterol monooxygenase 1-2 [Source:UniProtKB/Swiss-Prot;Acc:Q1EC69], SMO1-1 [Source:UniProtKB/TrEMBL;Acc:A0A178UWJ7]
TRIAE_CS42_7DL_TGACv1_602579_AA1961510	75.4731	23.7565	-1.6662	0.315081	2.70077e-07			F775_43075		AT4G19700, AT5G45100, AT3G12920, AT1G79110	E3 ubiquitin-protein ligase BOI [Source:UniProtKB/Swiss-Prot;Acc:O81851], BOI-related E3 ubiquitin-protein ligase 1 [Source:UniProtKB/Swiss-Prot;Acc:Q9FHE4], Probable BOI-related E3 ubiquitin-protein ligase 3 [Source:UniProtKB/Swiss-Prot;Acc:Q9LDD1], Probable BOI-related E3 ubiquitin-protein ligase 2 [Source:UniProtKB/Swiss-Prot;Acc:F4IDI6]
TRIAE_CS42_3B_TGACv1_230776_AA0830240	31.0485	125.958	2.02048	4.05719	2.95875e-07		GO:0055085, GO:0015238, GO:0006855, GO:0016021, GO:0015297, GO:0016020		NA	AT3G21690	Protein DETOXIFICATION 40 [Source:UniProtKB/Swiss-Prot;Acc:Q9LVD9]
TRIAE_CS42_5BL_TGACv1_408138_AA1361800	520.647	214.75	-1.2793	0.411995	3.16942e-07		GO:0006355, GO:0003700	F775_09809	Regulatory protein opaque-2 [Source:UniProtKB/TrEMBL;Acc:N1R1X4]		NA
TRIAE_CS42_2AL_TGACv1_094588_AA0299990	170.89	36.2246	-2.24532	0.210908	3.30832e-07			F775_07139			NA
TRIAE_CS42_5BS_TGACv1_425030_AA1392350	55.9134	2.342	-4.56288	0.0423093	3.37137e-07		GO:0005623, GO:0009055, GO:0055114, GO:0015035, GO:0045454		NA	AT1G06830, AT5G18600, AT1G03020, AT3G62930, AT3G62950, AT3G21460, AT3G62960, AT4G15690, AT4G15700, AT2G47870, AT4G15660, AT4G15680, AT2G47880, AT2G30540, AT4G15670	Monothiol glutaredoxin-S11 [Source:UniProtKB/Swiss-Prot;Acc:Q9M9Y9], Monothiol glutaredoxin-S2 [Source:UniProtKB/Swiss-Prot;Acc:Q8L8Z8], Monothiol glutaredoxin-S1 [Source:UniProtKB/Swiss-Prot;Acc:Q9SA68], Monothiol glutaredoxin-S6 [Source:UniProtKB/Swiss-Prot;Acc:Q9LYC8], Glutaredoxin-C11 [Source:UniProtKB/Swiss-Prot;Acc:Q9LYC6], Monothiol glutaredoxin-S10 [Source:UniProtKB/Swiss-Prot;Acc:Q9LIF1]…
TRIAE_CS42_3DL_TGACv1_253788_AA0895570	911.549	371.982	-1.29345	0.407975	3.42427e-07				NA	AT4G09760, AT1G71697, AT1G74320	Probable choline kinase 3 [Source:UniProtKB/Swiss-Prot;Acc:Q9SZ92], Probable choline kinase 1 [Source:UniProtKB/Swiss-Prot;Acc:Q9M9H6], Probable choline kinase 2 [Source:UniProtKB/Swiss-Prot;Acc:Q8L518]
TRIAE_CS42_4DL_TGACv1_344612_AA1148380	1179.33	497.432	-1.24582	0.421668	3.55968e-07	Strigolactone esterase D14 [Source:Projected from Arabidopsis thaliana (AT3G03990) UniProtKB/Swiss-Prot;Acc:Q9SQR3]	GO:1901601, GO:1902348, GO:0010223	F775_07019	alpha/beta-Hydrolases superfamily protein [Source:Projected from Arabidopsis thaliana (AT3G03990) TAIR;Acc:AT3G03990]	AT3G03990	Strigolactone esterase D14 [Source:UniProtKB/Swiss-Prot;Acc:Q9SQR3]
TRIAE_CS42_7AS_TGACv1_571556_AA1848630	106.29	11.769	-3.17793	0.110497	3.8745e-07		GO:0003677, GO:0005634	F775_11877		AT2G18328, AT4G36570	Protein RADIALIS-like 4 [Source:UniProtKB/Swiss-Prot;Acc:Q1G3C4], RAD-like 3 [Source:TAIR;Acc:AT4G36570]
TRIAE_CS42_3DL_TGACv1_249135_AA0839220	135.337	37.0772	-1.8679	0.273972	3.93064e-07	Auxin efflux carrier component 5 [Source:Projected from Arabidopsis thaliana (AT5G16530) UniProtKB/Swiss-Prot;Acc:Q9FFD0]	GO:0006810, GO:0055085, GO:0016020, GO:0009734, GO:0016021	F775_14395	Putative auxin efflux carrier component 6 [Source:UniProtKB/TrEMBL;Acc:M8AWP0]	AT5G16530	Auxin efflux carrier component [Source:UniProtKB/TrEMBL;Acc:A0A178UIR3]
TRIAE_CS42_4DS_TGACv1_361111_AA1161280	75.7895	21.0058	-1.85353	0.276715	4.25036e-07				NA	AT5G22090	Protein FAF-like, chloroplastic [Source:UniProtKB/Swiss-Prot;Acc:Q0V865]
TRIAE_CS42_2DS_TGACv1_180097_AA0610190	387.194	128.047	-1.59549	0.33091	4.32418e-07		GO:0020037, GO:0055114, GO:0004497, GO:0016491, GO:0046872, GO:0005506, GO:0016705	F775_30286	Secologanin synthase [Source:UniProtKB/TrEMBL;Acc:M8BGY1]	AT4G27710, AT2G46960, AT2G46950	Cytochrome P450 709B3 [Source:UniProtKB/Swiss-Prot;Acc:Q9T093], Cytochrome P450 709B1 [Source:UniProtKB/Swiss-Prot;Acc:Q9ASR3], Cytochrome P450 709B2 [Source:UniProtKB/Swiss-Prot;Acc:F4IK45]
TRIAE_CS42_5BS_TGACv1_424184_AA1387410	324.198	72.4437	-2.16394	0.223147	4.42575e-07		GO:0055114, GO:0009055, GO:0005623, GO:0015035, GO:0045454	F775_30527	Putative glutaredoxin-C14 [Source:UniProtKB/TrEMBL;Acc:R7WD14]	AT3G21460, AT3G62930, AT4G15660, AT2G47870, AT2G47880, AT1G03020, AT4G15700, AT4G15680, AT4G15690, AT2G30540, AT3G62960, AT1G06830, AT4G15670, AT3G62950, AT5G18600	Monothiol glutaredoxin-S10 [Source:UniProtKB/Swiss-Prot;Acc:Q9LIF1], Monothiol glutaredoxin-S6 [Source:UniProtKB/Swiss-Prot;Acc:Q9LYC8], Monothiol glutaredoxin-S8 [Source:UniProtKB/Swiss-Prot;Acc:O23417], Putative glutaredoxin-C12 [Source:UniProtKB/Swiss-Prot;Acc:O82254], Glutaredoxin-C13 [Source:UniProtKB/Swiss-Prot;Acc:O82255], Monothiol glutaredoxin-S1 [Source:UniProtKB/Swiss-Prot;Acc:Q9SA68],…
TRIAE_CS42_3DL_TGACv1_249683_AA0854240	54.4939	6.57139	-3.06761	0.119277	4.47736e-07				NA		NA
TRIAE_CS42_3AS_TGACv1_211514_AA0690950	1442.82	708.649	-1.0262	0.491001	5.12143e-07			F775_05980	WW domain-containing oxidoreductase [Source:UniProtKB/TrEMBL;Acc:R7W1E0]	AT2G37540, AT5G02540	Putative oxidoreductase [Source:UniProtKB/TrEMBL;Acc:O80924], NAD(P)-binding Rossmann-fold superfamily protein [Source:UniProtKB/TrEMBL;Acc:F4KCF2]
TRIAE_CS42_7BL_TGACv1_579128_AA1904410	201.21	85.0077	-1.24223	0.422719	6.105e-07		GO:0044249, GO:0009156, GO:0009116, GO:0016310, GO:0000287, GO:0004749, GO:0009165, GO:0016301, GO:0046872	F775_28569	Ribose-phosphate pyrophosphokinase 2 [Source:UniProtKB/TrEMBL;Acc:M8CJ73]		NA
TRIAE_CS42_2DL_TGACv1_158113_AA0509590	491.272	114.23	-2.10472	0.232496	6.68737e-07	WALI7 [Source:UniProtKB/TrEMBL;Acc:E0WC53]		F775_43885		AT4G27450, AT3G15450	AT4g27450/F27G19_50 [Source:UniProtKB/TrEMBL;Acc:Q93V62], AT3g15450/MJK13_11 [Source:UniProtKB/TrEMBL;Acc:Q9LE80]
TRIAE_CS42_5DL_TGACv1_433372_AA1411290	1286	404.646	-1.66902	0.314466	6.8386e-07		GO:0003700, GO:0006355	F775_09809	Regulatory protein opaque-2 [Source:UniProtKB/TrEMBL;Acc:N1R1X4]		NA
TRIAE_CS42_7BS_TGACv1_591995_AA1927600	31.254	2.94813	-3.43642	0.0923705	7.753e-07		GO:0003677	F775_17317		AT4G36570, AT2G18328	RAD-like 3 [Source:TAIR;Acc:AT4G36570], Protein RADIALIS-like 4 [Source:UniProtKB/Swiss-Prot;Acc:Q1G3C4]
TRIAE_CS42_2DS_TGACv1_177636_AA0581660	2406.15	5244.73	1.12421	2.17982	8.39592e-07				NA		NA
TRIAE_CS42_3AL_TGACv1_194865_AA0640920	177.574	31.8662	-2.47778	0.179521	8.39795e-07		GO:0016021, GO:0016020	F775_14786			NA
TRIAE_CS42_4BS_TGACv1_327881_AA1077600	1712.29	848.378	-1.01325	0.49543	8.77432e-07	Strigolactone esterase D14 [Source:Projected from Arabidopsis thaliana (AT3G03990) UniProtKB/Swiss-Prot;Acc:Q9SQR3]	GO:1902348, GO:1901601, GO:0010223	F775_07019	alpha/beta-Hydrolases superfamily protein [Source:Projected from Arabidopsis thaliana (AT3G03990) TAIR;Acc:AT3G03990]	AT3G03990	Strigolactone esterase D14 [Source:UniProtKB/Swiss-Prot;Acc:Q9SQR3]
TRIAE_CS42_5AL_TGACv1_376577_AA1238650	592.809	242.986	-1.28918	0.409182	9.65857e-07	Pectin acetylesterase [Source:UniProtKB/TrEMBL;Acc:A0A1D5YMV3]	GO:0016787, GO:0005576, GO:0005618, GO:0071555	F775_21765	Pectin acetylesterase [Source:UniProtKB/TrEMBL;Acc:R7W1W2]	AT3G62060, AT2G46930	Pectinacetylesterase family protein [Source:UniProtKB/TrEMBL;Acc:A0A1I9LQL7], Pectin acetylesterase 3 [Source:UniProtKB/Swiss-Prot;Acc:O80731]
TRIAE_CS42_3B_TGACv1_224002_AA0790780	54.5709	10.1425	-2.40654	0.188608	9.83158e-07		GO:0005634, GO:0003677, GO:0006351, GO:0006355	F775_25701			NA
TRIAE_CS42_6AS_TGACv1_485239_AA1541260	51.7129	317.979	2.62196	6.15584	1.07087e-06			F775_24650			NA
TRIAE_CS42_5AL_TGACv1_375087_AA1215830	44.4024	180.579	2.02627	4.0735	1.1096e-06		GO:0016021, GO:0005215, GO:0016020, GO:0006810	F775_18189	Putative aquaporin PIP2-7 [Source:UniProtKB/TrEMBL;Acc:N1QTV1]		NA
TRIAE_CS42_1BL_TGACv1_031525_AA0115610	426.236	163.05	-1.38626	0.382554	1.12747e-06		GO:0016021, GO:0016020		NA	AT5G18130, AT3G03870	Gb|AAF00631.1 [Source:UniProtKB/TrEMBL;Acc:Q9FK57], F20H23.8 protein [Source:UniProtKB/TrEMBL;Acc:Q9SRW4]
TRIAE_CS42_2DL_TGACv1_158494_AA0520130	2139.66	578.493	-1.8877	0.270238	1.30151e-06		GO:0016798, GO:0016787, GO:0005975, GO:0008152, GO:0004553	F775_30152	Beta-fructofuranosidase, insoluble isoenzyme 7 [Source:UniProtKB/TrEMBL;Acc:M8CLX2]		NA
TRIAE_CS42_2AS_TGACv1_112168_AA0332210	142.49	13.7765	-3.38456	0.0957518	1.30665e-06		GO:0005509	F775_10021			NA
TRIAE_CS42_3B_TGACv1_223344_AA0780610	9387.3	3237.41	-1.53582	0.344884	1.40829e-06		GO:0005975, GO:0004553	F775_26692	Hydroxyisourate hydrolase [Source:UniProtKB/TrEMBL;Acc:M8ASS1]	AT5G16580, AT1G45191, AT3G62740, AT1G60270, AT1G02850, AT4G27820, AT4G22100, AT1G60090, AT3G62750, AT4G27830	Putative beta-glucosidase 2 [Source:UniProtKB/Swiss-Prot;Acc:Q9FMD8], Glycosyl hydrolase superfamily protein [Source:TAIR;Acc:AT1G45191], Beta-glucosidase 7 [Source:UniProtKB/Swiss-Prot;Acc:Q9LZJ1], Putative beta-glucosidase 6 [Source:UniProtKB/Swiss-Prot;Acc:Q682B4], Beta-glucosidase 11 [Source:UniProtKB/Swiss-Prot;Acc:B3H5Q1], Beta-glucosidase 9 [Source:UniProtKB/Swiss-Prot;Acc:Q9STP4], Beta-gl…
TRIAE_CS42_6DL_TGACv1_527401_AA1703390	26.9969	2.26682	-3.63499	0.0804934	1.40829e-06			F775_32175		AT5G08350, AT5G23350, AT5G23370, AT5G23360	GEM-like protein 4 [Source:UniProtKB/Swiss-Prot;Acc:Q9FTA0], GEM-like protein 6 [Source:UniProtKB/Swiss-Prot;Acc:Q9FMW6], Putative GEM-like protein 8 [Source:UniProtKB/Swiss-Prot;Acc:Q9FMW4], GEM-like protein 7 [Source:UniProtKB/Swiss-Prot;Acc:Q9FMW5]
TRIAE_CS42_5BL_TGACv1_404931_AA1315450	28.5801	133.684	2.22462	4.67388	1.55365e-06		GO:0016021, GO:0016020	F775_01188		AT5G17980	C2 calcium/lipid-binding and phosphoribosyltransferase C-terminal domain-containing protein [Source:UniProtKB/TrEMBL;Acc:Q9FJG3]
TRIAE_CS42_4DL_TGACv1_343497_AA1135390	10.5591	53.0764	2.3331	5.03886	1.5622e-06		GO:0016020, GO:0016021	F775_29377, F775_32808			NA
TRIAE_CS42_3DL_TGACv1_250012_AA0860310	811.494	210.836	-1.94585	0.259562	1.68558e-06			F775_26750		AT2G31560, AT1G05870, AT2G43340	AT2G31560 protein [Source:UniProtKB/TrEMBL;Acc:Q8VZ71], At1g05870 [Source:UniProtKB/TrEMBL;Acc:Q9MA39], At2g43340 [Source:UniProtKB/TrEMBL;Acc:Q94JW9]
TRIAE_CS42_1DS_TGACv1_081529_AA0261220	100.841	33.6709	-1.58424	0.333501	1.71946e-06	Carboxypeptidase [Source:UniProtKB/TrEMBL;Acc:W5ALF9]	GO:0008233, GO:0004180, GO:0006508, GO:0004185, GO:0016787	F775_17306	Carboxypeptidase [Source:UniProtKB/TrEMBL;Acc:M8BQB3]	AT2G35770	Serine carboxypeptidase-like 28 [Source:UniProtKB/Swiss-Prot;Acc:Q8S8K6]
TRIAE_CS42_2AS_TGACv1_113713_AA0359760	8491.9	3258.52	-1.38193	0.383704	1.75631e-06		GO:0016021, GO:0016020	F775_11445	Vacuolar amino acid transporter 1 [Source:UniProtKB/TrEMBL;Acc:M8B8M8]	AT2G39130, AT3G54830	Amino acid transporter AVT1C [Source:UniProtKB/Swiss-Prot;Acc:F4IUW3],
TRIAE_CS42_7BL_TGACv1_579596_AA1908810	1752.38	781.391	-1.16575	0.445734	1.75815e-06	Auxin response factor [Source:UniProtKB/TrEMBL;Acc:A0A1D6CBN4]	GO:0003677, GO:0009734, GO:0005634, GO:0009725, GO:0006355, GO:0006351	F775_30848	Auxin-responsive protein [Source:UniProtKB/TrEMBL;Acc:M8BAS6]	AT1G30330	Auxin response factor 6 [Source:UniProtKB/Swiss-Prot;Acc:Q9ZTX8]
TRIAE_CS42_U_TGACv1_643085_AA2127120	442.872	198.346	-1.16098	0.44721	1.84259e-06		GO:0003700, GO:0006351, GO:0003677, GO:0006355, GO:0005634	F775_42687			NA
TRIAE_CS42_5AS_TGACv1_393557_AA1273800	36.508	0.916571	-5.27198	0.0258807	1.98549e-06		GO:0055114, GO:0009055, GO:0045454, GO:0015035, GO:0005623		NA	AT1G06830, AT5G18600, AT3G62930, AT3G62950, AT3G21460, AT3G62960, AT4G15680, AT4G15700, AT2G47880, AT1G03020, AT4G15660, AT4G15690, AT2G30540, AT2G47870, AT4G15670	Monothiol glutaredoxin-S11 [Source:UniProtKB/Swiss-Prot;Acc:Q9M9Y9], Monothiol glutaredoxin-S2 [Source:UniProtKB/Swiss-Prot;Acc:Q8L8Z8], Monothiol glutaredoxin-S6 [Source:UniProtKB/Swiss-Prot;Acc:Q9LYC8], Glutaredoxin-C11 [Source:UniProtKB/Swiss-Prot;Acc:Q9LYC6], Monothiol glutaredoxin-S10 [Source:UniProtKB/Swiss-Prot;Acc:Q9LIF1], Glutaredoxin-C14 [Source:UniProtKB/Swiss-Prot;Acc:Q9LYC5], Monothi…
TRIAE_CS42_6AL_TGACv1_471352_AA1507550	34.8192	3.17885	-3.41058	0.0940402	2.00491e-06			F775_05932	Ubiquitin-conjugating enzyme E2 11 [Source:UniProtKB/TrEMBL;Acc:M8BVW8]		NA
TRIAE_CS42_3B_TGACv1_220628_AA0712720	1831.44	565.234	-1.69631	0.308573	2.08708e-06			F775_07501		AT5G56550, AT4G26288	Emb|CAB83157.1 [Source:UniProtKB/TrEMBL;Acc:Q9LVB9], FUNCTIONS IN: molecular_function unknown; INVOLVED IN: biological_process unknown; LOCATED IN: cellular_component unknown; BEST Arabidopsis thaliana protein match is: oxidative stress 3 (TAIR:AT5G56550.1); Has 289 Blast hits to 232 proteins in 41 sp /.../ Archae - 0; Bacteria - 12; Metazoa - 36; Fungi - 21; Plants - 151; Viruses - 2; Other Euka…
TRIAE_CS42_5AL_TGACv1_374872_AA1210720	138.76	56.1029	-1.30581	0.404494	2.23462e-06			F775_28686			NA
TRIAE_CS42_1DL_TGACv1_064652_AA0235250	590.583	119.14	-2.3077	0.201982	2.41578e-06	Beta-amylase 3, chloroplastic [Source:Projected from Arabidopsis thaliana (AT4G17090) UniProtKB/Swiss-Prot;Acc:O23553]	GO:0016798, GO:0016161, GO:0008152, GO:0016787, GO:0102229, GO:0000272, GO:0005975	F775_29650	Beta-amylase [Source:UniProtKB/TrEMBL;Acc:M8CTE5]	AT3G23920	Beta-amylase [Source:UniProtKB/TrEMBL;Acc:A0A178VNG4]
TRIAE_CS42_2BL_TGACv1_130591_AA0414380	1643.08	509.48	-1.68988	0.309953	2.54331e-06			F775_05244	RING finger protein 165 [Source:UniProtKB/TrEMBL;Acc:R7WEM7]		NA
TRIAE_CS42_4DS_TGACv1_361205_AA1163590	180.867	46.0549	-1.97884	0.253694	2.62563e-06		GO:0055114, GO:0009055, GO:0015035, GO:0045454, GO:0005623		NA	AT3G62950, AT1G06830, AT5G18600, AT1G03020, AT3G62930, AT4G15660, AT3G21460, AT3G62960, AT4G15680, AT4G15690, AT4G15700, AT2G47870, AT2G47880, AT2G30540, AT4G15670	Glutaredoxin-C11 [Source:UniProtKB/Swiss-Prot;Acc:Q9LYC6], Monothiol glutaredoxin-S11 [Source:UniProtKB/Swiss-Prot;Acc:Q9M9Y9], Monothiol glutaredoxin-S2 [Source:UniProtKB/Swiss-Prot;Acc:Q8L8Z8], Monothiol glutaredoxin-S1 [Source:UniProtKB/Swiss-Prot;Acc:Q9SA68], Monothiol glutaredoxin-S6 [Source:UniProtKB/Swiss-Prot;Acc:Q9LYC8], Monothiol glutaredoxin-S8 [Source:UniProtKB/Swiss-Prot;Acc:O23417],…
TRIAE_CS42_6DS_TGACv1_542843_AA1731450	353.178	172.739	-1.03022	0.489635	2.62563e-06				NA		NA
TRIAE_CS42_2AL_TGACv1_096777_AA0321330	723.049	313.712	-1.20496	0.433782	2.84175e-06	Cyclin-U1-1 [Source:Projected from Arabidopsis thaliana (AT3G21870) UniProtKB/Swiss-Prot;Acc:Q9LJ45]	GO:0019901, GO:0000079	F775_06184		AT3G21870	Cyclin-U1-1 [Source:UniProtKB/Swiss-Prot;Acc:Q9LJ45]
TRIAE_CS42_2AS_TGACv1_112209_AA0333380	140.409	1005.83	2.841	7.16519	3.19625e-06				NA		NA
TRIAE_CS42_3B_TGACv1_225288_AA0806810	1216.32	520.101	-1.22617	0.42745	3.38967e-06	Mitogen-activated protein kinase [Source:UniProtKB/TrEMBL;Acc:A0A077RTL3]	GO:0016301, GO:0000166, GO:0016740, GO:0005524, GO:0016310, GO:0000165, GO:0005622, GO:0006468, GO:0004674, GO:0004672, GO:0004707	F775_32297	Mitogen-activated protein kinase [Source:UniProtKB/TrEMBL;Acc:M8B6W1]	AT2G42880, AT3G14720, AT1G53510	Mitogen-activated protein kinase 20 [Source:UniProtKB/Swiss-Prot;Acc:Q9SJG9], Mitogen-activated protein kinase 19 [Source:UniProtKB/Swiss-Prot;Acc:Q9LUC3], Mitogen-activated protein kinase 18 [Source:UniProtKB/Swiss-Prot;Acc:Q9C5C0]
TRIAE_CS42_2DL_TGACv1_159174_AA0533760	9.90342	47.4736	2.25776	4.78249	3.40506e-06				NA		NA
TRIAE_CS42_2DS_TGACv1_177487_AA0578440	264.471	134.441	-0.979634	0.507108	3.70925e-06		GO:0016787, GO:0008152		NA	AT5G23530	Probable carboxylesterase 18 [Source:UniProtKB/Swiss-Prot;Acc:Q9LT10]
TRIAE_CS42_1AL_TGACv1_000256_AA0007420	38.3623	6.73148	-2.51984	0.174362	4.10967e-06				NA		NA
TRIAE_CS42_3AL_TGACv1_194270_AA0630000	79.2936	13.845	-2.5042	0.176263	4.3484e-06			F775_30159			NA
TRIAE_CS42_4DL_TGACv1_342936_AA1125650	2.83995	417.614	7.2027	147.309	4.3484e-06		GO:0016705, GO:0005506, GO:0020037, GO:0055114	F775_43122			NA
TRIAE_CS42_1BL_TGACv1_030662_AA0097210	747.826	380.933	-0.973515	0.509264	4.4592e-06		GO:0016020, GO:0016021	F775_21745		AT4G26130, AT2G26110, AT5G56980	AT4g26130/F20B18_240 [Source:UniProtKB/TrEMBL;Acc:Q9SZI4], At2g26110 [Source:UniProtKB/TrEMBL;Acc:O80986], unknown protein; FUNCTIONS IN: molecular_function unknown; INVOLVED IN: biological_process unknown; LOCATED IN: endomembrane system; EXPRESSED IN: 18 plant structures; EXPRESSED DURING: 12 growth stages; BEST Arabidopsis thaliana protein match is: u /.../ protein (TAIR:AT4G26130.1); Has 3020…
TRIAE_CS42_2BL_TGACv1_129800_AA0396470	130.329	10.126	-3.69614	0.0771528	4.82975e-06		GO:0006355, GO:0004402, GO:0016573, GO:0005634, GO:0003712, GO:0008270		NA	AT3G48360, AT5G63160	BTB/POZ and TAZ domain-containing protein 2 [Source:UniProtKB/Swiss-Prot;Acc:Q94BN0], BTB/POZ and TAZ domain-containing protein 1 [Source:UniProtKB/Swiss-Prot;Acc:Q9FMK7]
TRIAE_CS42_5BL_TGACv1_407620_AA1358440	1053.47	352.12	-1.58209	0.333998	4.9687e-06		GO:0005524, GO:0000166	F775_29430	Ubiquitin-conjugating enzyme E2-23 kDa [Source:UniProtKB/TrEMBL;Acc:M8BMV7]	AT1G63800, AT5G41340	UBC5 [Source:UniProtKB/TrEMBL;Acc:A0A178WDU0], Ubiquitin-conjugating enzyme E2 4 [Source:UniProtKB/Swiss-Prot;Acc:P42748]
TRIAE_CS42_6DL_TGACv1_526384_AA1681470	2538.35	1548.36	-0.713191	0.60997	4.9687e-06		GO:0008270, GO:0005622	F775_10457	Salt tolerance-like protein [Source:UniProtKB/TrEMBL;Acc:M8D4W8]	AT2G31380, AT1G06040	B-box zinc finger protein 25 [Source:UniProtKB/Swiss-Prot;Acc:Q9SID1], B-box zinc finger protein 24 [Source:UniProtKB/Swiss-Prot;Acc:Q96288]
TRIAE_CS42_6BL_TGACv1_500192_AA1600940	924.481	566.881	-0.706105	0.612973	5.22057e-06		GO:0005622, GO:0008270	F775_10457	Salt tolerance-like protein [Source:UniProtKB/TrEMBL;Acc:M8D4W8]	AT2G31380, AT1G06040	B-box zinc finger protein 25 [Source:UniProtKB/Swiss-Prot;Acc:Q9SID1], B-box zinc finger protein 24 [Source:UniProtKB/Swiss-Prot;Acc:Q96288]
TRIAE_CS42_3B_TGACv1_225113_AA0805060	67.7563	18.9271	-1.83561	0.280173	5.30777e-06				NA		NA
TRIAE_CS42_1DL_TGACv1_062887_AA0221370	696.272	282.094	-1.30357	0.405122	5.88856e-06		GO:0016021, GO:0016020		NA	AT3G03870, AT5G18130	F20H23.8 protein [Source:UniProtKB/TrEMBL;Acc:Q9SRW4], Gb|AAF00631.1 [Source:UniProtKB/TrEMBL;Acc:Q9FK57]
TRIAE_CS42_5BL_TGACv1_407995_AA1360840	814.404	482.482	-0.754188	0.59288	5.93536e-06		GO:0008152, GO:0016787		NA	AT2G03550, AT1G49640, AT1G49650, AT1G49660, AT3G48690, AT3G48700, AT1G19190	Probable carboxylesterase 7 [Source:UniProtKB/Swiss-Prot;Acc:Q9ZQ91], Probable carboxylesterase 3 [Source:UniProtKB/Swiss-Prot;Acc:Q9FX92], Probable carboxylesterase 4 [Source:UniProtKB/Swiss-Prot;Acc:Q9FX93], Probable carboxylesterase 5 [Source:UniProtKB/Swiss-Prot;Acc:Q9FX94], Probable carboxylesterase 12 [Source:UniProtKB/Swiss-Prot;Acc:Q9SMN0], Probable carboxylesterase 13 [Source:UniProtKB/S…
TRIAE_CS42_2BL_TGACv1_130022_AA0401820	2542.65	667.266	-1.93034	0.262368	6.06379e-06		GO:0005975, GO:0004553, GO:0016787, GO:0016798, GO:0008152	F775_30152	Beta-fructofuranosidase, insoluble isoenzyme 7 [Source:UniProtKB/TrEMBL;Acc:M8CLX2]		NA
TRIAE_CS42_2BS_TGACv1_146117_AA0455700	213.317	31.4421	-2.76748	0.146861	6.06379e-06		GO:0055085, GO:0016021, GO:0022857, GO:0016020	F775_27981	Solute carrier family 22 member 3 [Source:UniProtKB/TrEMBL;Acc:M8CSP3]	AT1G79410, AT1G16390, AT1G79360, AT1G16370	Organic cation/carnitine transporter 5 [Source:UniProtKB/Swiss-Prot;Acc:Q9SAK7], Organic cation/carnitine transporter 3 [Source:UniProtKB/Swiss-Prot;Acc:Q9SA38], Organic cation/carnitine transporter 2 [Source:UniProtKB/Swiss-Prot;Acc:O64515], Organic cation/carnitine transporter 6 [Source:UniProtKB/Swiss-Prot;Acc:Q9SA36]
TRIAE_CS42_2DL_TGACv1_160031_AA0545750	847.325	370.979	-1.1916	0.437818	6.09433e-06	Cyclin-U1-1 [Source:Projected from Arabidopsis thaliana (AT3G21870) UniProtKB/Swiss-Prot;Acc:Q9LJ45]	GO:0000079, GO:0019901	F775_06184		AT3G21870	Cyclin-U1-1 [Source:UniProtKB/Swiss-Prot;Acc:Q9LJ45]
TRIAE_CS42_5AL_TGACv1_376764_AA1240740	343.021	684.519	0.998012	1.99725	7.12123e-06		GO:0009535, GO:0009941, GO:0009507, GO:0009534	F775_26396	Rhodanese/Cell cycle control phosphatase superfamily protein [Source:Projected from Arabidopsis thaliana (AT4G27700) TAIR;Acc:AT4G27700]	AT4G27700	Rhodanese-like domain-containing protein 14, chloroplastic [Source:UniProtKB/Swiss-Prot;Acc:Q94A65]
TRIAE_CS42_U_TGACv1_641394_AA2093620	27.714	126.74	2.19092	4.56597	7.12123e-06			F775_13555			NA
TRIAE_CS42_5AS_TGACv1_392807_AA1264940	37.7054	1.43112	-4.72072	0.0379246	7.34712e-06		GO:0005623, GO:0045454, GO:0009055, GO:0015035, GO:0055114		NA	AT3G62950, AT1G06830, AT5G18600, AT3G62930, AT3G21460, AT3G62960, AT2G47880, AT2G30540, AT1G03020, AT4G15660, AT4G15680, AT4G15690, AT4G15700, AT2G47870, AT4G15670	Glutaredoxin-C11 [Source:UniProtKB/Swiss-Prot;Acc:Q9LYC6], Monothiol glutaredoxin-S11 [Source:UniProtKB/Swiss-Prot;Acc:Q9M9Y9], Monothiol glutaredoxin-S2 [Source:UniProtKB/Swiss-Prot;Acc:Q8L8Z8], Monothiol glutaredoxin-S6 [Source:UniProtKB/Swiss-Prot;Acc:Q9LYC8], Monothiol glutaredoxin-S10 [Source:UniProtKB/Swiss-Prot;Acc:Q9LIF1], Glutaredoxin-C14 [Source:UniProtKB/Swiss-Prot;Acc:Q9LYC5], Glutare…
TRIAE_CS42_5AL_TGACv1_374408_AA1199430	435.95	217.09	-1.00432	0.498506	8.07128e-06			F775_01220			NA
TRIAE_CS42_2AL_TGACv1_099043_AA0326880	296.87	116.336	-1.34917	0.392518	8.31562e-06	Probable copper-transporting ATPase HMA5 [Source:Projected from Arabidopsis thaliana (AT1G63440) UniProtKB/Swiss-Prot;Acc:Q9SH30]	GO:0000166, GO:0016020, GO:0046872, GO:0016021, GO:0099132, GO:0005507, GO:0016787, GO:0030001, GO:0006812, GO:0019829	F775_11672	heavy metal atpase 5 [Source:Projected from Arabidopsis thaliana (AT1G63440) TAIR;Acc:AT1G63440]	AT1G63440	Probable copper-transporting ATPase HMA5 [Source:UniProtKB/Swiss-Prot;Acc:Q9SH30]
TRIAE_CS42_4DL_TGACv1_342778_AA1121820	0	30.6319	7.34488	162.566	8.35955e-06				NA	AT1G70700, AT3G17860, AT1G48500	TIFY domain/Divergent CCT motif family protein [Source:UniProtKB/TrEMBL;Acc:A0A1P8API7], Protein TIFY 6B [Source:UniProtKB/Swiss-Prot;Acc:Q9LVI4], Protein TIFY 6A [Source:UniProtKB/Swiss-Prot;Acc:Q58G47]
TRIAE_CS42_7DS_TGACv1_622424_AA2039430	285.886	139.838	-1.03008	0.489683	8.83119e-06		GO:0006355, GO:0006351		NA	AT3G60630, AT2G45160, AT4G00150	Scarecrow-like protein 22 [Source:UniProtKB/Swiss-Prot;Acc:Q9M000], Scarecrow-like protein 27 [Source:UniProtKB/Swiss-Prot;Acc:Q7XJM8], Scarecrow-like protein 6 [Source:UniProtKB/Swiss-Prot;Acc:O81316]
TRIAE_CS42_3B_TGACv1_222446_AA0764760	6.37793	104.486	4.0342	16.3838	9.01107e-06	Arginine decarboxylase [Source:UniProtKB/TrEMBL;Acc:W5D5N5]	GO:0016829, GO:0008295, GO:0008792, GO:0003824, GO:0006527, GO:0016831	F775_15071	Arginine decarboxylase [Source:UniProtKB/TrEMBL;Acc:M8C7K6]	AT2G16500, AT4G34710	Arginine decarboxylase 1 [Source:UniProtKB/Swiss-Prot;Acc:Q9SI64], Arginine decarboxylase 2 [Source:UniProtKB/Swiss-Prot;Acc:O23141]
TRIAE_CS42_4AL_TGACv1_288838_AA0959130	206.692	99.7038	-1.05699	0.480635	9.13459e-06		GO:0006351, GO:0006355		NA	AT4G00150, AT3G60630, AT2G45160	Scarecrow-like protein 6 [Source:UniProtKB/Swiss-Prot;Acc:O81316], Scarecrow-like protein 22 [Source:UniProtKB/Swiss-Prot;Acc:Q9M000], Scarecrow-like protein 27 [Source:UniProtKB/Swiss-Prot;Acc:Q7XJM8]
TRIAE_CS42_6AS_TGACv1_486302_AA1559450	346.95	181.059	-0.939	0.521594	9.42913e-06		GO:0005516, GO:0006950	F775_27587			NA
TRIAE_CS42_6AS_TGACv1_485239_AA1541290	53.8739	394.619	2.87403	7.33112	1.09256e-05				NA		NA
TRIAE_CS42_3AL_TGACv1_196192_AA0658040	1599.33	1130.6	-0.500051	0.707082	1.0991e-05	Cytosolic isocitrate dehydrogenase [NADP] [Source:Projected from Arabidopsis thaliana (AT1G65930) UniProtKB/Swiss-Prot;Acc:Q9SRZ6]	GO:0016491, GO:0046872, GO:0051287, GO:0000287, GO:0004450, GO:0055114, GO:0016616, GO:0006099, GO:0006102	F775_32670	Cytosolic isocitrate dehydrogenase [NADP] [Source:Projected from Arabidopsis thaliana (AT1G65930) UniProtKB/Swiss-Prot;Acc:Q9SRZ6]		NA
TRIAE_CS42_3B_TGACv1_232383_AA0831150	10.2502	55.2083	2.4276	5.37998	1.10967e-05			F775_21254	Protein TRANSPARENT TESTA 12 [Source:UniProtKB/TrEMBL;Acc:M8BWW5]		NA
TRIAE_CS42_7DS_TGACv1_621911_AA2029110	269.278	59.5696	-2.17853	0.220901	1.11345e-05		GO:0003824	F775_31371	seed imbibition 1 [Source:Projected from Arabidopsis thaliana (AT1G55740) TAIR;Acc:AT1G55740]	AT1G55740	Probable galactinol--sucrose galactosyltransferase 1 [Source:UniProtKB/Swiss-Prot;Acc:Q84VX0]
TRIAE_CS42_1AL_TGACv1_000088_AA0002870	54.9281	219.082	1.99559	3.98778	1.14862e-05			F775_19095			NA
TRIAE_CS42_5DL_TGACv1_432954_AA1395910	881.085	536.502	-0.716042	0.608765	1.14862e-05		GO:0016021, GO:0016020	F775_01816	alpha/beta-Hydrolases superfamily protein [Source:Projected from Arabidopsis thaliana (AT2G03140) TAIR;Acc:AT2G03140]	AT2G03140	alpha/beta-Hydrolases superfamily protein [Source:TAIR;Acc:AT2G03140]
TRIAE_CS42_2AL_TGACv1_093322_AA0277490	1798.78	856.424	-1.07066	0.476102	1.16906e-05		GO:0016021, GO:0006351, GO:0003677, GO:0005634, GO:0006355, GO:0016020	F775_07581	Two-component response regulator ARR1 [Source:UniProtKB/TrEMBL;Acc:M8BYT6]	AT4G37180, AT1G49560	Transcription factor HHO5 [Source:UniProtKB/Swiss-Prot;Acc:F4JRB0], Transcription factor HHO6 [Source:UniProtKB/Swiss-Prot;Acc:Q9FX84]
TRIAE_CS42_3AL_TGACv1_194980_AA0643160	60.5648	136.156	1.1723	2.2537	1.18482e-05	NADH-cytochrome b5 reductase [Source:UniProtKB/TrEMBL;Acc:A0A1D5VA69]	GO:0004128, GO:0016020, GO:0016021, GO:0016491, GO:0055114	F775_27647	NADH-cytochrome b5 reductase [Source:UniProtKB/TrEMBL;Acc:M8AYG2]	AT5G17770	NADH-cytochrome b5 reductase [Source:UniProtKB/TrEMBL;Acc:A0A178US77]
TRIAE_CS42_4AL_TGACv1_289428_AA0970890	493.159	268.08	-0.8804	0.543217	1.18714e-05	Cytokinin riboside 5'-monophosphate phosphoribohydrolase [Source:UniProtKB/TrEMBL;Acc:A0A1D6RV64]	GO:0009691, GO:0016787	F775_07177	Cytokinin riboside 5'-monophosphate phosphoribohydrolase [Source:UniProtKB/TrEMBL;Acc:M8BHC0]	AT2G35990	Cytokinin riboside 5'-monophosphate phosphoribohydrolase LOG2 [Source:UniProtKB/Swiss-Prot;Acc:Q5BPS0]
TRIAE_CS42_2DL_TGACv1_158169_AA0511120	83.6503	201.001	1.26553	2.40416	1.19795e-05		GO:0006468, GO:0004672, GO:0016020, GO:0005524, GO:0016021	F775_07014	Putative LRR receptor-like serine/threonine-protein kinase [Source:UniProtKB/TrEMBL;Acc:M8AL81]	AT3G03770	Probable inactive leucine-rich repeat receptor-like protein kinase At3g03770 [Source:UniProtKB/Swiss-Prot;Acc:Q8LFN2]
TRIAE_CS42_5DL_TGACv1_435307_AA1448660	267.074	475.468	0.832462	1.78072	1.19795e-05		GO:0006032, GO:0005975, GO:0004568, GO:0016998	F775_29029	Endochitinase [Source:UniProtKB/TrEMBL;Acc:M8D4D0]	AT1G05850, AT3G16920	Chitinase-like protein 1 [Source:UniProtKB/Swiss-Prot;Acc:Q9MA41], Chitinase-like protein [Source:UniProtKB/TrEMBL;Acc:A0A1I9LSA0]
TRIAE_CS42_7AS_TGACv1_569613_AA1820410	15.9312	1565.39	6.61773	98.2051	1.28146e-05		GO:0016798, GO:0004553, GO:0008152, GO:0005975, GO:0016787	F775_27596	6(G)-fructosyltransferase [Source:UniProtKB/TrEMBL;Acc:M8B5W9]	AT1G12240, AT1G62660	Acid beta-fructofuranosidase 4, vacuolar [Source:UniProtKB/Swiss-Prot;Acc:Q39041], Acid beta-fructofuranosidase 3, vacuolar [Source:UniProtKB/Swiss-Prot;Acc:Q43348]
TRIAE_CS42_6AS_TGACv1_485765_AA1551690	97.0005	20.9866	-2.20478	0.216917	1.29655e-05		GO:0016020, GO:0016021	F775_30814			NA
TRIAE_CS42_3DL_TGACv1_251378_AA0880860	1098.68	689.158	-0.672195	0.627551	1.3062e-05		GO:0016020, GO:0016021, GO:0009535, GO:0009507	F775_06916		AT3G09050	8-amino-7-oxononanoate synthase [Source:UniProtKB/TrEMBL;Acc:Q9SS82]
TRIAE_CS42_5DS_TGACv1_456679_AA1476040	31.0533	2.65506	-3.48469	0.089331	1.3062e-05		GO:0015035, GO:0009055, GO:0005623, GO:0055114, GO:0045454	F775_29328	Putative glutaredoxin-C14 [Source:UniProtKB/TrEMBL;Acc:M8CXA1]	AT3G62930, AT1G06830, AT3G62950, AT2G47880, AT4G15680, AT4G15670, AT1G03020, AT3G62960, AT5G18600, AT4G15690, AT3G21460, AT4G15700, AT2G47870, AT4G15660, AT2G30540	Monothiol glutaredoxin-S6 [Source:UniProtKB/Swiss-Prot;Acc:Q9LYC8], Monothiol glutaredoxin-S11 [Source:UniProtKB/Swiss-Prot;Acc:Q9M9Y9], Glutaredoxin-C11 [Source:UniProtKB/Swiss-Prot;Acc:Q9LYC6], Glutaredoxin-C13 [Source:UniProtKB/Swiss-Prot;Acc:O82255], Monothiol glutaredoxin-S4 [Source:UniProtKB/Swiss-Prot;Acc:O23419], Monothiol glutaredoxin-S7 [Source:UniProtKB/Swiss-Prot;Acc:Q6NLU2], Monothio…
TRIAE_CS42_2AL_TGACv1_097132_AA0323110	776.671	410.334	-0.920602	0.528288	1.34485e-05		GO:0019904	F775_29474	14-3-3-like protein GF14-B [Source:UniProtKB/TrEMBL;Acc:M8BWN6]	AT3G02520, AT5G16050, AT5G38480	14-3-3-like protein GF14 nu [Source:UniProtKB/Swiss-Prot;Acc:Q96300], 14-3-3-like protein GF14 upsilon [Source:UniProtKB/Swiss-Prot;Acc:P42645], RCI1 [Source:UniProtKB/TrEMBL;Acc:A0A178UA42]
TRIAE_CS42_5BL_TGACv1_404198_AA1289650	20.061	78.7465	1.97934	3.94314	1.38793e-05		GO:0016021, GO:0016020	F775_29346	TRICHOME BIREFRINGENCE-LIKE 34 [Source:Projected from Arabidopsis thaliana (AT2G38320) TAIR;Acc:AT2G38320]	AT2G38320	Protein trichome birefringence-like 34 [Source:UniProtKB/Swiss-Prot;Acc:O80919]
TRIAE_CS42_4AS_TGACv1_307092_AA1016900	563.243	257.884	-1.12563	0.458303	1.48315e-05		GO:0003677,	F775_17181	Telomere-binding protein 1 [Source:UniProtKB/TrEMBL;Acc:R7W4Q0]	AT5G13820, AT3G12560	Telomere repeat-binding protein 4 [Source:UniProtKB/Swiss-Prot;Acc:Q9FFY9], Telomere repeat-binding protein 3 [Source:UniProtKB/Swiss-Prot;Acc:Q9C7B1]
TRIAE_CS42_2BL_TGACv1_129758_AA0394940	331.523	627.033	0.919976	1.89208	1.68471e-05			F775_31396			NA
TRIAE_CS42_5BS_TGACv1_424884_AA1392070	1246.16	559.36	-1.15539	0.448944	1.72795e-05		GO:0006355, GO:0006351, GO:0003677, GO:0005634	F775_03006	Two-component response regulator ARR2 [Source:UniProtKB/TrEMBL;Acc:R7W8H0]	AT4G37180, AT1G49560	Transcription factor HHO5 [Source:UniProtKB/Swiss-Prot;Acc:F4JRB0], Transcription factor HHO6 [Source:UniProtKB/Swiss-Prot;Acc:Q9FX84]
TRIAE_CS42_4AS_TGACv1_306893_AA1014670	363.395	1007.98	1.47181	2.7737	1.89046e-05		GO:0055085, GO:0016021, GO:0022857, GO:0006810, GO:0005215, GO:0022891, GO:0016020		NA		NA
TRIAE_CS42_3DL_TGACv1_249106_AA0837920	152.626	266.662	0.805823	1.74814	2.00873e-05		GO:0016020, GO:0016021		NA	AT5G16550	Putative uncharacterized protein [Source:UniProtKB/TrEMBL;Acc:Q9FFC9]
TRIAE_CS42_3DL_TGACv1_251578_AA0882710	202.206	56.0613	-1.85134	0.277135	2.06941e-05		GO:0016021, GO:0016020	F775_14786			NA
TRIAE_CS42_7DL_TGACv1_602761_AA1967640	380.597	183.348	-1.05534	0.481185	2.11493e-05		GO:0046872, GO:0016021, GO:0016020, GO:0008270		NA		NA
TRIAE_CS42_U_TGACv1_643560_AA2133000	85.813	21.6653	-1.98526	0.252567	2.13091e-05	Probable galactinol--sucrose galactosyltransferase 6 [Source:Projected from Arabidopsis thaliana (AT5G20250) UniProtKB/Swiss-Prot;Acc:Q8RX87]	GO:0003729, GO:0080167, GO:0009506, GO:0006979, GO:0009507, GO:0009409, GO:0003824	F775_23177		AT5G20250	Putative galactinol--sucrose galactosyltransferase 6 [Source:UniProtKB/TrEMBL;Acc:F4K470]
TRIAE_CS42_5BS_TGACv1_423428_AA1376690	42.3165	9.26426	-2.17146	0.221987	2.29874e-05		GO:0055114, GO:0005623, GO:0015035, GO:0009055, GO:0045454		NA	AT3G62950, AT1G06830, AT5G18600, AT1G03020, AT3G62930, AT4G15660, AT3G21460, AT3G62960, AT2G47880, AT2G30540, AT4G15680, AT4G15690, AT4G15700, AT2G47870, AT4G15670	Glutaredoxin-C11 [Source:UniProtKB/Swiss-Prot;Acc:Q9LYC6], Monothiol glutaredoxin-S11 [Source:UniProtKB/Swiss-Prot;Acc:Q9M9Y9], Monothiol glutaredoxin-S2 [Source:UniProtKB/Swiss-Prot;Acc:Q8L8Z8], Monothiol glutaredoxin-S1 [Source:UniProtKB/Swiss-Prot;Acc:Q9SA68], Monothiol glutaredoxin-S6 [Source:UniProtKB/Swiss-Prot;Acc:Q9LYC8], Monothiol glutaredoxin-S8 [Source:UniProtKB/Swiss-Prot;Acc:O23417],…
TRIAE_CS42_5BL_TGACv1_404539_AA1303400	145.874	39.4983	-1.88576	0.270602	2.33399e-05			F775_28686			NA
TRIAE_CS42_6AS_TGACv1_486495_AA1561880	86.0863	248.485	1.52915	2.88616	2.54617e-05		GO:0005524, GO:0000166	F775_13490	Pre-mRNA cleavage complex II protein family [Source:Projected from Arabidopsis thaliana (AT5G11010) TAIR;Acc:AT5G11010]		NA
TRIAE_CS42_5BL_TGACv1_404521_AA1302830	141.839	272.676	0.943571	1.92328	2.75288e-05		GO:0000166, GO:0010215, GO:0008017, GO:0005524, GO:0005874, GO:0007018, GO:0003777, GO:0009832, GO:0003774, GO:0005856, GO:0045893, GO:0009937, GO:0005634, GO:0043565, GO:0042127	F775_31323	Kinesin-like protein [Source:UniProtKB/TrEMBL;Acc:M8C6P6]	AT3G50240, AT5G47820	Kinesin-like protein KIN-4B [Source:UniProtKB/Swiss-Prot;Acc:Q94LW7], Kinesin-like protein KIN-4A [Source:UniProtKB/Swiss-Prot;Acc:Q8GS71]
TRIAE_CS42_3AL_TGACv1_194312_AA0630910	3.08455	27.9131	3.18337	9.08425	2.87006e-05			F775_30539		AT2G34510, AT1G29980	Putative uncharacterized protein At2g34510 [Source:UniProtKB/TrEMBL;Acc:O64696], Putative uncharacterized protein T1P2.9 [Source:UniProtKB/TrEMBL;Acc:Q9C8S1]
TRIAE_CS42_7DS_TGACv1_623041_AA2048970	21.1261	84.8928	2.01087	4.03024	3.02663e-05	Purple acid phosphatase [Source:UniProtKB/TrEMBL;Acc:A0A1D6D2K6]	GO:0046872, GO:0016787, GO:0016311, GO:0003993		NA		NA
TRIAE_CS42_4AS_TGACv1_307361_AA1019860	9310.2	5792.62	-0.684587	0.622184	3.029e-05	Myo-inositol 1-phosphate synthase [Source:UniProtKB/TrEMBL;Acc:M9XEK1]	GO:0006629, GO:0004512, GO:0016853, GO:0006021, GO:0005737, GO:0008654	F775_32863	Inositol-3-phosphate synthase [Source:UniProtKB/TrEMBL;Acc:M8C0M0]	AT5G10170, AT2G22240, AT4G39800	Probable inositol 3-phosphate synthase isozyme 3 [Source:UniProtKB/Swiss-Prot;Acc:Q9LX12], Inositol-3-phosphate synthase isozyme 2 [Source:UniProtKB/Swiss-Prot;Acc:Q38862], Inositol-3-phosphate synthase isozyme 1 [Source:UniProtKB/Swiss-Prot;Acc:P42801]
TRIAE_CS42_5BS_TGACv1_423673_AA1381740	30.039	0.767195	-5.37253	0.0241384	3.029e-05		GO:0055114, GO:0015035, GO:0005623, GO:0045454, GO:0009055	F775_13086	Glutaredoxin-C1 [Source:UniProtKB/TrEMBL;Acc:M8BFQ7]	AT3G62930, AT3G62960, AT4G15700, AT4G15660, AT4G15680, AT2G30540, AT2G47870, AT4G15670, AT1G06830, AT5G18600, AT4G15690, AT1G03020, AT3G21460, AT3G62950, AT2G47880	Monothiol glutaredoxin-S6 [Source:UniProtKB/Swiss-Prot;Acc:Q9LYC8], Glutaredoxin-C14 [Source:UniProtKB/Swiss-Prot;Acc:Q9LYC5], Monothiol glutaredoxin-S3 [Source:UniProtKB/Swiss-Prot;Acc:O23421], Monothiol glutaredoxin-S8 [Source:UniProtKB/Swiss-Prot;Acc:O23417], Monothiol glutaredoxin-S4 [Source:UniProtKB/Swiss-Prot;Acc:O23419], Monothiol glutaredoxin-S9 [Source:UniProtKB/Swiss-Prot;Acc:O04341], …
TRIAE_CS42_6DL_TGACv1_526952_AA1695860	830.013	2268.07	1.4504	2.73285	3.029e-05		GO:0004001, GO:0006166, GO:0016773, GO:0006167	F775_30330	Adenosine kinase 2 [Source:UniProtKB/TrEMBL;Acc:M8C7D4]	AT3G09820, AT5G03300	Adenosine kinase 1 [Source:UniProtKB/Swiss-Prot;Acc:Q9SF85], Adenosine kinase 2 [Source:UniProtKB/Swiss-Prot;Acc:Q9LZG0]
TRIAE_CS42_3AS_TGACv1_210742_AA0678170	54.136	214.669	1.98786	3.96649	3.17465e-05		GO:0046983	F775_13922	Transcription factor bHLH35 [Source:UniProtKB/TrEMBL;Acc:N1QW46]	AT5G57150, AT4G29930	Transcription factor bHLH35 [Source:UniProtKB/TrEMBL;Acc:F4KAJ5], Transcription factor bHLH27 [Source:UniProtKB/Swiss-Prot;Acc:Q700E3]
TRIAE_CS42_4BS_TGACv1_329769_AA1103830	140.999	65.3769	-1.11338	0.462211	3.27086e-05			F775_12362			NA
TRIAE_CS42_4DS_TGACv1_361385_AA1166720	268.284	602.005	1.1669	2.24529	3.27517e-05	Abscisic stress-ripening protein [Source:UniProtKB/TrEMBL;Acc:J7EJB7]	GO:0006950	F775_30055	Abscisic stress-ripening protein 2 [Source:UniProtKB/TrEMBL;Acc:M8BZU8]		NA
TRIAE_CS42_2DL_TGACv1_158229_AA0513120	449.604	156.501	-1.52172	0.348271	3.44099e-05				NA	AT5G03230, AT5G60680, AT2G28400, AT3G45210	Arabidopsis thaliana genomic DNA, chromosome 5, P1 clone:MOK16 [Source:UniProtKB/TrEMBL;Acc:Q9LYW2], Emb|CAB72159.1 [Source:UniProtKB/TrEMBL;Acc:Q9FF51], Putative uncharacterized protein At2g28400 [Source:UniProtKB/TrEMBL;Acc:Q9SKN0], AT3g45210/T14D3_150 [Source:UniProtKB/TrEMBL;Acc:Q9M1T8]
TRIAE_CS42_2BS_TGACv1_147641_AA0485910	119.921	44.0077	-1.44598	0.367042	3.76843e-05			F775_23092			NA
TRIAE_CS42_4DL_TGACv1_344616_AA1148420	344.997	165.346	-1.0626	0.478767	3.98416e-05		GO:0005576	F775_20259		AT3G45970, AT3G45960, AT4G38400	Expansin-like A1 [Source:UniProtKB/Swiss-Prot;Acc:Q9LZT4], Expansin-like A3 [Source:UniProtKB/Swiss-Prot;Acc:Q9LZT5], Expansin-like A2 [Source:UniProtKB/Swiss-Prot;Acc:Q9SVE5]
TRIAE_CS42_5DL_TGACv1_435162_AA1446920	120.658	35.7932	-1.75939	0.295373	3.98416e-05		GO:0003824, GO:0005992	F775_29479	Alpha,alpha-trehalose-phosphate synthase (UDP-forming) 6 [Source:UniProtKB/TrEMBL;Acc:M8C3K7]	AT1G68020	Alpha,alpha-trehalose-phosphate synthase [UDP-forming] 6 [Source:UniProtKB/Swiss-Prot;Acc:Q94AH8]
TRIAE_CS42_3B_TGACv1_221537_AA0743300	788.568	462.893	-0.767431	0.587463	4.08395e-05		GO:0016021, GO:0009535, GO:0009507, GO:0016020	F775_06916		AT3G09050	8-amino-7-oxononanoate synthase [Source:UniProtKB/TrEMBL;Acc:Q9SS82]
TRIAE_CS42_7AL_TGACv1_556096_AA1755340	84.4074	215.718	1.35323	2.55483	4.13129e-05		GO:0003676, GO:0031047	F775_11661	Protein argonaute PNH1 [Source:UniProtKB/TrEMBL;Acc:M8BKB5]		NA
TRIAE_CS42_4AS_TGACv1_306881_AA1014470	684.891	357.135	-0.939065	0.521571	4.27266e-05	Strigolactone esterase D14 [Source:Projected from Arabidopsis thaliana (AT3G03990) UniProtKB/Swiss-Prot;Acc:Q9SQR3]	GO:1902348, GO:1901601, GO:0010223	F775_07019	alpha/beta-Hydrolases superfamily protein [Source:Projected from Arabidopsis thaliana (AT3G03990) TAIR;Acc:AT3G03990]	AT3G03990	Strigolactone esterase D14 [Source:UniProtKB/Swiss-Prot;Acc:Q9SQR3]
TRIAE_CS42_1AS_TGACv1_020472_AA0077690	42.5633	116.019	1.44559	2.72375	4.31614e-05		GO:0016021, GO:0016020	F775_29356		AT1G17620, AT5G11890	At1g17620/F11A6_23 [Source:UniProtKB/TrEMBL;Acc:Q9LNP3], EMB3135 [Source:UniProtKB/TrEMBL;Acc:A0A178UG53]
TRIAE_CS42_7DS_TGACv1_621682_AA2023080	184.34	89.5108	-1.04607	0.484285	4.31614e-05		GO:0010038, GO:0016756, GO:0046872, GO:0016740, GO:0016746, GO:0046938	F775_09459	Glutathione gamma-glutamylcysteinyltransferase 1 [Source:UniProtKB/TrEMBL;Acc:M8CJT1]	AT5G44070, AT1G03980	PCS1 [Source:UniProtKB/TrEMBL;Acc:A0A178UMN4], phytochelatin synthase 2 [Source:TAIR;Acc:AT1G03980]
TRIAE_CS42_2DL_TGACv1_158039_AA0506920	554.145	331.875	-0.740279	0.598624	4.37255e-05		GO:0016020, GO:0008375		NA	AT5G22070, AT3G52060	Core-2/I-branching beta-1,6-N-acetylglucosaminyltransferase family protein [Source:UniProtKB/TrEMBL;Acc:Q9C581], GnTL [Source:UniProtKB/TrEMBL;Acc:A0A178VIG9]
TRIAE_CS42_4BS_TGACv1_328812_AA1094010	652.271	317.351	-1.04012	0.486287	4.37255e-05		GO:0006508, GO:0004252	F775_52727		AT5G67360	Subtilisin-like protease SBT1.7 [Source:UniProtKB/Swiss-Prot;Acc:O65351]
TRIAE_CS42_7AS_TGACv1_571176_AA1845460	45.6783	12.3091	-1.90135	0.267692	4.39498e-05		GO:0009793		NA		NA
TRIAE_CS42_7DS_TGACv1_622487_AA2040660	47.0894	13.196	-1.85238	0.276934	4.39498e-05	Glycosyltransferase [Source:UniProtKB/TrEMBL;Acc:A0A1D6D0U8]	GO:0016758, GO:0008152, GO:0016740, GO:0016757	F775_11477	Glycosyltransferase [Source:UniProtKB/TrEMBL;Acc:M8BH29]	AT1G22400, AT1G22340, AT1G22380, AT1G22360, AT1G78270, AT1G22370	UDP-glycosyltransferase 85A1 [Source:UniProtKB/Swiss-Prot;Acc:Q9SK82], UDP-glycosyltransferase 85A7 [Source:UniProtKB/Swiss-Prot;Acc:Q9LME8], Glycosyltransferase [Source:UniProtKB/TrEMBL;Acc:W8PW16], UDP-glycosyltransferase 85A2 [Source:UniProtKB/Swiss-Prot;Acc:Q9ZWJ3], UDP-glycosyltransferase 85A4 [Source:UniProtKB/Swiss-Prot;Acc:Q9M9E7], UDP-glycosyltransferase 85A5 [Source:UniProtKB/Swiss-Prot…
TRIAE_CS42_4AL_TGACv1_288169_AA0939290	14.5341	2936.16	7.65902	202.113	4.42586e-05	Sucrose:fructan 6-fructosyltransferase [Source:UniProtKB/TrEMBL;Acc:Q8W431]	GO:0016020, GO:0004553, GO:0016798, GO:0008152, GO:0016021, GO:0005975, GO:0016740, GO:0016787		NA	AT1G12240, AT1G62660	Acid beta-fructofuranosidase 4, vacuolar [Source:UniProtKB/Swiss-Prot;Acc:Q39041], Acid beta-fructofuranosidase 3, vacuolar [Source:UniProtKB/Swiss-Prot;Acc:Q43348]
TRIAE_CS42_5AL_TGACv1_375081_AA1215760	11.5898	255.341	4.4587	21.9888	4.54959e-05				NA	AT1G70700, AT3G17860, AT1G48500	TIFY domain/Divergent CCT motif family protein [Source:UniProtKB/TrEMBL;Acc:A0A1P8API7], Protein TIFY 6B [Source:UniProtKB/Swiss-Prot;Acc:Q9LVI4], Protein TIFY 6A [Source:UniProtKB/Swiss-Prot;Acc:Q58G47]
TRIAE_CS42_6BL_TGACv1_499505_AA1584500	575.582	103.986	-2.47012	0.180476	4.54959e-05		GO:0003824, GO:0005829, GO:0005739, GO:0005992	F775_32769	trehalose phosphatase/synthase 11 [Source:Projected from Arabidopsis thaliana (AT2G18700) TAIR;Acc:AT2G18700]	AT2G18700	Probable alpha,alpha-trehalose-phosphate synthase [UDP-forming] 11 [Source:UniProtKB/Swiss-Prot;Acc:Q9ZV48]
TRIAE_CS42_5AL_TGACv1_377017_AA1243240	318.494	141.273	-1.17406	0.443171	4.55697e-05		GO:0005576	F775_20259		AT3G45960, AT3G45970, AT4G38400	Expansin-like A3 [Source:UniProtKB/Swiss-Prot;Acc:Q9LZT5], Expansin-like A1 [Source:UniProtKB/Swiss-Prot;Acc:Q9LZT4], Expansin-like A2 [Source:UniProtKB/Swiss-Prot;Acc:Q9SVE5]
TRIAE_CS42_5AL_TGACv1_377387_AA1246390	235.029	92.8219	-1.33722	0.395782	4.55697e-05		GO:0006629, GO:0016787		NA		NA
TRIAE_CS42_4AS_TGACv1_308110_AA1025950	189.093	67.2773	-1.48891	0.356283	4.5644e-05	Patatin [Source:UniProtKB/TrEMBL;Acc:W5DZY9]	GO:0008152, GO:0006629, GO:0016042, GO:0016787	F775_26178	Patatin [Source:UniProtKB/TrEMBL;Acc:R7W9D8]		NA
TRIAE_CS42_7DS_TGACv1_621501_AA2017580	669.972	298.528	-1.16655	0.445486	4.59376e-05		GO:0003723, GO:0003676	F775_09830	Meiosis protein mei2 [Source:UniProtKB/TrEMBL;Acc:N1QPW1]	AT1G29400, AT2G42890	Protein MEI2-like 5 [Source:UniProtKB/Swiss-Prot;Acc:Q8VWF5], ML2 [Source:UniProtKB/TrEMBL;Acc:A0A178VQK0]
TRIAE_CS42_1AS_TGACv1_019945_AA0073150	107.061	34.3067	-1.64017	0.320819	4.5984e-05			F775_12194, F775_26971		AT5G48540	Cysteine-rich repeat secretory protein 55 [Source:UniProtKB/Swiss-Prot;Acc:Q9LV60]
TRIAE_CS42_3AL_TGACv1_194298_AA0630730	38.6033	141.543	1.87248	3.66163	4.6223e-05		GO:0005524, GO:0000166	F775_05240	Putative mitochondrial chaperone bcs1 [Source:UniProtKB/TrEMBL;Acc:M8BWN5]	AT2G18190, AT5G17750, AT5G17760, AT2G18193, AT5G17730, AT5G17740	AAA-ATPase At2g18190 [Source:UniProtKB/Swiss-Prot;Acc:F4IQG2], AAA-ATPase At5g17750 [Source:UniProtKB/Swiss-Prot;Acc:F4KID5], AAA-ATPase At5g17760 [Source:UniProtKB/Swiss-Prot;Acc:Q9FN75], AAA-ATPase At2g18193 [Source:UniProtKB/Swiss-Prot;Acc:Q8GW96], AAA-ATPase At5g17730 [Source:UniProtKB/Swiss-Prot;Acc:Q9FN78], AAA-ATPase At5g17740 [Source:UniProtKB/Swiss-Prot;Acc:Q9FN77]
TRIAE_CS42_2BL_TGACv1_129961_AA0400500	1.4994	40.2483	4.73027	26.5431	4.86727e-05		GO:0055114, GO:0016630	F775_32238	Protochlorophyllide reductase A, chloroplastic [Source:UniProtKB/TrEMBL;Acc:R7W4T6]	AT5G54190, AT1G03630, AT4G27440	PORA [Source:UniProtKB/TrEMBL;Acc:A0A178UR02], Protochlorophyllide reductase C, chloroplastic [Source:UniProtKB/Swiss-Prot;Acc:O48741], Protochlorophyllide reductase B, chloroplastic [Source:UniProtKB/Swiss-Prot;Acc:P21218]
TRIAE_CS42_5DS_TGACv1_457477_AA1486920	31.8225	1.74157	-4.23093	0.0532555	5.00116e-05		GO:0016021, GO:0046872, GO:0016020	F775_08333	E3 ubiquitin-protein ligase RNF5 [Source:UniProtKB/TrEMBL;Acc:M8BP05]	AT4G28270, AT4G03510, AT4G27470	E3 ubiquitin-protein ligase RMA2 [Source:UniProtKB/Swiss-Prot;Acc:P93030], E3 ubiquitin-protein ligase RMA1 [Source:UniProtKB/Swiss-Prot;Acc:O64425], RMA3 [Source:UniProtKB/TrEMBL;Acc:A0A178V4H3]
TRIAE_CS42_6BL_TGACv1_500042_AA1597840	3807.21	2622.24	-0.537908	0.688769	5.00116e-05		GO:0016020, GO:0005634, GO:1904143, GO:0050821, GO:0009507, GO:0016021	F775_09554	Encodes a close homolog of the Cauliflower OR (Orange) protein. The function of OR is to induce the differentiation of proplastids or other noncolored plastids into chromoplasts for carotenoid accumulation. Both proteins contain a Cysteine-rich zi /.../ger domain that is highly specific to DnaJ-like molecular chaperons. [Source:Projected from Arabidopsis thaliana (AT5G61670) TAIR;Acc:AT5G61670]	AT5G61670	Protein ORANGE, chloroplastic [Source:UniProtKB/Swiss-Prot;Acc:Q9FKF4]
TRIAE_CS42_7AL_TGACv1_560560_AA1802410	315.511	169.922	-0.894005	0.538118	5.13073e-05			F775_20753		AT1G01110, AT3G49380, AT4G00820, AT4G10640	IQD18 [Source:UniProtKB/TrEMBL;Acc:Q9MAM4], IQ-domain 15 [Source:UniProtKB/TrEMBL;Acc:Q9SG11], Protein IQ-domain 17 [Source:UniProtKB/TrEMBL;Acc:F4JHN2], At4g10640 [Source:UniProtKB/TrEMBL;Acc:Q7XA83]
TRIAE_CS42_6DL_TGACv1_526852_AA1693540	2286.32	490.809	-2.21998	0.214645	5.3211e-05		GO:0005739, GO:0005992, GO:0003824, GO:0005829	F775_32769	trehalose phosphatase/synthase 11 [Source:Projected from Arabidopsis thaliana (AT2G18700) TAIR;Acc:AT2G18700]	AT2G18700	Probable alpha,alpha-trehalose-phosphate synthase [UDP-forming] 11 [Source:UniProtKB/Swiss-Prot;Acc:Q9ZV48]
TRIAE_CS42_5BL_TGACv1_408090_AA1361620	25.0669	80.7176	1.69027	3.22717	5.35617e-05	Glycosyltransferase [Source:UniProtKB/TrEMBL;Acc:W5FFI6]	GO:0008152, GO:0016740, GO:0016757, GO:0016758	F775_04504	Cytokinin-N-glucosyltransferase 1 [Source:UniProtKB/TrEMBL;Acc:R7W2A8]	AT3G02100	UDP-glycosyltransferase 83A1 [Source:UniProtKB/Swiss-Prot;Acc:Q9SGA8]
TRIAE_CS42_6DL_TGACv1_527202_AA1700370	105.9	228.713	1.11441	2.16506	5.37206e-05			F775_32657		AT4G35320, AT2G17300	AT4g35320/F23E12_120 [Source:UniProtKB/TrEMBL;Acc:Q9ASZ6], At2g17300 [Source:UniProtKB/TrEMBL;Acc:Q6NLF1]
TRIAE_CS42_5DL_TGACv1_435415_AA1450300	1.78992	21.9207	3.61879	12.2847	5.637e-05	Laccase [Source:UniProtKB/TrEMBL;Acc:W5G029]	GO:0005507, GO:0048046, GO:0052716, GO:0005576, GO:0046274, GO:0055114, GO:0016491, GO:0046872	F775_52333	Laccase [Source:UniProtKB/TrEMBL;Acc:N1QT55]	AT5G05390, AT2G40370	Laccase-12 [Source:UniProtKB/Swiss-Prot;Acc:Q9FLB5], Laccase-5 [Source:UniProtKB/Swiss-Prot;Acc:Q9SIY8]
TRIAE_CS42_6BL_TGACv1_499606_AA1587120	5611.65	3106.22	-0.853396	0.55348	5.637e-05		GO:0009415, GO:0006950	F775_28499	Dehydrin COR410 [Source:UniProtKB/TrEMBL;Acc:M8BUD1]	AT1G20440, AT1G20450, AT1G76180	Dehydrin COR47 [Source:UniProtKB/Swiss-Prot;Acc:P31168], Dehydrin ERD10 [Source:UniProtKB/Swiss-Prot;Acc:P42759], Dehydrin ERD14 [Source:UniProtKB/Swiss-Prot;Acc:P42763]
TRIAE_CS42_2DL_TGACv1_160970_AA0555660	23.2223	524.826	4.49916	22.6142	5.70443e-05		GO:0055114, GO:0009507, GO:0015995, GO:0015979, GO:0016491, GO:0009536, GO:0016630	F775_32238	Protochlorophyllide reductase A, chloroplastic [Source:UniProtKB/TrEMBL;Acc:R7W4T6]	AT4G27440, AT1G03630, AT5G54190	Protochlorophyllide reductase B, chloroplastic [Source:UniProtKB/Swiss-Prot;Acc:P21218], Protochlorophyllide reductase C, chloroplastic [Source:UniProtKB/Swiss-Prot;Acc:O48741], PORA [Source:UniProtKB/TrEMBL;Acc:A0A178UR02]
TRIAE_CS42_7BL_TGACv1_578098_AA1889490	71.5526	24.4977	-1.53988	0.343913	5.74553e-05			F775_20667		AT1G79110, AT4G19700, AT3G12920, AT5G45100	Probable BOI-related E3 ubiquitin-protein ligase 2 [Source:UniProtKB/Swiss-Prot;Acc:F4IDI6], E3 ubiquitin-protein ligase BOI [Source:UniProtKB/Swiss-Prot;Acc:O81851], Probable BOI-related E3 ubiquitin-protein ligase 3 [Source:UniProtKB/Swiss-Prot;Acc:Q9LDD1], BOI-related E3 ubiquitin-protein ligase 1 [Source:UniProtKB/Swiss-Prot;Acc:Q9FHE4]
TRIAE_CS42_5BL_TGACv1_404605_AA1305870	178.103	69.2797	-1.36417	0.388458	5.77503e-05		GO:0010029, GO:0009793, GO:0098755, GO:0009845	F775_27661	GRAM domain family protein [Source:Projected from Arabidopsis thaliana (AT5G13200) TAIR;Acc:AT5G13200]	AT5G13200	GEM-like protein 5 [Source:UniProtKB/Swiss-Prot;Acc:Q9LYV6]
TRIAE_CS42_6AL_TGACv1_472117_AA1517910	562.807	159.876	-1.81456	0.284292	5.77938e-05	Nitrate reductase [Source:UniProtKB/TrEMBL;Acc:A0A1D6A963]	GO:0043546, GO:0030151, GO:0006809, GO:0042128, GO:0050464, GO:0055114, GO:0016491, GO:0046872, GO:0020037	F775_18205	Nitrate reductase (NAD(P)H) [Source:UniProtKB/TrEMBL;Acc:N1QTS7]	AT1G77760, AT1G37130	Nitrate reductase [Source:UniProtKB/TrEMBL;Acc:A0A178WBR8], Nitrate reductase [NADH] 2 [Source:UniProtKB/Swiss-Prot;Acc:P11035]
TRIAE_CS42_6AL_TGACv1_471189_AA1504360	85.5308	19.3561	-2.14882	0.225497	5.83646e-05				NA	AT1G70640, AT5G63130, AT3G48240	At1g70640 [Source:UniProtKB/TrEMBL;Acc:Q9S843], At5g63130 [Source:UniProtKB/TrEMBL;Acc:Q9FML0], At3g48240 [Source:UniProtKB/TrEMBL;Acc:Q9STK4]
TRIAE_CS42_3DL_TGACv1_249023_AA0834780	22.0361	85.8101	1.96326	3.89943	5.90269e-05	Arginine decarboxylase [Source:UniProtKB/TrEMBL;Acc:A0A1D5WC71]	GO:0006527, GO:0016831, GO:0008295, GO:0016829, GO:0008792, GO:0003824	F775_15071	Arginine decarboxylase [Source:UniProtKB/TrEMBL;Acc:M8C7K6]	AT4G34710, AT2G16500	Arginine decarboxylase 2 [Source:UniProtKB/Swiss-Prot;Acc:O23141], Arginine decarboxylase 1 [Source:UniProtKB/Swiss-Prot;Acc:Q9SI64]
TRIAE_CS42_7DS_TGACv1_624388_AA2060930	272.644	92.7451	-1.55589	0.340119	5.97917e-05		GO:0004725, GO:0016020, GO:0035335, GO:0016021, GO:0016311	F775_08048	Putative tyrosine-protein phosphatase [Source:UniProtKB/TrEMBL;Acc:R7VZC3]		NA
TRIAE_CS42_3DS_TGACv1_271571_AA0902770	2.79775	24.5727	3.13002	8.75449	6.05501e-05		GO:0004252, GO:0008236, GO:0006508, GO:0008233, GO:0016787	F775_19768	Subtilisin-like protease [Source:UniProtKB/TrEMBL;Acc:M8D8E6]	AT1G20160, AT1G20150	CO(2)-response secreted protease [Source:UniProtKB/Swiss-Prot;Acc:Q9LNU1], Subtilisin-like protease SBT5.1 [Source:UniProtKB/Swiss-Prot;Acc:F4HSQ2]
TRIAE_CS42_1AL_TGACv1_000246_AA0007210	215.982	414.982	0.942681	1.9221	6.0573e-05		GO:0016787, GO:0004650, GO:0071555, GO:0005576, GO:0008152, GO:0016798, GO:0005975	F775_15866	Polygalacturonase [Source:UniProtKB/TrEMBL;Acc:N1R266]	AT4G01890, AT1G02460	Pectin lyase-like superfamily protein [Source:TAIR;Acc:AT4G01890], At1g02460 [Source:UniProtKB/TrEMBL;Acc:Q9FWX5]
TRIAE_CS42_1DS_TGACv1_080958_AA0256050	931.66	349.382	-1.41612	0.37472	6.0573e-05	Carboxypeptidase [Source:UniProtKB/TrEMBL;Acc:A0A1D6RHJ2]	GO:0004180, GO:0008233, GO:0004185, GO:0006508, GO:0016787	F775_29229	Carboxypeptidase [Source:UniProtKB/TrEMBL;Acc:M8BZM0]	AT2G35770	Serine carboxypeptidase-like 28 [Source:UniProtKB/Swiss-Prot;Acc:Q8S8K6]
TRIAE_CS42_6AL_TGACv1_470862_AA1497020	992.544	216.237	-2.19908	0.217777	6.0573e-05		GO:0005992, GO:0003824	F775_32769	trehalose phosphatase/synthase 11 [Source:Projected from Arabidopsis thaliana (AT2G18700) TAIR;Acc:AT2G18700]	AT2G18700	Probable alpha,alpha-trehalose-phosphate synthase [UDP-forming] 11 [Source:UniProtKB/Swiss-Prot;Acc:Q9ZV48]
TRIAE_CS42_2AL_TGACv1_093231_AA0275600	0.74379	29.9378	5.29225	39.1856	6.06351e-05		GO:0006355, GO:0003677, GO:0005634		NA	AT3G21270, AT1G51700	DOF2 [Source:UniProtKB/TrEMBL;Acc:A0A178VA07], Dof zinc finger protein DOF1.7 [Source:UniProtKB/Swiss-Prot;Acc:O82155]
TRIAE_CS42_7AS_TGACv1_570735_AA1840120	32.651	8.18354	-2.00822	0.248579	6.06351e-05				NA	AT5G66170, AT2G21045, AT2G17850	Sulfurtransferase 18 [Source:UniProtKB/TrEMBL;Acc:F4JZ39], Rhodanese-like domain-containing protein 19, mitochondrial [Source:UniProtKB/Swiss-Prot;Acc:Q8RUD6], Rhodanese/Cell cycle control phosphatase superfamily protein [Source:TAIR;Acc:AT2G17850]
TRIAE_CS42_7DS_TGACv1_622871_AA2046580	136.971	54.6017	-1.33183	0.397265	6.06351e-05	Acyl-coenzyme A oxidase [Source:UniProtKB/TrEMBL;Acc:A0A1D6D226]	GO:0005777, GO:0001676, GO:0071949, GO:0055114, GO:0003997, GO:0006635, GO:0016627, GO:0008152, GO:0050660, GO:0006631, GO:0003995, GO:0016491	F775_12013	Acyl-coenzyme A oxidase [Source:UniProtKB/TrEMBL;Acc:R7W8S3]	AT5G65110	Acyl-coenzyme A oxidase [Source:UniProtKB/TrEMBL;Acc:A0A178UA38]
TRIAE_CS42_3DL_TGACv1_251482_AA0881880	3995.53	1730.6	-1.20674	0.433245	6.07595e-05			F775_31081	Metacaspase-1 [Source:UniProtKB/TrEMBL;Acc:M8C6A7]	AT5G64240	Metacaspase-3 [Source:UniProtKB/Swiss-Prot;Acc:Q9FMG1]
TRIAE_CS42_2BL_TGACv1_131823_AA0432620	297.657	182.468	-0.706533	0.612791	6.10108e-05		GO:0016020, GO:0016021	F775_31173	SNARE associated Golgi protein family [Source:Projected from Arabidopsis thaliana (AT4G17790) TAIR;Acc:AT4G17790]	AT4G17790	Putative uncharacterized protein AT4g17790 [Source:UniProtKB/TrEMBL;Acc:O23619]
TRIAE_CS42_6AS_TGACv1_487894_AA1573470	578.72	329.663	-0.811329	0.569857	6.14545e-05				NA		NA
TRIAE_CS42_2AL_TGACv1_096018_AA0316690	19.4241	2.19116	-3.17535	0.110694	6.21103e-05			F775_09921			NA
TRIAE_CS42_6AL_TGACv1_473321_AA1530120	1306.11	3062.17	1.2294	2.3447	6.23127e-05		GO:0004001, GO:0006167, GO:0006166, GO:0016773, GO:0016021, GO:0016020	F775_30330	Adenosine kinase 2 [Source:UniProtKB/TrEMBL;Acc:M8C7D4]	AT3G09820, AT5G03300	Adenosine kinase 1 [Source:UniProtKB/Swiss-Prot;Acc:Q9SF85], Adenosine kinase 2 [Source:UniProtKB/Swiss-Prot;Acc:Q9LZG0]
TRIAE_CS42_4BS_TGACv1_329967_AA1105110	143.193	63.3507	-1.17532	0.442785	6.38529e-05		GO:0016021, GO:0016020	F775_03518			NA
TRIAE_CS42_1DL_TGACv1_061424_AA0194950	0.269084	17.1466	5.78988	55.3259	7.00412e-05		GO:0055114, GO:0016021, GO:0016020		NA	AT4G18260, AT2G30890	Cytochrome b561 domain-containing protein At4g18260 [Source:UniProtKB/Swiss-Prot;Acc:Q0WPS2], Cytochrome b561 domain-containing protein At2g30890 [Source:UniProtKB/Swiss-Prot;Acc:O80854]
TRIAE_CS42_4AS_TGACv1_306619_AA1011060	48.3027	904.408	4.22694	18.7257	7.00412e-05		GO:0016705, GO:0005506, GO:0055114, GO:0020037	F775_43122			NA
TRIAE_CS42_1AL_TGACv1_000341_AA0009440	20.5112	62.3587	1.60779	3.04784	7.06554e-05	MLO-like protein [Source:UniProtKB/TrEMBL;Acc:W4ZR68]	GO:0016021, GO:0006952, GO:0009607, GO:0005516, GO:0016020	F775_25591	MLO-like protein [Source:UniProtKB/TrEMBL;Acc:R7WGM7]	AT1G42560, AT5G65970, AT2G33670, AT2G17480, AT2G17430	MLO-like protein 9 [Source:UniProtKB/Swiss-Prot;Acc:Q94KB4], MLO-like protein 10 [Source:UniProtKB/Swiss-Prot;Acc:Q9FKY5], MLO-like protein 5 [Source:UniProtKB/Swiss-Prot;Acc:O22815], MLO-like protein 8 [Source:UniProtKB/Swiss-Prot;Acc:O22757], MLO-like protein 7 [Source:UniProtKB/Swiss-Prot;Acc:O22752]
TRIAE_CS42_5AL_TGACv1_374517_AA1202220	1.04647	37.2588	5.17554	36.1405	7.38693e-05		GO:0060236, GO:0032147, GO:0005874, GO:0005819		NA	AT5G37478	TPX2 (Targeting protein for Xklp2) family protein [Source:UniProtKB/TrEMBL;Acc:F4K773]
TRIAE_CS42_U_TGACv1_641238_AA2089270	295.409	116.891	-1.33824	0.395502	7.48027e-05		GO:0016021, GO:0016020	F775_13228, F775_42947			NA
TRIAE_CS42_3DL_TGACv1_250331_AA0866300	833.107	349.601	-1.25342	0.419454	7.51343e-05	Mitogen-activated protein kinase [Source:UniProtKB/TrEMBL;Acc:A0A1D6RT02]	GO:0004707, GO:0016310, GO:0005622, GO:0004672, GO:0005524, GO:0000165, GO:0016301, GO:0006468, GO:0004674, GO:0016740, GO:0000166	F775_32297	Mitogen-activated protein kinase [Source:UniProtKB/TrEMBL;Acc:M8B6W1]	AT2G42880, AT1G53510, AT3G14720	Mitogen-activated protein kinase 20 [Source:UniProtKB/Swiss-Prot;Acc:Q9SJG9], Mitogen-activated protein kinase 18 [Source:UniProtKB/Swiss-Prot;Acc:Q9C5C0], Mitogen-activated protein kinase 19 [Source:UniProtKB/Swiss-Prot;Acc:Q9LUC3]
TRIAE_CS42_1BL_TGACv1_031704_AA0119290	215.209	111.214	-0.949118	0.517949	7.55538e-05		GO:0006520, GO:0030170, GO:0008483, GO:0009058, GO:0003824		NA	AT5G36160, AT5G53970	Tyrosine aminotransferase [Source:UniProtKB/Swiss-Prot;Acc:Q9LVY1], Probable aminotransferase TAT2 [Source:UniProtKB/Swiss-Prot;Acc:Q9FN30]
TRIAE_CS42_1BL_TGACv1_032595_AA0131770	3.57984	45.0681	3.65586	12.6044	7.6057e-05		GO:0006869	F775_31047	Non-specific lipid-transfer protein 2 [Source:UniProtKB/TrEMBL;Acc:M8CXM1]	AT1G43666, AT1G48750, AT1G07747, AT5G38180, AT5G38170, AT3G18280, AT1G73780, AT5G38195, AT5G38160, AT3G57310, AT5G38197, AT4G12825, AT1G43665, AT1G66850, AT2G14846, AT1G43667	Bifunctional inhibitor/lipid-transfer protein/seed storage 2S albumin superfamily protein [Source:UniProtKB/TrEMBL;Acc:Q56Y90], Bifunctional inhibitor/lipid-transfer protein/seed storage 2S albumin-like protein [Source:UniProtKB/TrEMBL;Acc:Q94AQ3], Protease inhibitor/seed storage/LTP family protein [Source:UniProtKB/TrEMBL;Acc:A8MRP3], At5g38180 [Source:UniProtKB/TrEMBL;Acc:Q6NM41], Bifunctional …
TRIAE_CS42_5AL_TGACv1_375799_AA1227320	1229.83	532.604	-1.20808	0.432846	7.6057e-05		GO:0003700, GO:0006355	F775_09809	Regulatory protein opaque-2 [Source:UniProtKB/TrEMBL;Acc:N1R1X4]		NA
TRIAE_CS42_7DS_TGACv1_624509_AA2061760	731.763	312.899	-1.22585	0.427546	7.6057e-05				NA		NA
TRIAE_CS42_5DS_TGACv1_458071_AA1491960	32.0251	1.02909	-5.03329	0.0305373	7.81822e-05		GO:0015035, GO:0055114, GO:0009055, GO:0045454, GO:0005623	F775_13085	Glutaredoxin-C1 [Source:UniProtKB/TrEMBL;Acc:M8C0G0]	AT3G21460, AT4G15660, AT3G62930, AT2G30540, AT3G62950, AT4G15680, AT3G62960, AT1G06830, AT4G15670, AT2G47870, AT4G15690, AT5G18600, AT1G03020, AT4G15700, AT2G47880	Monothiol glutaredoxin-S10 [Source:UniProtKB/Swiss-Prot;Acc:Q9LIF1], Monothiol glutaredoxin-S8 [Source:UniProtKB/Swiss-Prot;Acc:O23417], Monothiol glutaredoxin-S6 [Source:UniProtKB/Swiss-Prot;Acc:Q9LYC8], Monothiol glutaredoxin-S9 [Source:UniProtKB/Swiss-Prot;Acc:O04341], Glutaredoxin-C11 [Source:UniProtKB/Swiss-Prot;Acc:Q9LYC6], Monothiol glutaredoxin-S4 [Source:UniProtKB/Swiss-Prot;Acc:O23419],…
TRIAE_CS42_3DS_TGACv1_272063_AA0914010	244.489	95.9327	-1.34827	0.392764	7.93759e-05		GO:0005634, GO:0003677, GO:0006355	F775_08897	Dof zinc finger protein [Source:UniProtKB/TrEMBL;Acc:M8B5R4]	AT5G39660	Cyclic dof factor 2 [Source:UniProtKB/Swiss-Prot;Acc:Q93ZL5]
TRIAE_CS42_4DS_TGACv1_361537_AA1169760	41.2322	227.092	2.46085	5.50539	8.3645e-05		GO:0016020, GO:0005509, GO:0016021	F775_09066	Vacuolar-sorting receptor 1 [Source:UniProtKB/TrEMBL;Acc:M8BQN3]	AT3G52850, AT2G30290	Vacuolar-sorting receptor 1 [Source:UniProtKB/Swiss-Prot;Acc:P93026], Vacuolar-sorting receptor 2 [Source:UniProtKB/TrEMBL;Acc:F4IMR9]
TRIAE_CS42_7DL_TGACv1_605904_AA2008430	537.555	175.166	-1.61932	0.325488	8.43144e-05		GO:0016747	F775_15239	Anthranilate N-benzoyltransferase protein 2 [Source:UniProtKB/TrEMBL;Acc:M8BAH8]		NA
TRIAE_CS42_2DS_TGACv1_179029_AA0603710	171.064	571.211	1.73976	3.33979	8.58736e-05			F775_24906			NA
TRIAE_CS42_1BL_TGACv1_030998_AA0105470	59.4477	122.374	1.0383	2.05381	8.59493e-05		GO:0030246, GO:2001070	F775_25908	Glucoamylase [Source:UniProtKB/TrEMBL;Acc:M8CI36]	AT5G01260	Carbohydrate-binding domain-containing protein [Source:UniProtKB/TrEMBL;Acc:Q9LFB0]
TRIAE_CS42_7AS_TGACv1_569798_AA1824190	197.501	453.13	1.19897	2.29576	8.73073e-05		GO:0003723, GO:0003676	F775_27092	Nucleolin [Source:UniProtKB/TrEMBL;Acc:M8B839]	AT3G18610, AT1G48920, AT1G73490, AT1G72800	Nucleolin 2 [Source:UniProtKB/Swiss-Prot;Acc:Q1PEP5], Nucleolin 1 [Source:UniProtKB/Swiss-Prot;Acc:Q9FVQ1], RNA recognition motif-containing protein [Source:UniProtKB/TrEMBL;Acc:F4HQ94], Putative uncharacterized protein At1g72800 [Source:UniProtKB/TrEMBL;Acc:Q9CAJ2]
TRIAE_CS42_2BL_TGACv1_129652_AA0391750	30.9241	144.214	2.22017	4.65948	8.8038e-05			F775_00512			NA
TRIAE_CS42_1BL_TGACv1_031955_AA0123440	61.6463	227.324	1.88326	3.68908	9.09895e-05		GO:0042026, GO:0005524, GO:0005737, GO:0006457	F775_28355	Chaperonin CPN60-2, mitochondrial [Source:UniProtKB/TrEMBL;Acc:M8BG11]	AT2G33210, AT3G23990	Chaperonin CPN60-like 1, mitochondrial [Source:UniProtKB/Swiss-Prot;Acc:Q8L7B5], Chaperonin CPN60, mitochondrial [Source:UniProtKB/Swiss-Prot;Acc:P29197]
TRIAE_CS42_7BL_TGACv1_577065_AA1864900	71.6864	17.6761	-2.01537	0.247351	9.11616e-05				NA	AT4G20380	Zinc finger protein LSD1 [Source:UniProtKB/TrEMBL;Acc:F4JUW0]
TRIAE_CS42_4DL_TGACv1_344545_AA1147820	2688.72	1553.77	-0.791402	0.577782	9.79863e-05		GO:0009507	F775_15051		AT4G38225	unknown protein; FUNCTIONS IN: molecular_function unknown; INVOLVED IN: biological_process unknown; LOCATED IN: chloroplast; EXPRESSED IN: 21 plant structures; EXPRESSED DURING: 13 growth stages; Has 35333 Blast hits to 34131 proteins in 2444 specie /.../hae - 798; Bacteria - 22429; Metazoa - 974; Fungi - 991; Plants - 531; Viruses - 0; Other Eukaryotes - 9610 (source: NCBI BLink). [Source:TAIR;A…
TRIAE_CS42_4BL_TGACv1_320974_AA1052880	40.2194	1166.43	4.8581	29.0023	0.000102429		GO:0020037, GO:0055114, GO:0016705, GO:0005506	F775_43122			NA
TRIAE_CS42_5AS_TGACv1_393492_AA1273150	14.1325	0	-6.32401	0.012482	0.000105001		GO:0009055, GO:0045454, GO:0015035, GO:0005623, GO:0055114	F775_13086	Glutaredoxin-C1 [Source:UniProtKB/TrEMBL;Acc:M8BFQ7]	AT4G15680, AT3G21460, AT4G15660, AT1G03020, AT1G06830, AT4G15670, AT2G30540, AT3G62960, AT3G62950, AT5G18600, AT3G62930, AT2G47870, AT4G15700, AT4G15690, AT2G47880	Monothiol glutaredoxin-S4 [Source:UniProtKB/Swiss-Prot;Acc:O23419], Monothiol glutaredoxin-S10 [Source:UniProtKB/Swiss-Prot;Acc:Q9LIF1], Monothiol glutaredoxin-S8 [Source:UniProtKB/Swiss-Prot;Acc:O23417], Monothiol glutaredoxin-S1 [Source:UniProtKB/Swiss-Prot;Acc:Q9SA68], Monothiol glutaredoxin-S11 [Source:UniProtKB/Swiss-Prot;Acc:Q9M9Y9], Monothiol glutaredoxin-S7 [Source:UniProtKB/Swiss-Prot;Ac…
TRIAE_CS42_6AL_TGACv1_470871_AA1497330	158.004	33.2165	-2.25779	0.209092	0.000105428			F775_20671		AT5G09670, AT5G64550	At5g09670 [Source:UniProtKB/TrEMBL;Acc:Q9LXD0], Emb|CAB89363.1 [Source:UniProtKB/TrEMBL;Acc:Q9FLG3]
TRIAE_CS42_U_TGACv1_641891_AA2106790	28.3011	94.0396	1.73576	3.33055	0.000105428		GO:0009409	F775_29110		AT1G03870, AT5G44130, AT2G20520	At1g03870 [Source:UniProtKB/TrEMBL;Acc:B3LF88], Fasciclin-like arabinogalactan protein 13 [Source:UniProtKB/Swiss-Prot;Acc:Q9FFH6], Fasciclin-like arabinogalactan protein 6 [Source:UniProtKB/Swiss-Prot;Acc:Q9SIL7]
TRIAE_CS42_3AS_TGACv1_213134_AA0705620	0.269084	20.3127	6.02995	65.3423	0.000106146	WAT1-related protein [Source:UniProtKB/TrEMBL;Acc:A0A1D5VM96]	GO:0016020, GO:0022857, GO:0055085, GO:0016021	F775_11486	WAT1-related protein [Source:UniProtKB/TrEMBL;Acc:N1R0H9]	AT1G75500	Protein WALLS ARE THIN 1 [Source:UniProtKB/Swiss-Prot;Acc:Q94AP3]
TRIAE_CS42_2DL_TGACv1_159478_AA0538940	699.845	1362.69	0.961599	1.94747	0.00010746		GO:0005509, GO:0006457, GO:0005783, GO:0051082	F775_07278	Calreticulin [Source:UniProtKB/TrEMBL;Acc:N1QSA4]	AT1G56340, AT1G09210	Calreticulin-1 [Source:UniProtKB/Swiss-Prot;Acc:O04151], Calreticulin-2 [Source:UniProtKB/Swiss-Prot;Acc:Q38858]
TRIAE_CS42_7BL_TGACv1_577253_AA1870180	1436.52	526.373	-1.44908	0.366254	0.000116117		GO:0016747	F775_15239	Anthranilate N-benzoyltransferase protein 2 [Source:UniProtKB/TrEMBL;Acc:M8BAH8]		NA
TRIAE_CS42_5BL_TGACv1_405341_AA1325510	1.28213	22.9748	4.17028	18.0045	0.000116552			F775_05672			NA
TRIAE_CS42_4AL_TGACv1_289945_AA0979260	1.29429	18.1124	3.8196	14.1193	0.000117644			F775_31439			NA
TRIAE_CS42_6DS_TGACv1_543617_AA1742210	201.951	109.665	-0.88	0.543367	0.000119534		GO:0006950, GO:0005516	F775_27587			NA
TRIAE_CS42_4BL_TGACv1_320581_AA1043740	5634	16896.4	1.58451	2.99907	0.000125003		GO:0016787	F775_29443	Nucleoside-triphosphatase [Source:UniProtKB/TrEMBL;Acc:M8C7I8]		NA
TRIAE_CS42_2AS_TGACv1_113891_AA0361960	100.988	264.656	1.38922	2.61938	0.000126055		GO:0043531	F775_23442			NA
TRIAE_CS42_3AL_TGACv1_195088_AA0644570	71.524	29.7498	-1.26534	0.416002	0.000127878		GO:0005634	F775_06337		AT5G59990	CCT motif family protein [Source:UniProtKB/TrEMBL;Acc:Q9FJD8]
TRIAE_CS42_6BL_TGACv1_500092_AA1598670	14.6702	61.1745	2.06852	4.19455	0.000129534	Formate dehydrogenase, mitochondrial [Source:UniProtKB/TrEMBL;Acc:A0A1D6ANJ0]	GO:0008152, GO:0016491, GO:0005739, GO:0055114, GO:0051287, GO:0042183, GO:0008863, GO:0016616	F775_30511	Formate dehydrogenase, mitochondrial [Source:UniProtKB/TrEMBL;Acc:M8CU92]	AT5G14780	Formate dehydrogenase, mitochondrial [Source:UniProtKB/TrEMBL;Acc:A0A178UHK7]
TRIAE_CS42_6DL_TGACv1_528127_AA1711800	1156.16	371.691	-1.63623	0.321697	0.000129534	Nitrate reductase [Source:UniProtKB/TrEMBL;Acc:A0A1D6B9M1]	GO:0016491, GO:0046872, GO:0042128, GO:0006809, GO:0050464, GO:0030151, GO:0043546, GO:0055114, GO:0020037	F775_18205	Nitrate reductase (NAD(P)H) [Source:UniProtKB/TrEMBL;Acc:N1QTS7]	AT1G37130, AT1G77760	Nitrate reductase [NADH] 2 [Source:UniProtKB/Swiss-Prot;Acc:P11035], Nitrate reductase [Source:UniProtKB/TrEMBL;Acc:A0A178WBR8]
TRIAE_CS42_2AL_TGACv1_094837_AA0303880	2072.65	625.511	-1.72884	0.301693	0.000131082			F775_05244	RING finger protein 165 [Source:UniProtKB/TrEMBL;Acc:R7WEM7]		NA
TRIAE_CS42_1DS_TGACv1_080955_AA0256020	102.602	30.5313	-1.74848	0.297616	0.000132841	E3 ubiquitin-protein ligase [Source:UniProtKB/TrEMBL;Acc:A0A1D6RHI9]	GO:0005634, GO:0007275, GO:0046872, GO:0008270, GO:0016567, GO:0006511	F775_02243	E3 ubiquitin-protein ligase [Source:UniProtKB/TrEMBL;Acc:M8ATN2]		NA
TRIAE_CS42_2DL_TGACv1_158223_AA0512960	126.174	24.7344	-2.35537	0.195417	0.000132841			F775_07139			NA
TRIAE_CS42_3DL_TGACv1_250039_AA0861010	7856.03	3258.72	-1.26948	0.414808	0.0001336		GO:0004553, GO:0005975, GO:0016020, GO:0016021	F775_26692	Hydroxyisourate hydrolase [Source:UniProtKB/TrEMBL;Acc:M8ASS1]		NA
TRIAE_CS42_5DL_TGACv1_437119_AA1465280	180.472	72.1642	-1.31738	0.401262	0.000134399		GO:0016787, GO:0006629		NA		NA
TRIAE_CS42_6AL_TGACv1_472203_AA1519080	29.6985	92.7341	1.64201	3.121	0.000135829		GO:0016021, GO:0016020	F775_13698		AT2G33570	Galactan beta-1,4-galactosyltransferase GALS1 [Source:UniProtKB/Swiss-Prot;Acc:O22807]
TRIAE_CS42_2DS_TGACv1_177304_AA0572860	975.49	577.976	-0.755778	0.592227	0.000142881	Glycosyltransferase [Source:UniProtKB/TrEMBL;Acc:A0A1D5UVT0]	GO:0016758, GO:0016740, GO:0008152, GO:0016757		NA	AT3G16520	UDP-glycosyltransferase 88A1 [Source:UniProtKB/Swiss-Prot;Acc:Q9LK73]
TRIAE_CS42_U_TGACv1_644049_AA2136720	3.27699	38.4451	3.53766	11.613	0.000143199		GO:0016787	F775_10560	Nucleoside-triphosphatase [Source:UniProtKB/TrEMBL;Acc:N1QVY3]		NA
TRIAE_CS42_3B_TGACv1_220672_AA0714760	369.346	921.161	1.31899	2.49491	0.000168643		GO:0030170, GO:0008152, GO:0016021, GO:0016020, GO:0003824, GO:0046656, GO:0008696	F775_27632	Branched-chain-amino-acid aminotransferase-like protein 3, chloroplastic [Source:UniProtKB/TrEMBL;Acc:N1R0R1]		NA
TRIAE_CS42_6BL_TGACv1_500579_AA1606630	53.843	15.298	-1.81635	0.283938	0.000174467			F775_32175		AT5G23370, AT5G23350, AT5G23360, AT5G08350	Putative GEM-like protein 8 [Source:UniProtKB/Swiss-Prot;Acc:Q9FMW4], GEM-like protein 6 [Source:UniProtKB/Swiss-Prot;Acc:Q9FMW6], GEM-like protein 7 [Source:UniProtKB/Swiss-Prot;Acc:Q9FMW5], GEM-like protein 4 [Source:UniProtKB/Swiss-Prot;Acc:Q9FTA0]
TRIAE_CS42_1AS_TGACv1_019154_AA0061750	3.36223	70.6967	4.39903	21.0979	0.000176603			F775_43762			NA
TRIAE_CS42_7AL_TGACv1_556448_AA1763150	211.391	106.362	-0.992865	0.502479	0.000177494		GO:0016021, GO:0016020	F775_42468		AT5G56980, AT4G26130, AT2G26110	unknown protein; FUNCTIONS IN: molecular_function unknown; INVOLVED IN: biological_process unknown; LOCATED IN: endomembrane system; EXPRESSED IN: 18 plant structures; EXPRESSED DURING: 12 growth stages; BEST Arabidopsis thaliana protein match is: u /.../ protein (TAIR:AT4G26130.1); Has 30201 Blast hits to 17322 proteins in 780 species: Archae - 12; Bacteria - 1396; Metazoa - 17338; Fungi - 3422;…
TRIAE_CS42_5BL_TGACv1_406345_AA1344380	1221.09	2789.08	1.1917	2.28421	0.000178099	Methylenetetrahydrofolate reductase [Source:UniProtKB/TrEMBL;Acc:W5FEK8]	GO:0016491, GO:0055114, GO:0006555, GO:0004489, GO:0035999	F775_28470	Methylenetetrahydrofolate reductase [Source:UniProtKB/TrEMBL;Acc:N1QRS8]	AT2G44160, AT3G59970	Methylenetetrahydrofolate reductase 2 [Source:UniProtKB/Swiss-Prot;Acc:O80585], Methylenetetrahydrofolate reductase 1 [Source:UniProtKB/Swiss-Prot;Acc:Q9SE60]
TRIAE_CS42_2DL_TGACv1_159004_AA0530430	162.891	39.3039	-2.05695	0.240323	0.000179163		GO:0003677, GO:0006355, GO:0006351, GO:0005634	F775_13473	Myb family transcription factor APL [Source:UniProtKB/TrEMBL;Acc:M8CKH8]	AT5G06800	myb-like HTH transcriptional regulator family protein [Source:TAIR;Acc:AT5G06800]
TRIAE_CS42_7BS_TGACv1_592894_AA1945880	163.568	273.334	0.740067	1.67025	0.000179163		GO:0000166, GO:0016887, GO:0006810, GO:0016020, GO:0016021, GO:0005524		NA		NA
TRIAE_CS42_3B_TGACv1_224878_AA0802600	569.078	372.338	-0.612487	0.654068	0.000184886		GO:0005524, GO:0000166	F775_26079	Ubiquitin-conjugating enzyme E2 7 [Source:UniProtKB/TrEMBL;Acc:N1QR02]	AT3G55380, AT3G46460, AT5G59300	Ubiquitin-conjugating enzyme 14 [Source:UniProtKB/TrEMBL;Acc:F4IWU7], UBC13 [Source:UniProtKB/TrEMBL;Acc:A0A178V960], Ubiquitin-conjugating enzyme E2 7 [Source:UniProtKB/Swiss-Prot;Acc:Q42540]
TRIAE_CS42_3B_TGACv1_224979_AA0803850	65.0337	208.936	1.68227	3.20931	0.000187916	Protein DETOXIFICATION [Source:UniProtKB/TrEMBL;Acc:A0A1D5W717]	GO:0006855, GO:0015297, GO:0016020, GO:0055085, GO:0016021, GO:0015238	F775_17470	Protein DETOXIFICATION [Source:UniProtKB/TrEMBL;Acc:N1QVV9]	AT3G21690	Protein DETOXIFICATION 40 [Source:UniProtKB/Swiss-Prot;Acc:Q9LVD9]
TRIAE_CS42_3B_TGACv1_223668_AA0785370	17.8513	66.0789	1.89357	3.71553	0.000191532		GO:0016021, GO:0016020	F775_22259	Protein TRANSPARENT TESTA 12 [Source:UniProtKB/TrEMBL;Acc:M8BNK3]		NA
TRIAE_CS42_1AL_TGACv1_000076_AA0002640	85.7645	31.0023	-1.47187	0.360516	0.000191854	Cytokinin riboside 5'-monophosphate phosphoribohydrolase [Source:UniProtKB/TrEMBL;Acc:A0A1D5RPF2]	GO:0009691, GO:0016787	F775_05789	Cytokinin riboside 5'-monophosphate phosphoribohydrolase [Source:UniProtKB/TrEMBL;Acc:M8C3K5]	AT5G03270	Cytokinin riboside 5'-monophosphate phosphoribohydrolase [Source:UniProtKB/TrEMBL;Acc:A0A178UQW2]
TRIAE_CS42_7BL_TGACv1_577473_AA1876170	142.624	357.714	1.32594	2.50695	0.000196398		GO:0030244, GO:0071555, GO:0016020, GO:0016740, GO:0016021, GO:0016757, GO:0016760	F775_52659			NA
TRIAE_CS42_5AL_TGACv1_377917_AA1250140	0.51707	21.5948	5.39246	42.0042	0.000196952		GO:0016020, GO:0016021	F775_01188		AT5G17980	C2 calcium/lipid-binding and phosphoribosyltransferase C-terminal domain-containing protein [Source:UniProtKB/TrEMBL;Acc:Q9FJG3]
TRIAE_CS42_2AL_TGACv1_093163_AA0273760	91.0981	277.469	1.60734	3.04689	0.000197992	Granule-bound starch synthase 1, chloroplastic/amyloplastic [Source:Projected from Arabidopsis thaliana (AT1G32900) UniProtKB/Swiss-Prot;Acc:Q9MAQ0]	GO:0004373, GO:0016757, GO:0009501, GO:0009507, GO:0019252	F775_12484	Starch synthase, chloroplastic/amyloplastic [Source:UniProtKB/TrEMBL;Acc:M8BSM4]	AT1G32900	Granule-bound starch synthase 1, chloroplastic/amyloplastic [Source:UniProtKB/Swiss-Prot;Acc:Q9MAQ0]
TRIAE_CS42_5DS_TGACv1_457148_AA1483120	23.3709	74.8207	1.68005	3.20439	0.000201136		GO:0003779	F775_13157		AT3G22790, AT4G02710, AT4G14760, AT1G03080	Protein NETWORKED 1A [Source:UniProtKB/Swiss-Prot;Acc:Q9LUI2], Protein NETWORKED 1C [Source:UniProtKB/Swiss-Prot;Acc:Q9ZQX8], Protein NETWORKED 1B [Source:UniProtKB/Swiss-Prot;Acc:F4JIF4], Protein NETWORKED 1D [Source:UniProtKB/Swiss-Prot;Acc:F4HZB5]
TRIAE_CS42_4DS_TGACv1_361899_AA1174050	54.9371	157.337	1.5215	2.8709	0.000204116		GO:0016491, GO:0046872, GO:0055114	F775_21086	1-aminocyclopropane-1-carboxylate oxidase-4-like protein [Source:UniProtKB/TrEMBL;Acc:N1QS39]		NA
TRIAE_CS42_6BL_TGACv1_499800_AA1592090	711.332	359.952	-0.982626	0.506058	0.000204116	Bidirectional sugar transporter SWEET [Source:UniProtKB/TrEMBL;Acc:A0A1D6AMI4]	GO:0006810, GO:0008643, GO:0016020, GO:0005886, GO:0016021		NA	AT2G39060, AT5G23660, AT5G50800, AT3G48740, AT4G25010, AT5G50790, AT5G13170	Bidirectional sugar transporter SWEET [Source:UniProtKB/TrEMBL;Acc:A0A178VR23], Bidirectional sugar transporter SWEET12 [Source:UniProtKB/Swiss-Prot;Acc:O82587], Bidirectional sugar transporter SWEET [Source:UniProtKB/TrEMBL;Acc:A0A178UJY5], Bidirectional sugar transporter SWEET11 [Source:UniProtKB/Swiss-Prot;Acc:Q9SMM5], Bidirectional sugar transporter SWEET [Source:UniProtKB/TrEMBL;Acc:A0A178V6…
TRIAE_CS42_5DL_TGACv1_435248_AA1447750	159.411	375.939	1.23755	2.35797	0.000208121		GO:0051082, GO:0000166, GO:0006457, GO:0005524	F775_30548	Heat shock 70 kDa protein, mitochondrial [Source:UniProtKB/TrEMBL;Acc:M8BY76]	AT4G37910	Heat shock 70 kDa protein 9, mitochondrial [Source:UniProtKB/Swiss-Prot;Acc:Q8GUM2]
TRIAE_CS42_7DL_TGACv1_603679_AA1987180	57.6407	135.578	1.232	2.34892	0.000210094		GO:0043531	F775_23709	Putative disease resistance protein RGA3 [Source:UniProtKB/TrEMBL;Acc:M8BN03]		NA
TRIAE_CS42_U_TGACv1_641712_AA2102190	872.625	409.323	-1.09301	0.468784	0.000212174	Phytochrome C [Source:Projected from Arabidopsis thaliana (AT5G35840) UniProtKB/Swiss-Prot;Acc:P14714]	GO:0017006, GO:0018298, GO:0006355, GO:0005622, GO:0042803, GO:0050896, GO:0000160, GO:0023014, GO:0009881, GO:0009584, GO:0000155, GO:0009585, GO:0007165, GO:0006351	F775_14368	Phytochrome C [Source:UniProtKB/TrEMBL;Acc:M8BDE2]	AT5G35840	Phytochrome C [Source:UniProtKB/Swiss-Prot;Acc:P14714]
TRIAE_CS42_3DL_TGACv1_251993_AA0886840	307.347	164.737	-0.902084	0.535113	0.000212465		GO:0016846, GO:0016021, GO:0016020, GO:0003824	F775_14658	Putative Alliin lyase [Source:UniProtKB/TrEMBL;Acc:M8BN45]	AT1G34060, AT1G34040	Tryptophan aminotransferase-related protein 4 [Source:UniProtKB/Swiss-Prot;Acc:Q93Z38], Tryptophan aminotransferase-related protein 3 [Source:UniProtKB/Swiss-Prot;Acc:Q9FE98]
TRIAE_CS42_2BL_TGACv1_130949_AA0420400	239.652	96.2153	-1.31396	0.402216	0.000215391	Probable copper-transporting ATPase HMA5 [Source:Projected from Arabidopsis thaliana (AT1G63440) UniProtKB/Swiss-Prot;Acc:Q9SH30]	GO:0005507, GO:0046872, GO:0019829, GO:0016787, GO:0099132, GO:0030001, GO:0016021, GO:0006812, GO:0000166, GO:0016020	F775_11672	heavy metal atpase 5 [Source:Projected from Arabidopsis thaliana (AT1G63440) TAIR;Acc:AT1G63440]	AT1G63440	Probable copper-transporting ATPase HMA5 [Source:UniProtKB/Swiss-Prot;Acc:Q9SH30]
TRIAE_CS42_7BL_TGACv1_577124_AA1866600	136.366	33.7926	-2.01095	0.248109	0.000217518				NA		NA
TRIAE_CS42_7DS_TGACv1_622753_AA2044770	52.3375	4638.8	6.46964	88.6247	0.000220773		GO:0016757, GO:0016740, GO:0050306, GO:0005975, GO:0008152, GO:0016798, GO:0004553, GO:0016787	F775_27596	6(G)-fructosyltransferase [Source:UniProtKB/TrEMBL;Acc:M8B5W9]	AT1G62660, AT1G12240	Acid beta-fructofuranosidase 3, vacuolar [Source:UniProtKB/Swiss-Prot;Acc:Q43348], Acid beta-fructofuranosidase 4, vacuolar [Source:UniProtKB/Swiss-Prot;Acc:Q39041]
TRIAE_CS42_6BS_TGACv1_513139_AA1631600	445.61	1089.5	1.29019	2.4456	0.000221338	Probable inactive linolenate hydroperoxide lyase [Source:Projected from Arabidopsis thaliana (AT4G15440) UniProtKB/Swiss-Prot;Acc:B3LF83]	GO:0016021, GO:0009611, GO:0004497, GO:0055114, GO:0046872, GO:0016705, GO:0016020, GO:0009941, GO:0020037, GO:0005506	F775_11468	Allene oxide synthase, chloroplastic [Source:UniProtKB/TrEMBL;Acc:N1R5J6]	AT4G15440	Probable inactive linolenate hydroperoxide lyase [Source:UniProtKB/Swiss-Prot;Acc:B3LF83]
TRIAE_CS42_7AS_TGACv1_569629_AA1820630	12.3763	533.807	5.43139	43.1531	0.000231361		GO:0004575, GO:0005975, GO:0016740, GO:0004553, GO:0004564, GO:0016787, GO:0016798, GO:0008152, GO:0016020, GO:0016021	F775_52102		AT1G62660, AT1G12240	Acid beta-fructofuranosidase 3, vacuolar [Source:UniProtKB/Swiss-Prot;Acc:Q43348], Acid beta-fructofuranosidase 4, vacuolar [Source:UniProtKB/Swiss-Prot;Acc:Q39041]
TRIAE_CS42_4DL_TGACv1_343946_AA1141890	126.244	35.1103	-1.85387	0.27665	0.000235067		GO:0016787, GO:0008152		NA	AT1G68620, AT5G16080	Probable carboxylesterase 6 [Source:UniProtKB/Swiss-Prot;Acc:Q9SX25], Probable carboxylesterase 17 [Source:UniProtKB/Swiss-Prot;Acc:Q9LFR7]
TRIAE_CS42_6DL_TGACv1_527981_AA1710420	162.519	46.3505	-1.81715	0.283781	0.0002383		GO:0016491, GO:0055114, GO:0046872		NA		NA
TRIAE_CS42_2BL_TGACv1_133346_AA0442230	9.69259	63.5228	2.71023	6.54426	0.000241375		GO:0016758, GO:0008152		NA	AT3G21760, AT1G07260, AT3G21750, AT3G21780, AT3G21800, AT1G07250, AT4G15260, AT1G07240, AT2G29710, AT2G29750, AT3G21790, AT2G29730, AT4G15280, AT2G29740	Glycosyltransferase [Source:UniProtKB/TrEMBL;Acc:W8PVD4], UDP-glycosyltransferase 71C3 [Source:UniProtKB/Swiss-Prot;Acc:Q9LML7], Glycosyltransferase [Source:UniProtKB/TrEMBL;Acc:W8PUT5], UDP-glycosyltransferase 71B6 [Source:UniProtKB/Swiss-Prot;Acc:Q9LSY6], UDP-glycosyltransferase 71B8 [Source:UniProtKB/Swiss-Prot;Acc:Q9LSY4], UDP-glycosyltransferase 71C4 [Source:UniProtKB/Swiss-Prot;Acc:Q9LML6],…
TRIAE_CS42_6BL_TGACv1_501820_AA1620890	193.279	81.2205	-1.25106	0.42014	0.000243147		GO:0016020, GO:0016021	F775_05823	Putative phosphate transporter 1 [Source:UniProtKB/TrEMBL;Acc:R7W7T8]	AT3G23430	Phosphate transporter PHO1 [Source:UniProtKB/Swiss-Prot;Acc:Q8S403]
TRIAE_CS42_7DL_TGACv1_605306_AA2005920	96.39	203.507	1.07798	2.11108	0.00024711	External alternative NAD(P)H-ubiquinone oxidoreductase B4, mitochondrial [Source:Projected from Arabidopsis thaliana (AT2G20800) UniProtKB/Swiss-Prot;Acc:Q9SKT7]	GO:0016491, GO:0055114, GO:0005509	F775_29931	Putative NADH-ubiquinone oxidoreductase C3A11.07, mitochondrial [Source:UniProtKB/TrEMBL;Acc:R7WAC9]	AT4G21490, AT4G05020, AT2G20800	External alternative NAD(P)H-ubiquinone oxidoreductase B3, mitochondrial [Source:UniProtKB/Swiss-Prot;Acc:F4JJJ3], NAD(P)H dehydrogenase B2 [Source:UniProtKB/TrEMBL;Acc:F4JGL5], External alternative NAD(P)H-ubiquinone oxidoreductase B4, mitochondrial [Source:UniProtKB/Swiss-Prot;Acc:Q9SKT7]
TRIAE_CS42_1AL_TGACv1_004495_AA0053690	28.7631	112.126	1.96412	3.90174	0.000247223		GO:0006457, GO:0042026, GO:0005524, GO:0005737	F775_28355	Chaperonin CPN60-2, mitochondrial [Source:UniProtKB/TrEMBL;Acc:M8BG11]	AT2G33210, AT3G23990	Chaperonin CPN60-like 1, mitochondrial [Source:UniProtKB/Swiss-Prot;Acc:Q8L7B5], Chaperonin CPN60, mitochondrial [Source:UniProtKB/Swiss-Prot;Acc:P29197]
TRIAE_CS42_4BS_TGACv1_328709_AA1092240	184.771	102.014	-0.857525	0.551898	0.000248509		GO:0043531	F775_11884			NA
TRIAE_CS42_2AL_TGACv1_093116_AA0272350	273.608	518.928	0.923628	1.89688	0.000249734		GO:0055114, GO:0016491, GO:0008802, GO:0071454, GO:0008152, GO:0005777		NA	AT1G74920, AT3G48170	ALDH10A8 [Source:UniProtKB/TrEMBL;Acc:A0A178W4Y2], Betaine aldehyde dehydrogenase 2, mitochondrial [Source:UniProtKB/Swiss-Prot;Acc:Q9STS1]
TRIAE_CS42_4DS_TGACv1_361274_AA1164790	407.654	1446.32	1.82698	3.54793	0.000251161	Protein disulfide-isomerase [Source:UniProtKB/TrEMBL;Acc:A0A1D5Y683]	GO:0005783, GO:0045454, GO:0005788, GO:0016853, GO:0034975, GO:0003756, GO:0009960	F775_08570	Protein disulfide-isomerase [Source:UniProtKB/TrEMBL;Acc:M8CXL2]	AT1G77510, AT1G21750	Protein disulfide isomerase-like 1-2 [Source:UniProtKB/Swiss-Prot;Acc:Q9SRG3], Protein disulfide isomerase-like 1-1 [Source:UniProtKB/Swiss-Prot;Acc:Q9XI01]
TRIAE_CS42_7AL_TGACv1_556099_AA1755610	51.4847	11.1367	-2.2167	0.215133	0.000251525		GO:0016491, GO:0050661, GO:0004499, GO:0055114, GO:0050660, GO:0004497	F775_16157	Flavin-containing monooxygenase [Source:UniProtKB/TrEMBL;Acc:M8CNL2]		NA
TRIAE_CS42_7AS_TGACv1_571156_AA1845260	84.1503	25.7336	-1.70493	0.306735	0.000251846			F775_21713			NA
TRIAE_CS42_4AL_TGACv1_288169_AA0939360	61.4106	648.29	3.39992	10.5555	0.000255566		GO:0004553, GO:0016020, GO:0008152, GO:0004575, GO:0004564, GO:0016798, GO:0005975, GO:0016787, GO:0016021		NA	AT1G12240, AT1G62660	Acid beta-fructofuranosidase 4, vacuolar [Source:UniProtKB/Swiss-Prot;Acc:Q39041], Acid beta-fructofuranosidase 3, vacuolar [Source:UniProtKB/Swiss-Prot;Acc:Q43348]
TRIAE_CS42_3DL_TGACv1_249616_AA0852700	25.7473	99.3529	1.94751	3.85707	0.000258985		GO:0005576, GO:0045735, GO:0046872, GO:0030145		NA	AT3G62020, AT5G26700, AT1G02335, AT1G09560, AT3G05930	GLP10 [Source:UniProtKB/TrEMBL;Acc:A0A178VLQ9], Probable germin-like protein subfamily 2 member 5 [Source:UniProtKB/Swiss-Prot;Acc:O65252], Germin-like protein subfamily 2 member 2 [Source:UniProtKB/Swiss-Prot;Acc:Q9FZ27], Germin-like protein subfamily 2 member 1 [Source:UniProtKB/Swiss-Prot;Acc:P94014], Germin-like protein subfamily 2 member 3 [Source:UniProtKB/Swiss-Prot;Acc:P93000]
TRIAE_CS42_5DL_TGACv1_433893_AA1424610	51.644	132.395	1.3584	2.56401	0.000263585			F775_02218		AT5G06930, AT3G57780, AT2G42320	Putative uncharacterized protein At5g06930 [Source:UniProtKB/TrEMBL;Acc:Q0WQA5], Nucleolar-like protein [Source:UniProtKB/TrEMBL;Acc:F4J3H8], Nucleolar protein gar2-like protein [Source:UniProtKB/TrEMBL;Acc:Q9SLC7]
TRIAE_CS42_3B_TGACv1_220718_AA0716570	238.516	78.7467	-1.60103	0.329641	0.000264742		GO:0006355, GO:0003712, GO:0016573, GO:0004402, GO:0008270, GO:0005634	F775_13133	Histone acetyltransferase HAC12 [Source:UniProtKB/TrEMBL;Acc:M8BF24]	AT3G48360, AT5G63160	BTB/POZ and TAZ domain-containing protein 2 [Source:UniProtKB/Swiss-Prot;Acc:Q94BN0], BTB/POZ and TAZ domain-containing protein 1 [Source:UniProtKB/Swiss-Prot;Acc:Q9FMK7]
TRIAE_CS42_5AL_TGACv1_375112_AA1216200	921.784	607.651	-0.60247	0.658625	0.000266757	Chloride channel protein [Source:UniProtKB/TrEMBL;Acc:A0A1D5YHL2]	GO:0055085, GO:0006821, GO:0016020, GO:0034220, GO:0005216, GO:0006811, GO:1903959, GO:0016021, GO:0005247, GO:0006810	F775_21317	Chloride channel protein [Source:UniProtKB/TrEMBL;Acc:M8BTW7]		NA
TRIAE_CS42_3DL_TGACv1_251024_AA0876260	3243.93	1254.25	-1.37112	0.38659	0.000266931			F775_07501		AT5G56550, AT4G26288	Emb|CAB83157.1 [Source:UniProtKB/TrEMBL;Acc:Q9LVB9], FUNCTIONS IN: molecular_function unknown; INVOLVED IN: biological_process unknown; LOCATED IN: cellular_component unknown; BEST Arabidopsis thaliana protein match is: oxidative stress 3 (TAIR:AT5G56550.1); Has 289 Blast hits to 232 proteins in 41 sp /.../ Archae - 0; Bacteria - 12; Metazoa - 36; Fungi - 21; Plants - 151; Viruses - 2; Other Euka…
TRIAE_CS42_4AL_TGACv1_288223_AA0941200	1315.16	663.498	-0.988128	0.504131	0.000279199		GO:0016787, GO:0004575, GO:0004564, GO:0016798, GO:0008152, GO:0004553, GO:0005975, GO:0016020, GO:0016021	F775_30554	Beta-fructofuranosidase 1 [Source:UniProtKB/TrEMBL;Acc:N1QX18]	AT1G62660, AT1G12240	Acid beta-fructofuranosidase 3, vacuolar [Source:UniProtKB/Swiss-Prot;Acc:Q43348], Acid beta-fructofuranosidase 4, vacuolar [Source:UniProtKB/Swiss-Prot;Acc:Q39041]
TRIAE_CS42_7BS_TGACv1_593349_AA1950720	7.38204	31.8096	2.101	4.29008	0.000282229		GO:0016021, GO:0015238, GO:0006855, GO:0016020, GO:0055085, GO:0015297	F775_09483	Protein DETOXIFICATION [Source:UniProtKB/TrEMBL;Acc:M8C0C6]	AT4G25640, AT4G00350	Protein DETOXIFICATION [Source:UniProtKB/TrEMBL;Acc:F4JTB2], Protein DETOXIFICATION 34 [Source:UniProtKB/Swiss-Prot;Acc:F4JH46]
TRIAE_CS42_U_TGACv1_642184_AA2112830	1926.78	1162.69	-0.728947	0.603344	0.000282229		GO:0046983	F775_24151	Transcription factor bHLH130 [Source:UniProtKB/TrEMBL;Acc:M8BHD6]	AT2G42280, AT1G51140	basic helix-loop-helix (bHLH) DNA-binding superfamily protein [Source:TAIR;Acc:AT2G42280], Transcription factor bHLH122 [Source:UniProtKB/Swiss-Prot;Acc:Q9C690]
TRIAE_CS42_1BL_TGACv1_030243_AA0083450	107.237	270.855	1.33729	2.52675	0.00028567	Purple acid phosphatase [Source:UniProtKB/TrEMBL;Acc:A0A1D6RDX8]	GO:0016787, GO:0046872, GO:0003993, GO:0016311	F775_16192	Putative Nucleotide pyrophosphatase/phosphodiesterase [Source:UniProtKB/TrEMBL;Acc:M8CDJ4]		NA
TRIAE_CS42_7DL_TGACv1_602960_AA1972710	1143.51	535.584	-1.09504	0.468122	0.00028647	Auxin response factor [Source:UniProtKB/TrEMBL;Acc:A0A1D6CN46]	GO:0003677, GO:0006351, GO:0009725, GO:0009734, GO:0006355, GO:0005634	F775_30848	Auxin-responsive protein [Source:UniProtKB/TrEMBL;Acc:M8BAS6]	AT1G30330	Auxin response factor 6 [Source:UniProtKB/Swiss-Prot;Acc:Q9ZTX8]
TRIAE_CS42_3DS_TGACv1_272933_AA0926810	1740.72	742.591	-1.229	0.426612	0.00028676			F775_33293	Speckle-type POZ protein-like protein [Source:UniProtKB/TrEMBL;Acc:M8BPN9]		NA
TRIAE_CS42_6DS_TGACv1_542843_AA1731460	56.1786	16.3018	-1.76505	0.294216	0.00028676		GO:0098655, GO:0055085, GO:0016020, GO:0008324, GO:0016021, GO:0006812	F775_14329	Putative cation transporter HKT6 [Source:UniProtKB/TrEMBL;Acc:N1R2S1]	AT4G10310	Sodium transporter HKT1 [Source:UniProtKB/Swiss-Prot;Acc:Q84TI7]
TRIAE_CS42_U_TGACv1_640922_AA2079210	65.6796	186.186	1.50579	2.83981	0.000290546			F775_05154		AT1G66345	Pentatricopeptide repeat-containing protein At1g66345, mitochondrial [Source:UniProtKB/Swiss-Prot;Acc:Q3ECH5]
TRIAE_CS42_U_TGACv1_642688_AA2121540	54.0062	18.2509	-1.56157	0.338783	0.00029183		GO:0016787, GO:0008152		NA	AT1G68620, AT5G16080	Probable carboxylesterase 6 [Source:UniProtKB/Swiss-Prot;Acc:Q9SX25], Probable carboxylesterase 17 [Source:UniProtKB/Swiss-Prot;Acc:Q9LFR7]
TRIAE_CS42_5BL_TGACv1_404647_AA1307260	3.30266	21.4261	2.68961	6.45138	0.000294433		GO:0016020, GO:0004672, GO:0005524, GO:0006468, GO:0016021	F775_20754	Receptor-like protein kinase HSL1 [Source:UniProtKB/TrEMBL;Acc:M8CIV1]	AT1G28440, AT4G28490	Receptor-like protein kinase HSL1 [Source:UniProtKB/Swiss-Prot;Acc:Q9SGP2], Receptor-like protein kinase 5 [Source:UniProtKB/Swiss-Prot;Acc:P47735]
TRIAE_CS42_7AS_TGACv1_570665_AA1839190	98.0633	258.392	1.39979	2.63863	0.000296765			F775_06572		AT3G57780, AT2G42320, AT5G06930	Nucleolar-like protein [Source:UniProtKB/TrEMBL;Acc:F4J3H8], Nucleolar protein gar2-like protein [Source:UniProtKB/TrEMBL;Acc:Q9SLC7], Putative uncharacterized protein At5g06930 [Source:UniProtKB/TrEMBL;Acc:Q0WQA5]
TRIAE_CS42_7DL_TGACv1_603974_AA1991880	254.74	133.124	-0.93453	0.523213	0.000296765		GO:0016021, GO:0016020	F775_10833			NA
TRIAE_CS42_5DL_TGACv1_433613_AA1417690	14.5525	0.2455	-5.64506	0.0199834	0.000308157		GO:0005509	F775_16912			NA
TRIAE_CS42_6BL_TGACv1_499800_AA1592060	1291.66	649.31	-0.992246	0.502695	0.000308183	Bidirectional sugar transporter SWEET [Source:UniProtKB/TrEMBL;Acc:W5GM26]	GO:0008643, GO:0016021, GO:0016020, GO:0005886, GO:0006810	F775_26973	Bidirectional sugar transporter SWEET [Source:UniProtKB/TrEMBL;Acc:R7W6P5]	AT2G39060, AT4G25010, AT5G50790, AT5G13170, AT5G23660, AT5G50800, AT3G48740	Bidirectional sugar transporter SWEET [Source:UniProtKB/TrEMBL;Acc:A0A178VR23], Bidirectional sugar transporter SWEET [Source:UniProtKB/TrEMBL;Acc:A0A178V6E7], Bidirectional sugar transporter SWEET10 [Source:UniProtKB/Swiss-Prot;Acc:Q9LUE3], Bidirectional sugar transporter SWEET15 [Source:UniProtKB/Swiss-Prot;Acc:Q9FY94], Bidirectional sugar transporter SWEET12 [Source:UniProtKB/Swiss-Prot;Acc:O8…
TRIAE_CS42_3AL_TGACv1_194119_AA0626840	131.898	56.6942	-1.22013	0.429245	0.000312752		GO:0006351, GO:0043565, GO:0006355, GO:0003700, GO:0045893		NA	AT1G08320	Transcription factor TGA9 [Source:UniProtKB/Swiss-Prot;Acc:Q93XM6]
TRIAE_CS42_5AS_TGACv1_394027_AA1277820	363.007	145.84	-1.31582	0.401696	0.000312752		GO:0015171, GO:0016020, GO:0016021, GO:0003333	F775_27664	High affinity cationic amino acid transporter 1 [Source:UniProtKB/TrEMBL;Acc:M8CAN0]	AT3G03720, AT5G36940, AT1G58030	Cationic amino acid transporter 4, vacuolar [Source:UniProtKB/Swiss-Prot;Acc:Q8W4K3], Cationic amino acid transporter 3, mitochondrial [Source:UniProtKB/Swiss-Prot;Acc:Q8GYB4], Cationic amino acid transporter 2, vacuolar [Source:UniProtKB/Swiss-Prot;Acc:Q9ASS7]
TRIAE_CS42_3DL_TGACv1_249316_AA0845080	677.388	1662.78	1.29566	2.45489	0.000315661			F775_14633			NA
TRIAE_CS42_3DL_TGACv1_251730_AA0884330	173.022	102.211	-0.758715	0.591022	0.000315661		GO:0016020, GO:0016021, GO:0005524, GO:0006468, GO:0004672, GO:0030246	F775_01690	Lectin-domain containing receptor kinase A4.2 [Source:UniProtKB/TrEMBL;Acc:M8BEB2]	AT5G65600, AT5G10530	L-type lectin-domain containing receptor kinase IX.2 [Source:UniProtKB/Swiss-Prot;Acc:Q9LSL5], L-type lectin-domain containing receptor kinase IX.1 [Source:UniProtKB/Swiss-Prot;Acc:Q9LXA5]
TRIAE_CS42_4BS_TGACv1_327870_AA1077090	21.5496	79.4114	1.87706	3.67326	0.000315661	Poly [ADP-ribose] polymerase [Source:UniProtKB/TrEMBL;Acc:W5E4H5]	GO:0016757, GO:0016740, GO:0003950	F775_03099	Poly [ADP-ribose] polymerase [Source:UniProtKB/TrEMBL;Acc:M8BP66]		NA
TRIAE_CS42_2BS_TGACv1_146792_AA0472920	365.085	128.104	-1.51122	0.350816	0.000317502		GO:0016021, GO:0016020	F775_11445	Vacuolar amino acid transporter 1 [Source:UniProtKB/TrEMBL;Acc:M8B8M8]	AT2G39130, AT3G54830	Amino acid transporter AVT1C [Source:UniProtKB/Swiss-Prot;Acc:F4IUW3],
TRIAE_CS42_6BL_TGACv1_502252_AA1624020	28.5541	81.6263	1.51966	2.86723	0.000321768		GO:0016021, GO:0004672, GO:0005524, GO:0016020, GO:0006468	F775_06573, F775_14091	Putative kinase-like protein TMKL1 [Source:UniProtKB/TrEMBL;Acc:M8BLU4], Putative kinase-like protein TMKL1 [Source:UniProtKB/TrEMBL;Acc:N1R468]	AT5G07620, AT5G61570	Protein kinase family protein [Source:UniProtKB/TrEMBL;Acc:Q9FLR9], Protein kinase-like protein [Source:UniProtKB/TrEMBL;Acc:F4K3J7]
TRIAE_CS42_1AL_TGACv1_002514_AA0042630	717.263	302.374	-1.24696	0.421334	0.000323388		GO:0016020, GO:0016021	F775_30582		AT1G44100, AT5G09220, AT5G63850, AT1G77380	Amino acid permease 5 [Source:UniProtKB/Swiss-Prot;Acc:Q8GUM3], Amino acid permease 2 [Source:UniProtKB/Swiss-Prot;Acc:Q38967], AAP4 [Source:UniProtKB/TrEMBL;Acc:A0A178UDW1], ATAAP3 [Source:UniProtKB/TrEMBL;Acc:A0A178W3U1]
TRIAE_CS42_7AS_TGACv1_569364_AA1814320	352.465	165.445	-1.09223	0.469037	0.000326751		GO:0006351, GO:0006355		NA	AT3G60630, AT2G45160, AT4G00150	Scarecrow-like protein 22 [Source:UniProtKB/Swiss-Prot;Acc:Q9M000], Scarecrow-like protein 27 [Source:UniProtKB/Swiss-Prot;Acc:Q7XJM8], Scarecrow-like protein 6 [Source:UniProtKB/Swiss-Prot;Acc:O81316]
TRIAE_CS42_6BS_TGACv1_513632_AA1646190	65.3173	21.6752	-1.60481	0.328778	0.000326997				NA		NA
TRIAE_CS42_5AL_TGACv1_374478_AA1201190	155.641	288.866	0.89236	1.85621	0.000333819		GO:0016021, GO:0016020	F775_26053		AT1G20970	FUNCTIONS IN: molecular_function unknown; INVOLVED IN: biological_process unknown; LOCATED IN: plasma membrane, vacuole; EXPRESSED IN: guard cell, cultured cell; BEST Arabidopsis thaliana protein match is: proton pump interactor 1 (TAIR:AT4G27500.1) /.../30201 Blast hits to 17322 proteins in 780 species: Archae - 12; Bacteria - 1396; Metazoa - 17338; Fungi - 3422; Plants - 5037; Viruses - 0; Othe…
TRIAE_CS42_7AS_TGACv1_569255_AA1811590	193.403	51.841	-1.90341	0.267311	0.000333819		GO:0016787, GO:0006508, GO:0008233, GO:0004190	F775_01274	Aspartic proteinase nepenthesin-2 [Source:UniProtKB/TrEMBL;Acc:R7W3E3]		NA
TRIAE_CS42_6DL_TGACv1_527542_AA1705550	4450.88	2339.17	-0.928146	0.525533	0.000337614	Bidirectional sugar transporter SWEET [Source:UniProtKB/TrEMBL;Acc:W5GW64]	GO:0008643, GO:0006810, GO:0016021, GO:0016020, GO:0005886	F775_31356	Bidirectional sugar transporter SWEET [Source:UniProtKB/TrEMBL;Acc:M8BGG7]	AT5G50800, AT3G48740, AT5G13170, AT2G39060, AT5G50790, AT5G23660, AT4G25010	Bidirectional sugar transporter SWEET [Source:UniProtKB/TrEMBL;Acc:A0A178UJY5], Bidirectional sugar transporter SWEET11 [Source:UniProtKB/Swiss-Prot;Acc:Q9SMM5], Bidirectional sugar transporter SWEET15 [Source:UniProtKB/Swiss-Prot;Acc:Q9FY94], Bidirectional sugar transporter SWEET [Source:UniProtKB/TrEMBL;Acc:A0A178VR23], Bidirectional sugar transporter SWEET10 [Source:UniProtKB/Swiss-Prot;Acc:Q9…
TRIAE_CS42_3DS_TGACv1_272625_AA0923270	190.734	79.2164	-1.27001	0.414657	0.000348015				NA	AT5G20100, AT1G15400, AT1G80180	unknown protein; BEST Arabidopsis thaliana protein match is: unknown protein (TAIR:AT1G80180.1); Has 82 Blast hits to 82 proteins in 12 species: Archae - 0; Bacteria - 0; Metazoa - 0; Fungi - 0; Plants - 82; Viruses - 0; Other Eukaryotes - 0 (source /.../ BLink). [Source:TAIR;Acc:AT5G20100], Uncharacterized protein At1g15400 [Source:UniProtKB/Swiss-Prot;Acc:Q9XI29], MAPK kinase substrate protein …
TRIAE_CS42_3AL_TGACv1_194790_AA0639580	211.827	77.6508	-1.44994	0.366036	0.000349856			F775_07501		AT5G56550, AT4G26288	Emb|CAB83157.1 [Source:UniProtKB/TrEMBL;Acc:Q9LVB9], FUNCTIONS IN: molecular_function unknown; INVOLVED IN: biological_process unknown; LOCATED IN: cellular_component unknown; BEST Arabidopsis thaliana protein match is: oxidative stress 3 (TAIR:AT5G56550.1); Has 289 Blast hits to 232 proteins in 41 sp /.../ Archae - 0; Bacteria - 12; Metazoa - 36; Fungi - 21; Plants - 151; Viruses - 2; Other Euka…
TRIAE_CS42_2DS_TGACv1_177648_AA0581890	293.912	126.528	-1.21862	0.429694	0.000351446		GO:0022891, GO:0016020, GO:0006810, GO:0016021, GO:0022857, GO:0005215, GO:0055085		NA		NA
TRIAE_CS42_5AS_TGACv1_392777_AA1264380	130.678	40.4241	-1.69653	0.308528	0.000357612		GO:0016020, GO:0016021, GO:0008270	F775_00646			NA
TRIAE_CS42_5DL_TGACv1_435248_AA1447760	115.365	55.1808	-1.07124	0.475909	0.000357762				NA		NA
TRIAE_CS42_5DS_TGACv1_456679_AA1476050	38.7888	9.08177	-2.06589	0.238839	0.000357762		GO:0045454, GO:0005623, GO:0015035, GO:0009055, GO:0055114		NA	AT1G06830, AT5G18600, AT2G47880, AT1G03020, AT3G62930, AT3G62950, AT3G21460, AT4G15660, AT3G62960, AT4G15690, AT4G15700, AT2G30540, AT4G15680, AT4G15670, AT2G47870	Monothiol glutaredoxin-S11 [Source:UniProtKB/Swiss-Prot;Acc:Q9M9Y9], Monothiol glutaredoxin-S2 [Source:UniProtKB/Swiss-Prot;Acc:Q8L8Z8], Glutaredoxin-C13 [Source:UniProtKB/Swiss-Prot;Acc:O82255], Monothiol glutaredoxin-S1 [Source:UniProtKB/Swiss-Prot;Acc:Q9SA68], Monothiol glutaredoxin-S6 [Source:UniProtKB/Swiss-Prot;Acc:Q9LYC8], Glutaredoxin-C11 [Source:UniProtKB/Swiss-Prot;Acc:Q9LYC6], Monothio…
TRIAE_CS42_4BL_TGACv1_320653_AA1045710	0	85.1705	8.81974	451.864	0.000358998		GO:0016311, GO:0003993	F775_12060	Stem 28 kDa glycoprotein [Source:UniProtKB/TrEMBL;Acc:M8AR58]	AT5G24770, AT5G24780	Vegetative storage protein 2 [Source:UniProtKB/Swiss-Prot;Acc:O82122], Vegetative storage protein 1 [Source:UniProtKB/Swiss-Prot;Acc:O49195]
TRIAE_CS42_6DS_TGACv1_543379_AA1739250	4.19431	43.6172	3.39439	10.5151	0.000358998		GO:0005975, GO:0004553, GO:0003824	F775_14180	Endoglucanase 5 [Source:UniProtKB/TrEMBL;Acc:M8C305]		NA
TRIAE_CS42_2BS_TGACv1_146144_AA0456640	65.0937	180.796	1.47474	2.77934	0.000363906		GO:0006457, GO:0005737	F775_28933	10 kDa chaperonin [Source:UniProtKB/TrEMBL;Acc:M8B1C1]	AT1G23100, AT1G14980	GroES-like protein [Source:UniProtKB/TrEMBL;Acc:Q8LDC9], 10 kDa chaperonin, mitochondrial [Source:UniProtKB/Swiss-Prot;Acc:P34893]
TRIAE_CS42_3AL_TGACv1_193632_AA0615780	1103.78	2498.11	1.17847	2.26337	0.000364125			F775_14633			NA
TRIAE_CS42_7BS_TGACv1_594065_AA1955910	18.8169	62.7464	1.74185	3.34463	0.000365491	Endoglucanase [Source:UniProtKB/TrEMBL;Acc:A0A1D6CJY3]	GO:0005975, GO:0030245, GO:0003824, GO:0016798, GO:0004553, GO:0000272, GO:0008810, GO:0016787, GO:0008152		NA		NA
TRIAE_CS42_2AS_TGACv1_112595_AA0341820	1529.21	2560.07	0.743399	1.67412	0.000366215	Non-specific serine/threonine protein kinase [Source:UniProtKB/TrEMBL;Acc:W5B1V9]	GO:0000166, GO:0016020, GO:0016310, GO:0016740, GO:0016301, GO:0004672, GO:0005524, GO:0016021, GO:0004674, GO:0007165, GO:0006468	F775_27060	Non-specific serine/threonine protein kinase [Source:UniProtKB/TrEMBL;Acc:R7W5S3]	AT5G58380, AT5G07070	CBL-interacting serine/threonine-protein kinase 10 [Source:UniProtKB/Swiss-Prot;Acc:Q9C562], Non-specific serine/threonine protein kinase [Source:UniProtKB/TrEMBL;Acc:A0A178URC7]
TRIAE_CS42_7DS_TGACv1_622464_AA2040110	381.943	156.776	-1.28578	0.410148	0.000373262		GO:0009507	F775_06433	Protein of unknown function (DUF179) [Source:Projected from Arabidopsis thaliana (AT3G29240) TAIR;Acc:AT3G29240]	AT3G29240	AT3g29240/MXO21_9 [Source:UniProtKB/TrEMBL;Acc:Q9LS71]
TRIAE_CS42_6AL_TGACv1_472967_AA1527650	49.9498	133.492	1.42124	2.67816	0.000377512	Endoglucanase [Source:UniProtKB/TrEMBL;Acc:A0A1D6ABE6]	GO:0008152, GO:0003824, GO:0030245, GO:0016798, GO:0004553, GO:0000272, GO:0008810, GO:0016787, GO:0005975	F775_19458	Endoglucanase [Source:UniProtKB/TrEMBL;Acc:M8BVD4]		NA
TRIAE_CS42_5AS_TGACv1_392807_AA1264950	26.8529	0.746732	-5.21043	0.0270086	0.00038204		GO:0005623, GO:0015035, GO:0045454, GO:0055114, GO:0009055	F775_28282	Glutaredoxin-C1 [Source:UniProtKB/TrEMBL;Acc:M8CI57]	AT3G62930, AT3G21460, AT3G62950, AT4G15680, AT2G47870, AT4G15690, AT1G06830, AT5G18600, AT4G15700, AT2G47880, AT1G03020, AT4G15660, AT4G15670, AT3G62960, AT2G30540	Monothiol glutaredoxin-S6 [Source:UniProtKB/Swiss-Prot;Acc:Q9LYC8], Monothiol glutaredoxin-S10 [Source:UniProtKB/Swiss-Prot;Acc:Q9LIF1], Glutaredoxin-C11 [Source:UniProtKB/Swiss-Prot;Acc:Q9LYC6], Monothiol glutaredoxin-S4 [Source:UniProtKB/Swiss-Prot;Acc:O23419], Putative glutaredoxin-C12 [Source:UniProtKB/Swiss-Prot;Acc:O82254], Monothiol glutaredoxin-S5 [Source:UniProtKB/Swiss-Prot;Acc:O23420],…
TRIAE_CS42_3AL_TGACv1_196267_AA0658920	67.9859	17.2504	-1.98675	0.252306	0.000385355			F775_43910			NA
TRIAE_CS42_3AS_TGACv1_210696_AA0677370	161.151	374.041	1.21551	2.32224	0.000391081		GO:0016787	F775_16173	Apyrase [Source:UniProtKB/TrEMBL;Acc:M8B533]		NA
TRIAE_CS42_3B_TGACv1_225512_AA0809280	666.803	307.303	-1.11842	0.460597	0.000391659		GO:0008270, GO:0004402, GO:0003712, GO:0016573, GO:0006355, GO:0005634	F775_27556		AT5G63160, AT3G48360	BTB/POZ and TAZ domain-containing protein 1 [Source:UniProtKB/Swiss-Prot;Acc:Q9FMK7], BTB/POZ and TAZ domain-containing protein 2 [Source:UniProtKB/Swiss-Prot;Acc:Q94BN0]
TRIAE_CS42_5DS_TGACv1_456659_AA1475700	21.3575	0.712476	-4.90172	0.0334531	0.000393001		GO:0005623, GO:0055114, GO:0045454, GO:0009055, GO:0015035	F775_28282	Glutaredoxin-C1 [Source:UniProtKB/TrEMBL;Acc:M8CI57]	AT2G47880, AT5G18600, AT3G62930, AT1G06830, AT4G15670, AT2G47870, AT3G62960, AT3G21460, AT4G15660, AT3G62950, AT4G15690, AT4G15700, AT2G30540, AT4G15680, AT1G03020	Glutaredoxin-C13 [Source:UniProtKB/Swiss-Prot;Acc:O82255], Monothiol glutaredoxin-S2 [Source:UniProtKB/Swiss-Prot;Acc:Q8L8Z8], Monothiol glutaredoxin-S6 [Source:UniProtKB/Swiss-Prot;Acc:Q9LYC8], Monothiol glutaredoxin-S11 [Source:UniProtKB/Swiss-Prot;Acc:Q9M9Y9], Monothiol glutaredoxin-S7 [Source:UniProtKB/Swiss-Prot;Acc:Q6NLU2], Putative glutaredoxin-C12 [Source:UniProtKB/Swiss-Prot;Acc:O82254],…
TRIAE_CS42_5AL_TGACv1_374242_AA1194800	1585.87	897.363	-0.821935	0.565683	0.000394465		GO:0004672, GO:0006468, GO:0005524	F775_09865	Serine/threonine-protein kinase HT1 [Source:UniProtKB/TrEMBL;Acc:M8B0C7]	AT4G35780, AT4G38470, AT2G17700	Serine/threonine-protein kinase STY17 [Source:UniProtKB/Swiss-Prot;Acc:Q8RWL6], Serine/threonine-protein kinase STY46 [Source:UniProtKB/Swiss-Prot;Acc:F4JTP5], Serine/threonine-protein kinase STY8 [Source:UniProtKB/Swiss-Prot;Acc:O22558]
TRIAE_CS42_7DL_TGACv1_602660_AA1964510	35.155	126.64	1.84937	3.60343	0.00039677				NA		NA
TRIAE_CS42_7AL_TGACv1_556198_AA1757890	0.743452	22.608	4.89085	29.6682	0.000401676		GO:0055085, GO:0016020, GO:0016021, GO:0005215	F775_13644	Putative allantoin permease [Source:UniProtKB/TrEMBL;Acc:R7W079]	AT5G03555	Purine-uracil permease NCS1 [Source:UniProtKB/Swiss-Prot;Acc:Q9LZD0]
TRIAE_CS42_6BS_TGACv1_513581_AA1645120	0.247986	13.9198	5.47819	44.5758	0.000404186		GO:0000148, GO:0016021, GO:0003843, GO:0006075, GO:0016020	F775_02185, F775_02186		AT3G59100, AT1G06490	Putative callose synthase 6 [Source:UniProtKB/Swiss-Prot;Acc:Q9LYS6], Callose synthase 7 [Source:UniProtKB/Swiss-Prot;Acc:Q9SHJ3]
TRIAE_CS42_7DL_TGACv1_602597_AA1962010	13.6563	80.6737	2.56561	5.92004	0.000404661		GO:0006355, GO:0003700, GO:0043565		NA	AT3G56400, AT2G40750	Probable WRKY transcription factor 70 [Source:UniProtKB/Swiss-Prot;Acc:Q9LY00], Probable WRKY transcription factor 54 [Source:UniProtKB/Swiss-Prot;Acc:Q93WU8]
TRIAE_CS42_3DL_TGACv1_250816_AA0873610	408.485	165.672	-1.302	0.405563	0.000429652		GO:0006355, GO:0016573, GO:0008270, GO:0004402, GO:0005634, GO:0003712	F775_13133	Histone acetyltransferase HAC12 [Source:UniProtKB/TrEMBL;Acc:M8BF24]	AT3G48360, AT5G63160	BTB/POZ and TAZ domain-containing protein 2 [Source:UniProtKB/Swiss-Prot;Acc:Q94BN0], BTB/POZ and TAZ domain-containing protein 1 [Source:UniProtKB/Swiss-Prot;Acc:Q9FMK7]
TRIAE_CS42_2AL_TGACv1_093891_AA0288820	178.268	52.0979	-1.77104	0.292998	0.000431451				NA	AT5G60680, AT3G45210, AT5G03230, AT2G28400	Emb|CAB72159.1 [Source:UniProtKB/TrEMBL;Acc:Q9FF51], AT3g45210/T14D3_150 [Source:UniProtKB/TrEMBL;Acc:Q9M1T8], Arabidopsis thaliana genomic DNA, chromosome 5, P1 clone:MOK16 [Source:UniProtKB/TrEMBL;Acc:Q9LYW2], Putative uncharacterized protein At2g28400 [Source:UniProtKB/TrEMBL;Acc:Q9SKN0]
TRIAE_CS42_3B_TGACv1_226399_AA0816690	74.5103	330.563	2.1506	4.44011	0.000441853		GO:0016787	F775_05681, F775_11618	Acyl-protein thioesterase 1 [Source:UniProtKB/TrEMBL;Acc:N1R498], Acyl-protein thioesterase 2 [Source:UniProtKB/TrEMBL;Acc:M8CCL3]	AT1G52700, AT3G15650, AT1G51300, AT5G20060, AT1G52695, AT1G52460, AT1G47780, AT1G52470, AT1G52440, AT1G47786	Alpha/beta-Hydrolases superfamily protein [Source:UniProtKB/TrEMBL;Acc:A0A1P8AQT5], Alpha/beta-Hydrolases superfamily protein [Source:UniProtKB/TrEMBL;Acc:F4J010], alpha/beta-Hydrolases superfamily protein [Source:TAIR;Acc:AT1G51300], Phospholipase/carboxylesterase family protein [Source:UniProtKB/TrEMBL;Acc:Q8L9X1], Alpha/beta-Hydrolases superfamily protein [Source:UniProtKB/TrEMBL;Acc:Q8GY12], …
TRIAE_CS42_4DL_TGACv1_342557_AA1116570	7622.27	4586.23	-0.732927	0.601682	0.000441853	Myo-inositol 1-phosphate synthase [Source:UniProtKB/TrEMBL;Acc:M9XC30]	GO:0008654, GO:0006021, GO:0004512	F775_32863	Inositol-3-phosphate synthase [Source:UniProtKB/TrEMBL;Acc:M8C0M0]	AT4G39800, AT2G22240, AT5G10170	Inositol-3-phosphate synthase isozyme 1 [Source:UniProtKB/Swiss-Prot;Acc:P42801], Inositol-3-phosphate synthase isozyme 2 [Source:UniProtKB/Swiss-Prot;Acc:Q38862], Probable inositol 3-phosphate synthase isozyme 3 [Source:UniProtKB/Swiss-Prot;Acc:Q9LX12]
TRIAE_CS42_4AS_TGACv1_306982_AA1015800	94.2894	19.3673	-2.2942	0.203881	0.00044313			F775_26238	Ethylene-responsive transcription factor ERF071 [Source:UniProtKB/TrEMBL;Acc:R7WBA9]		NA
TRIAE_CS42_2DS_TGACv1_177487_AA0578500	28.7124	5.87629	-2.27964	0.205949	0.000449995		GO:0006811, GO:0016021, GO:0071577, GO:0030001, GO:0055085, GO:0006810, GO:0046873, GO:0016020, GO:0005385	F775_18096	Zinc transporter 5 [Source:UniProtKB/TrEMBL;Acc:M8BTT9]	AT2G32270, AT3G12750, AT5G62160, AT1G05300	Zinc transporter 3 [Source:UniProtKB/Swiss-Prot;Acc:Q9SLG3], Zinc transporter 1 [Source:UniProtKB/Swiss-Prot;Acc:O81123], ZIP12 [Source:UniProtKB/TrEMBL;Acc:A0A178UGP0], Zinc transporter 5 [Source:UniProtKB/Swiss-Prot;Acc:O23039]
TRIAE_CS42_6BS_TGACv1_513662_AA1646760	136.451	44.2516	-1.62695	0.323772	0.000452581	Terpene cyclase/mutase family member [Source:UniProtKB/TrEMBL;Acc:A0A1D6AX34]	GO:0016866, GO:0016853	F775_17289			NA
TRIAE_CS42_4DL_TGACv1_345086_AA1151560	13.1107	45.1683	1.78628	3.44925	0.000452921	Hexosyltransferase [Source:UniProtKB/TrEMBL;Acc:A0A1D5Y3Z2]	GO:0016740, GO:0016757		NA	AT3G62660, AT4G02130, AT1G02720	Probable galacturonosyltransferase-like 7 [Source:UniProtKB/Swiss-Prot;Acc:Q8VYF4], Probable galacturonosyltransferase-like 6 [Source:UniProtKB/Swiss-Prot;Acc:O04253], Probable galacturonosyltransferase-like 5 [Source:UniProtKB/Swiss-Prot;Acc:Q9FWY9]
TRIAE_CS42_5AS_TGACv1_393328_AA1271350	3633.24	9867.91	1.44156	2.71614	0.000454556		GO:0008652, GO:0009086, GO:0032259, GO:0003871, GO:0008270	F775_06888	5-methyltetrahydropteroyltriglutamate--homocysteine methyltransferase [Source:UniProtKB/TrEMBL;Acc:M8ASA4]	AT5G20980, AT5G17920, AT3G03780	5-methyltetrahydropteroyltriglutamate--homocysteine methyltransferase 3, chloroplastic [Source:UniProtKB/Swiss-Prot;Acc:Q0WNZ5], 5-methyltetrahydropteroyltriglutamate--homocysteine methyltransferase 1 [Source:UniProtKB/Swiss-Prot;Acc:O50008], 5-methyltetrahydropteroyltriglutamate--homocysteine methyltransferase 2 [Source:UniProtKB/Swiss-Prot;Acc:Q9SRV5]
TRIAE_CS42_5AS_TGACv1_394677_AA1281450	30.9099	1.02909	-4.97471	0.0318027	0.000456894		GO:0009055, GO:0045454, GO:0055114, GO:0005623, GO:0015035	F775_13086	Glutaredoxin-C1 [Source:UniProtKB/TrEMBL;Acc:M8BFQ7]	AT4G15660, AT3G62950, AT4G15700, AT2G30540, AT1G03020, AT1G06830, AT3G62960, AT4G15670, AT3G62930, AT5G18600, AT4G15680, AT3G21460, AT4G15690, AT2G47870, AT2G47880	Monothiol glutaredoxin-S8 [Source:UniProtKB/Swiss-Prot;Acc:O23417], Glutaredoxin-C11 [Source:UniProtKB/Swiss-Prot;Acc:Q9LYC6], Monothiol glutaredoxin-S3 [Source:UniProtKB/Swiss-Prot;Acc:O23421], Monothiol glutaredoxin-S9 [Source:UniProtKB/Swiss-Prot;Acc:O04341], Monothiol glutaredoxin-S1 [Source:UniProtKB/Swiss-Prot;Acc:Q9SA68], Monothiol glutaredoxin-S11 [Source:UniProtKB/Swiss-Prot;Acc:Q9M9Y9],…
TRIAE_CS42_4AS_TGACv1_308030_AA1025340	58.295	313.373	2.4269	5.37735	0.000458004			F775_31936		AT5G02790, AT5G02780, AT3G55040	Glutathione S-transferase L3 [Source:UniProtKB/Swiss-Prot;Acc:Q9LZ06], Glutathione S-transferase L1 [Source:UniProtKB/Swiss-Prot;Acc:Q6NLB0], Glutathione S-transferase L2, chloroplastic [Source:UniProtKB/Swiss-Prot;Acc:Q9M2W2]
TRIAE_CS42_2DL_TGACv1_160422_AA0550370	26.6444	2.59627	-3.35415	0.0977913	0.000459259				NA		NA
TRIAE_CS42_5AL_TGACv1_375887_AA1228440	38.804	123.665	1.6679	3.17753	0.000459259		GO:0016020, GO:0016021, GO:0006810, GO:0005215	F775_31741	Peptide transporter PTR3-A [Source:UniProtKB/TrEMBL;Acc:N1R3N0]		NA
TRIAE_CS42_5AL_TGACv1_379578_AA1256580	124.199	57.2737	-1.11689	0.461088	0.000459259		GO:0032259, GO:0008168	F775_52435		AT5G42760	Leucine carboxyl methyltransferase [Source:UniProtKB/TrEMBL;Acc:F4K328]
TRIAE_CS42_5BL_TGACv1_408857_AA1364660	162.77	69.6155	-1.22899	0.426616	0.000459259		GO:0016747	F775_21843	Putative acetyltransferase [Source:UniProtKB/TrEMBL;Acc:M8BAQ2]	AT5G67160, AT5G67150, AT5G38130, AT3G50280, AT3G50300, AT3G50270, AT3G50290	Protein ENHANCED PSEUDOMONAS SUSCEPTIBILTY 1 [Source:UniProtKB/Swiss-Prot;Acc:Q9FH97], Anthranilate N-hydroxycinnamoyl/benzoyltransferase-like protein [Source:UniProtKB/TrEMBL;Acc:Q9FH98], At5g38130 [Source:UniProtKB/TrEMBL;Acc:Q6DBD5], Uncharacterized acetyltransferase At3g50280 [Source:UniProtKB/Swiss-Prot;Acc:Q9SND9], HXXXD-type acyl-transferase family protein [Source:UniProtKB/TrEMBL;Acc:F4J0…
TRIAE_CS42_6BL_TGACv1_499692_AA1589270	145.335	59.8328	-1.2868	0.409858	0.000459259			F775_20671		AT5G09670, AT5G64550	At5g09670 [Source:UniProtKB/TrEMBL;Acc:Q9LXD0], Emb|CAB89363.1 [Source:UniProtKB/TrEMBL;Acc:Q9FLG3]
TRIAE_CS42_7BS_TGACv1_591792_AA1921290	3.51231	48.895	3.78744	13.8081	0.000459259	Bidirectional sugar transporter SWEET [Source:UniProtKB/TrEMBL;Acc:A0A1D6CDH4]	GO:0006810, GO:0016020, GO:0016021, GO:0005886, GO:0008643	F775_05824	Bidirectional sugar transporter SWEET [Source:UniProtKB/TrEMBL;Acc:M8B5I5]	AT4G25010, AT2G39060, AT3G48740, AT5G50800, AT5G50790, AT5G13170, AT5G23660	Bidirectional sugar transporter SWEET [Source:UniProtKB/TrEMBL;Acc:A0A178V6E7], Bidirectional sugar transporter SWEET [Source:UniProtKB/TrEMBL;Acc:A0A178VR23], Bidirectional sugar transporter SWEET11 [Source:UniProtKB/Swiss-Prot;Acc:Q9SMM5], Bidirectional sugar transporter SWEET [Source:UniProtKB/TrEMBL;Acc:A0A178UJY5], Bidirectional sugar transporter SWEET10 [Source:UniProtKB/Swiss-Prot;Acc:Q9LU…
TRIAE_CS42_4AL_TGACv1_288540_AA0951580	437.374	930.14	1.08868	2.1268	0.000459718			F775_29670			NA
TRIAE_CS42_5DL_TGACv1_433291_AA1408510	5.83892	29.2492	2.31978	4.99255	0.000460912				NA	AT5G08120	MPB2C [Source:UniProtKB/TrEMBL;Acc:A0A178UL06]
TRIAE_CS42_6AL_TGACv1_472020_AA1516880	106.19	207.925	0.971567	1.96097	0.000460912		GO:0004462, GO:0046872	F775_26308	Lactoylglutathione lyase [Source:UniProtKB/TrEMBL;Acc:N1QW31]	AT1G11840
TRIAE_CS42_5DS_TGACv1_457093_AA1482250	761.977	372.532	-1.03277	0.48877	0.000461738	Calcineurin B-like protein 2 [Source:UniProtKB/TrEMBL;Acc:V9LSG1]	GO:0005509	F775_29649	Calcineurin B-like protein 2 [Source:UniProtKB/TrEMBL;Acc:R7W796]	AT4G26560, AT5G55990, AT4G26570, AT4G16350	Calcineurin B-like protein 7 [Source:UniProtKB/Swiss-Prot;Acc:Q9SUA6], Calcineurin B-like protein 2 [Source:UniProtKB/Swiss-Prot;Acc:Q8LAS7], calcineurin B-like 3 [Source:TAIR;Acc:AT4G26570], Calcineurin B-like protein 6 [Source:UniProtKB/Swiss-Prot;Acc:Q9C5P6]
TRIAE_CS42_1DL_TGACv1_064334_AA0234000	354.207	120.8	-1.55304	0.340792	0.000462104		GO:0006508, GO:0008270, GO:0016787, GO:0031012, GO:0008233, GO:0046872, GO:0004222, GO:0008237	F775_52584		AT4G16640, AT2G45040	Metalloendoproteinase 1-MMP [Source:UniProtKB/Swiss-Prot;Acc:O23507], Metalloendoproteinase 4-MMP [Source:UniProtKB/Swiss-Prot;Acc:Q8GWW6]
TRIAE_CS42_5AL_TGACv1_373996_AA1187060	239.224	503.912	1.07463	2.10618	0.000465195		GO:0051082, GO:0000166, GO:0006457, GO:0005524	F775_30548	Heat shock 70 kDa protein, mitochondrial [Source:UniProtKB/TrEMBL;Acc:M8BY76]	AT4G37910	Heat shock 70 kDa protein 9, mitochondrial [Source:UniProtKB/Swiss-Prot;Acc:Q8GUM2]
TRIAE_CS42_5BL_TGACv1_409070_AA1365370	83.7863	20.1222	-2.06292	0.239331	0.00046577		GO:0043531	F775_01084, F775_25379	, Putative late blight resistance protein-R1A-6-like protein [Source:UniProtKB/TrEMBL;Acc:R7W810]		NA
TRIAE_CS42_2BS_TGACv1_148000_AA0489740	1.78166	39.7204	4.47371	22.2189	0.000471836			F775_31673			NA
TRIAE_CS42_7AS_TGACv1_569119_AA1807690	1.04647	28.4227	4.78553	27.5796	0.000474809		GO:0016020, GO:0004564, GO:0016798, GO:0005975, GO:0016021, GO:0008152, GO:0004553, GO:0016787, GO:0004575	F775_11509	6(G)-fructosyltransferase [Source:UniProtKB/TrEMBL;Acc:M8BWX9]	AT1G12240, AT1G62660	Acid beta-fructofuranosidase 4, vacuolar [Source:UniProtKB/Swiss-Prot;Acc:Q39041], Acid beta-fructofuranosidase 3, vacuolar [Source:UniProtKB/Swiss-Prot;Acc:Q43348]
TRIAE_CS42_3DL_TGACv1_252846_AA0892310	313.751	199.943	-0.650783	0.636935	0.000492892		GO:0000166, GO:0005524	F775_26079	Ubiquitin-conjugating enzyme E2 7 [Source:UniProtKB/TrEMBL;Acc:N1QR02]	AT3G55380, AT3G46460, AT5G59300	Ubiquitin-conjugating enzyme 14 [Source:UniProtKB/TrEMBL;Acc:F4IWU7], UBC13 [Source:UniProtKB/TrEMBL;Acc:A0A178V960], Ubiquitin-conjugating enzyme E2 7 [Source:UniProtKB/Swiss-Prot;Acc:Q42540]
TRIAE_CS42_5BL_TGACv1_406398_AA1345140	6623.8	3704.04	-0.838653	0.559165	0.000492892		GO:0006810, GO:0016021, GO:0016020, GO:0005215	F775_11526	Nitrate/chlorate transporter [Source:UniProtKB/TrEMBL;Acc:M8C2D9]	AT3G21670	Protein NRT1/ PTR FAMILY 6.4 [Source:UniProtKB/Swiss-Prot;Acc:Q9LVE0]
TRIAE_CS42_1DL_TGACv1_061176_AA0187850	337.388	653.69	0.954762	1.93826	0.000495372	Nucleoside diphosphate kinase [Source:UniProtKB/TrEMBL;Acc:A0A1D5SQI2]	GO:0016310, GO:0006228, GO:0004550, GO:0006241, GO:0016740, GO:0005524, GO:0006165, GO:0016301, GO:0006183, GO:0000166	F775_27324	Nucleoside diphosphate kinase [Source:UniProtKB/TrEMBL;Acc:M8ARH9]	AT4G11010, AT4G23900, AT4G23895	Nucleoside diphosphate kinase [Source:UniProtKB/TrEMBL;Acc:A0A178UTZ0], Nucleoside diphosphate kinase IV, chloroplastic/mitochondrial [Source:UniProtKB/Swiss-Prot;Acc:Q8LAH8], Nucleoside diphosphate kinase [Source:UniProtKB/TrEMBL;Acc:F4JPD8]
TRIAE_CS42_U_TGACv1_642281_AA2114970	41.5914	161.297	1.95552	3.87855	0.00049953		GO:0046686, GO:0008270, GO:0003676, GO:0009723, GO:0006351, GO:0005634, GO:0003677, GO:0009651, GO:0009733, GO:0009739, GO:0006355, GO:0009753		NA	AT3G16350	At3g16350 [Source:UniProtKB/TrEMBL;Acc:Q84TG2]
TRIAE_CS42_4DL_TGACv1_344179_AA1144650	671.503	339.152	-0.986043	0.504861	0.000500922		GO:0003824	F775_26864		AT4G33500	Probable protein phosphatase 2C 62 [Source:UniProtKB/Swiss-Prot;Acc:Q93V88]
TRIAE_CS42_7AL_TGACv1_555973_AA1751470	123.512	360.727	1.54565	2.91936	0.000500922		GO:0071555, GO:0030244, GO:0016760, GO:0016020, GO:0016740, GO:0016757, GO:0016021	F775_52659			NA
TRIAE_CS42_3AL_TGACv1_195023_AA0643580	862.311	474.515	-0.862594	0.549963	0.000503368	Mitogen-activated protein kinase [Source:UniProtKB/TrEMBL;Acc:A0A1D5VAB1]	GO:0000166, GO:0005524, GO:0006468, GO:0016301, GO:0016740, GO:0004707, GO:0004674, GO:0004672, GO:0000165, GO:0005622, GO:0016310	F775_32297	Mitogen-activated protein kinase [Source:UniProtKB/TrEMBL;Acc:M8B6W1]	AT3G14720, AT2G42880, AT1G53510	Mitogen-activated protein kinase 19 [Source:UniProtKB/Swiss-Prot;Acc:Q9LUC3], Mitogen-activated protein kinase 20 [Source:UniProtKB/Swiss-Prot;Acc:Q9SJG9], Mitogen-activated protein kinase 18 [Source:UniProtKB/Swiss-Prot;Acc:Q9C5C0]
TRIAE_CS42_1BL_TGACv1_031202_AA0109560	113.907	29.9482	-1.93263	0.261951	0.000512548		GO:0004222, GO:0031012, GO:0008237, GO:0008233, GO:0016787, GO:0008270, GO:0006508, GO:0046872	F775_52584		AT4G16640, AT2G45040	Metalloendoproteinase 1-MMP [Source:UniProtKB/Swiss-Prot;Acc:O23507], Metalloendoproteinase 4-MMP [Source:UniProtKB/Swiss-Prot;Acc:Q8GWW6]
TRIAE_CS42_3B_TGACv1_222856_AA0771780	27.1288	85.6163	1.65913	3.15827	0.000513832				NA		NA
TRIAE_CS42_5BS_TGACv1_423287_AA1373450	25.7157	1.9973	-3.7237	0.0756929	0.000518224		GO:0016021, GO:0009055, GO:0055114, GO:0016020, GO:0015035, GO:0045454, GO:0005623	F775_28280	Glutaredoxin-C1 [Source:UniProtKB/TrEMBL;Acc:M8BLW8]	AT2G47870, AT3G21460, AT4G15700, AT2G30540, AT3G62930, AT1G06830, AT4G15660, AT4G15690, AT2G47880, AT4G15680, AT5G18600, AT4G15670, AT3G62960, AT3G62950, AT1G03020	Putative glutaredoxin-C12 [Source:UniProtKB/Swiss-Prot;Acc:O82254], Monothiol glutaredoxin-S10 [Source:UniProtKB/Swiss-Prot;Acc:Q9LIF1], Monothiol glutaredoxin-S3 [Source:UniProtKB/Swiss-Prot;Acc:O23421], Monothiol glutaredoxin-S9 [Source:UniProtKB/Swiss-Prot;Acc:O04341], Monothiol glutaredoxin-S6 [Source:UniProtKB/Swiss-Prot;Acc:Q9LYC8], Monothiol glutaredoxin-S11 [Source:UniProtKB/Swiss-Prot;Ac…
TRIAE_CS42_7BL_TGACv1_581301_AA1916980	93.8754	36.214	-1.37796	0.384763	0.000518224				NA	AT1G72070	Chaperone DnaJ-domain containing protein [Source:UniProtKB/TrEMBL;Acc:F4IBN6]
TRIAE_CS42_3AL_TGACv1_194843_AA0640510	654.496	1033.53	0.659306	1.57932	0.000526336		GO:0008430	F775_28491	Putative selenium-binding protein [Source:UniProtKB/TrEMBL;Acc:M8BRU4]	AT4G14030, AT4G14040, AT3G23800	Selenium-binding protein 1 [Source:UniProtKB/Swiss-Prot;Acc:O23264], Selenium-binding protein 2 [Source:UniProtKB/Swiss-Prot;Acc:Q93WN0], SBP3 [Source:UniProtKB/TrEMBL;Acc:A0A178VEQ9]
TRIAE_CS42_4AS_TGACv1_306699_AA1012200	24.5665	67.1556	1.44278	2.71844	0.000543445	Poly [ADP-ribose] polymerase [Source:UniProtKB/TrEMBL;Acc:W5DWF1]	GO:0003950, GO:0016740, GO:0016757	F775_03099	Poly [ADP-ribose] polymerase [Source:UniProtKB/TrEMBL;Acc:M8BP66]		NA
TRIAE_CS42_2BL_TGACv1_130251_AA0407250	1112.33	1878.61	0.756114	1.68894	0.000545577		GO:0051082, GO:0005783, GO:0006457, GO:0005509	F775_07278	Calreticulin [Source:UniProtKB/TrEMBL;Acc:N1QSA4]	AT1G56340, AT1G09210	Calreticulin-1 [Source:UniProtKB/Swiss-Prot;Acc:O04151], Calreticulin-2 [Source:UniProtKB/Swiss-Prot;Acc:Q38858]
TRIAE_CS42_6BS_TGACv1_514117_AA1655470	422.086	194.961	-1.1152	0.461626	0.0005522		GO:0055085, GO:0016021, GO:0098655, GO:0016020, GO:0008324, GO:0006812	F775_14329	Putative cation transporter HKT6 [Source:UniProtKB/TrEMBL;Acc:N1R2S1]	AT4G10310	Sodium transporter HKT1 [Source:UniProtKB/Swiss-Prot;Acc:Q84TI7]
TRIAE_CS42_7AS_TGACv1_569058_AA1805950	696.389	427.092	-0.706209	0.612928	0.000556355			F775_29139			NA
TRIAE_CS42_2AL_TGACv1_094144_AA0293260	50.5159	113.169	1.16416	2.24102	0.000559236		GO:0006355, GO:0003677, GO:0005634		NA	AT1G51700, AT3G21270	Dof zinc finger protein DOF1.7 [Source:UniProtKB/Swiss-Prot;Acc:O82155], DOF2 [Source:UniProtKB/TrEMBL;Acc:A0A178VA07]
TRIAE_CS42_1AL_TGACv1_001798_AA0035330	517.176	152.875	-1.75736	0.295789	0.000560967	Beta-amylase 3, chloroplastic [Source:Projected from Arabidopsis thaliana (AT4G17090) UniProtKB/Swiss-Prot;Acc:O23553]	GO:0016787, GO:0102229, GO:0016798, GO:0016161, GO:0000272, GO:0008152, GO:0005975	F775_29650	Beta-amylase [Source:UniProtKB/TrEMBL;Acc:M8CTE5]	AT3G23920	Beta-amylase [Source:UniProtKB/TrEMBL;Acc:A0A178VNG4]
TRIAE_CS42_2BL_TGACv1_129714_AA0393640	15.3225	46.9663	1.61488	3.06287	0.000562314				NA		NA
TRIAE_CS42_1AL_TGACv1_004219_AA0052810	357.311	197.972	-0.851365	0.55426	0.0005637		GO:0016021, GO:0016020	F775_21745		AT2G26110, AT4G26130, AT5G56980	At2g26110 [Source:UniProtKB/TrEMBL;Acc:O80986], AT4g26130/F20B18_240 [Source:UniProtKB/TrEMBL;Acc:Q9SZI4], unknown protein; FUNCTIONS IN: molecular_function unknown; INVOLVED IN: biological_process unknown; LOCATED IN: endomembrane system; EXPRESSED IN: 18 plant structures; EXPRESSED DURING: 12 growth stages; BEST Arabidopsis thaliana protein match is: u /.../ protein (TAIR:AT4G26130.1); Has 3020…
TRIAE_CS42_5DS_TGACv1_456564_AA1474130	5623.45	14268.5	1.34335	2.5374	0.000565809		GO:0003871, GO:0008270, GO:0009086, GO:0008652, GO:0032259	F775_06888	5-methyltetrahydropteroyltriglutamate--homocysteine methyltransferase [Source:UniProtKB/TrEMBL;Acc:M8ASA4]	AT3G03780, AT5G20980, AT5G17920	5-methyltetrahydropteroyltriglutamate--homocysteine methyltransferase 2 [Source:UniProtKB/Swiss-Prot;Acc:Q9SRV5], 5-methyltetrahydropteroyltriglutamate--homocysteine methyltransferase 3, chloroplastic [Source:UniProtKB/Swiss-Prot;Acc:Q0WNZ5], 5-methyltetrahydropteroyltriglutamate--homocysteine methyltransferase 1 [Source:UniProtKB/Swiss-Prot;Acc:O50008]
TRIAE_CS42_3B_TGACv1_224755_AA0801120	249.982	81.0366	-1.62721	0.323713	0.000574531		GO:0016787		NA		NA
TRIAE_CS42_4AL_TGACv1_290111_AA0981820	970.058	651.528	-0.573986	0.671758	0.000574531	Plasma membrane ATPase [Source:UniProtKB/TrEMBL;Acc:A0A1D5X5V8]	GO:0006754, GO:0016020, GO:0000166, GO:0016887, GO:0016787, GO:0008553, GO:0006811, GO:0016021, GO:0006810, GO:1902600, GO:0005524, GO:0015992		NA	AT5G62670, AT3G47950	ATPase 11, plasma membrane-type [Source:UniProtKB/Swiss-Prot;Acc:Q9LV11], Plasma membrane ATPase [Source:UniProtKB/TrEMBL;Acc:A0A178VFQ4]
TRIAE_CS42_1BL_TGACv1_032937_AA0135610	246.782	142.311	-0.79273	0.577251	0.000577381				NA	AT4G17870, AT5G46790	Abscisic acid receptor PYR1 [Source:UniProtKB/Swiss-Prot;Acc:O49686], Abscisic acid receptor PYL1 [Source:UniProtKB/Swiss-Prot;Acc:Q8VZS8]
TRIAE_CS42_7DL_TGACv1_604858_AA2002340	208.34	81.263	-1.35834	0.390031	0.000578697				NA	AT3G12920, AT1G79110, AT5G45100, AT4G19700	Probable BOI-related E3 ubiquitin-protein ligase 3 [Source:UniProtKB/Swiss-Prot;Acc:Q9LDD1], Probable BOI-related E3 ubiquitin-protein ligase 2 [Source:UniProtKB/Swiss-Prot;Acc:F4IDI6], BOI-related E3 ubiquitin-protein ligase 1 [Source:UniProtKB/Swiss-Prot;Acc:Q9FHE4], E3 ubiquitin-protein ligase BOI [Source:UniProtKB/Swiss-Prot;Acc:O81851]
TRIAE_CS42_7DS_TGACv1_624196_AA2059610	49.1488	137.482	1.4844	2.798	0.000578697		GO:0004647, GO:0006564, GO:0016311	F775_29484	Phosphoserine phosphatase, chloroplastic [Source:UniProtKB/TrEMBL;Acc:M8BL58]	AT1G18640	Phosphoserine phosphatase, chloroplastic [Source:UniProtKB/Swiss-Prot;Acc:O82796]
TRIAE_CS42_4AS_TGACv1_307555_AA1021350	1184.01	587.664	-1.01028	0.496449	0.000579931		GO:0017076, GO:0004612, GO:0006094, GO:0004611, GO:0005524	F775_28567	Phosphoenolpyruvate carboxykinase (ATP) [Source:UniProtKB/TrEMBL;Acc:M8AZR2]	AT5G65690	phosphoenolpyruvate carboxykinase 2 [Source:TAIR;Acc:AT5G65690]
TRIAE_CS42_5DL_TGACv1_436444_AA1461030	143.535	31.3107	-2.19448	0.218472	0.000579931		GO:0010951, GO:0004867, GO:0010466, GO:0005576, GO:0030414		NA		NA
TRIAE_CS42_7BL_TGACv1_577418_AA1875080	653.827	265.401	-1.30058	0.405964	0.000579931		GO:0003700, GO:0006355	F775_06121	Regulatory protein opaque-2 [Source:UniProtKB/TrEMBL;Acc:M8AMI0]	AT5G24800	Basic leucine zipper 9 [Source:UniProtKB/Swiss-Prot;Acc:Q9FUD3]
TRIAE_CS42_U_TGACv1_642692_AA2121630	568.589	389.015	-0.546381	0.684735	0.00058225		GO:0043531	F775_04135	Putative disease resistance RPP13-like protein 1 [Source:UniProtKB/TrEMBL;Acc:M8D6W7]		NA
TRIAE_CS42_1DL_TGACv1_062361_AA0213230	508.774	155.647	-1.71002	0.305656	0.000583047			F775_18071			NA
TRIAE_CS42_4BS_TGACv1_328532_AA1089650	0.247817	12.0472	5.2793	38.8353	0.000587662			F775_08652			NA
TRIAE_CS42_2AL_TGACv1_095077_AA0306650	11.5588	39.942	1.79806	3.47753	0.000588353		GO:0043531		NA		NA
TRIAE_CS42_U_TGACv1_641792_AA2104300	0	10.4984	5.79949	55.6955	0.000593845		, GO:0046872	F775_13366	Zinc finger CCCH domain-containing protein 9 [Source:UniProtKB/TrEMBL;Acc:M8CSQ4]	AT1G68200, AT1G66810	Zinc finger CCCH domain-containing protein 15 [Source:UniProtKB/Swiss-Prot;Acc:Q9C9F5], Zinc finger CCCH domain-containing protein 14 [Source:UniProtKB/Swiss-Prot;Acc:Q9C9N3]
TRIAE_CS42_4BS_TGACv1_329134_AA1098110	8305.48	4555.2	-0.866586	0.548443	0.000599928		GO:0080048	F775_32461		AT4G26850, AT5G55120	GDP-L-galactose phosphorylase 1 [Source:UniProtKB/Swiss-Prot;Acc:Q8RWE8], VTC5 [Source:UniProtKB/TrEMBL;Acc:A0A178UIM1]
TRIAE_CS42_2AS_TGACv1_113417_AA0355730	143.777	68.268	-1.06812	0.476939	0.000602757		GO:0005829, GO:0017057, GO:0006098, GO:0005975	F775_06158	Putative 6-phosphogluconolactonase 2 [Source:UniProtKB/TrEMBL;Acc:M8BQJ9]	AT1G13700	Probable 6-phosphogluconolactonase 1 [Source:UniProtKB/Swiss-Prot;Acc:Q9LMX8]
TRIAE_CS42_4DS_TGACv1_361058_AA1159890	937.752	411.284	-1.18995	0.438317	0.000602757		GO:0019674, GO:0016310, GO:0006741, GO:0003951, GO:0008152	F775_31779	Putative NAD kinase 2, chloroplastic [Source:UniProtKB/TrEMBL;Acc:M8CQ95]	AT1G21640	NAD kinase 2 [Source:UniProtKB/TrEMBL;Acc:F4HY34]
TRIAE_CS42_6DL_TGACv1_528128_AA1711820	2600.3	1804.35	-0.527089	0.693954	0.000602757		GO:0050821, GO:1904143, GO:0016021, GO:0009507, GO:0005634, GO:0016020	F775_09554	Encodes a close homolog of the Cauliflower OR (Orange) protein. The function of OR is to induce the differentiation of proplastids or other noncolored plastids into chromoplasts for carotenoid accumulation. Both proteins contain a Cysteine-rich zi /.../ger domain that is highly specific to DnaJ-like molecular chaperons. [Source:Projected from Arabidopsis thaliana (AT5G61670) TAIR;Acc:AT5G61670]	AT5G61670	Protein ORANGE, chloroplastic [Source:UniProtKB/Swiss-Prot;Acc:Q9FKF4]
TRIAE_CS42_7BS_TGACv1_591932_AA1925950	152.705	413.924	1.4398	2.71283	0.000602757	Rhomboid-like protein [Source:UniProtKB/TrEMBL;Acc:A0A1D6CE75]	GO:0004252, GO:0016787, GO:0008233, GO:0006508, GO:0016020, GO:0016021		NA	AT1G63120, AT5G07250, AT1G12750, AT4G23070	RHOMBOID-like protein 2 [Source:UniProtKB/Swiss-Prot;Acc:Q9CAN1], Rhomboid-like protein [Source:UniProtKB/TrEMBL;Acc:A0A178UBV1], RHOMBOID-like protein 6, mitochondrial [Source:UniProtKB/Swiss-Prot;Acc:Q8VZ48], Rhomboid-like protein [Source:UniProtKB/TrEMBL;Acc:A0A178UXE9]
TRIAE_CS42_3AL_TGACv1_194536_AA0635280	22.246	3.41818	-2.72219	0.151544	0.000610038		GO:0005524, GO:0004672, GO:0000166, GO:0006468, GO:0004674	F775_28504	Serine/threonine-protein kinase PBS1 [Source:UniProtKB/TrEMBL;Acc:M8AUI4]	AT3G20530, AT1G61860	Probable serine/threonine-protein kinase PBL23 [Source:UniProtKB/Swiss-Prot;Acc:F4JEQ2], Protein kinase family protein [Source:UniProtKB/TrEMBL;Acc:F4HX16]
TRIAE_CS42_4BL_TGACv1_320848_AA1050110	1076.02	540.957	-0.992989	0.502436	0.000631151		GO:0003677, GO:0005634, GO:0006355	F775_06884	Dof zinc finger protein [Source:UniProtKB/TrEMBL;Acc:M8CGW7]		NA
TRIAE_CS42_7BL_TGACv1_578664_AA1898450	79.5555	233.965	1.55699	2.9424	0.000631151		GO:0005975, GO:0016868, GO:0009570, GO:0009507	F775_12195		AT1G70820	At1g70820 [Source:UniProtKB/TrEMBL;Acc:Q9SSL0]
TRIAE_CS42_5AL_TGACv1_374430_AA1199980	137.083	417.378	1.60683	3.04582	0.000639912	Alpha-glucan phosphorylase 1 [Source:Projected from Arabidopsis thaliana (AT3G29320) UniProtKB/Swiss-Prot;Acc:Q9LIB2]	GO:0016757, GO:0009570, GO:0009507, GO:0008184, GO:0005975, GO:0004645, GO:0009266, GO:0016740, GO:0030170, GO:0009414	F775_13590	Alpha-1,4 glucan phosphorylase [Source:UniProtKB/TrEMBL;Acc:M8C202]	AT3G29320	Alpha-glucan phosphorylase 1 [Source:UniProtKB/Swiss-Prot;Acc:Q9LIB2]
TRIAE_CS42_5AL_TGACv1_377241_AA1245300	106.51	367.132	1.78627	3.44921	0.000639912		GO:0004553, GO:0005975, GO:0016787	F775_09336	Lysosomal beta glucosidase [Source:UniProtKB/TrEMBL;Acc:N1QW20]		NA
TRIAE_CS42_3AS_TGACv1_211055_AA0684200	456.982	186.084	-1.29582	0.407303	0.000640837		GO:0016020, GO:0016021		NA		NA
TRIAE_CS42_2AL_TGACv1_093291_AA0276750	134.645	359.507	1.41693	2.67016	0.000659533			F775_30432		AT2G44670	At2g44670/F16B22.16 [Source:UniProtKB/TrEMBL;Acc:O80506]
TRIAE_CS42_3DS_TGACv1_272012_AA0913100	458.964	147.96	-1.63547	0.321866	0.000670174		GO:0005506, GO:0016705, GO:0055114, GO:0004497, GO:0020037, GO:0046872, GO:0016491	F775_18145	Cytochrome P450 71A1 [Source:UniProtKB/TrEMBL;Acc:M8C4M2]	AT3G48310, AT5G42590, AT4G20240, AT3G48320, AT3G48270, AT3G48300, AT4G13290, AT2G30770, AT3G48280, AT5G24950, AT4G20235, AT4G13310, AT5G24960, AT2G30750, AT3G48290, AT1G11610	Cytochrome P450 71A22 [Source:UniProtKB/Swiss-Prot;Acc:Q9STL1], Cytochrome P450 71A16 [Source:UniProtKB/Swiss-Prot;Acc:Q9FH66], cytochrome P450, family 71, subfamily A, polypeptide 27 [Source:TAIR;Acc:AT4G20240], Cytochrome P450 71A21 [Source:UniProtKB/Swiss-Prot;Acc:Q9STL2], Cytochrome P450 71A26 [Source:UniProtKB/Swiss-Prot;Acc:Q9STK7], Cytochrome P450, family 71, subfamily A, polypeptide 23 [S…
TRIAE_CS42_5DL_TGACv1_435811_AA1455200	55.7401	146.45	1.39593	2.63159	0.000671694	Elongation factor Tu [Source:UniProtKB/TrEMBL;Acc:A0A1D5ZWW7]	GO:0005525, GO:0003746, GO:0000166, GO:0005622, GO:0003924, GO:0006414	F775_06769	GTP binding Elongation factor Tu family protein [Source:Projected from Arabidopsis thaliana (AT4G02930) TAIR;Acc:AT4G02930]	AT4G02930	Elongation factor Tu, mitochondrial [Source:UniProtKB/Swiss-Prot;Acc:Q9ZT91]
TRIAE_CS42_6BL_TGACv1_501250_AA1615210	50.6757	18.1926	-1.4979	0.354068	0.000675424		GO:0003723, GO:0003676	F775_16678	RNA-binding protein 38 [Source:UniProtKB/TrEMBL;Acc:R7W4D5]	AT1G20880, AT1G76460	RNA recognition motif-containing protein [Source:UniProtKB/TrEMBL;Acc:F4HUQ5], RNA recognition motif-containing protein [Source:UniProtKB/TrEMBL;Acc:F4I2E4]
TRIAE_CS42_4BL_TGACv1_321519_AA1061790	1946.09	1022.23	-0.929113	0.525181	0.000686893		GO:0016765	F775_05833	Nogo-B receptor [Source:UniProtKB/TrEMBL;Acc:R7W0I2]	AT1G11755	Cis-prenyltransferase, dehydrodolichyl diphosphate synthase [Source:UniProtKB/TrEMBL;Acc:Q8H0V2]
TRIAE_CS42_5DL_TGACv1_437523_AA1466550	1.30289	21.1145	4.03899	16.4383	0.000686893		GO:0016020, GO:0016021, GO:0055114		NA		NA
TRIAE_CS42_3AS_TGACv1_210741_AA0678120	508.022	257.389	-0.982506	0.5061	0.000696145			F775_11542			NA
TRIAE_CS42_6BS_TGACv1_513178_AA1633090	1157.7	2668.39	1.2047	2.3049	0.000704035	ER molecular chaperone [Source:UniProtKB/TrEMBL;Acc:R9W6A6]	GO:0005524, GO:0000166, GO:0034975, GO:0009705, GO:0005788	F775_27431	Luminal-binding protein 4 [Source:UniProtKB/TrEMBL;Acc:R7WCX3]		NA
TRIAE_CS42_1BL_TGACv1_030979_AA0104980	971.728	319.415	-1.6045	0.328849	0.000706696	Beta-amylase 3, chloroplastic [Source:Projected from Arabidopsis thaliana (AT4G17090) UniProtKB/Swiss-Prot;Acc:O23553]	GO:0102229, GO:0000272, GO:0005975, GO:0016161, GO:0008152, GO:0016798, GO:0016787	F775_29650	Beta-amylase [Source:UniProtKB/TrEMBL;Acc:M8CTE5]	AT3G23920	Beta-amylase [Source:UniProtKB/TrEMBL;Acc:A0A178VNG4]
TRIAE_CS42_4BL_TGACv1_320456_AA1039910	8093.42	5016.22	-0.690176	0.619778	0.000718265		GO:0006021, GO:0008654, GO:0004512	F775_32863	Inositol-3-phosphate synthase [Source:UniProtKB/TrEMBL;Acc:M8C0M0]	AT5G10170, AT2G22240, AT4G39800	Probable inositol 3-phosphate synthase isozyme 3 [Source:UniProtKB/Swiss-Prot;Acc:Q9LX12], Inositol-3-phosphate synthase isozyme 2 [Source:UniProtKB/Swiss-Prot;Acc:Q38862], Inositol-3-phosphate synthase isozyme 1 [Source:UniProtKB/Swiss-Prot;Acc:P42801]
TRIAE_CS42_7DL_TGACv1_603353_AA1981640	188.525	81.4466	-1.21242	0.431545	0.000728333				NA	AT1G72070	Chaperone DnaJ-domain containing protein [Source:UniProtKB/TrEMBL;Acc:F4IBN6]
TRIAE_CS42_3DS_TGACv1_272131_AA0915400	456.249	126.884	-1.84587	0.278188	0.000728567		GO:0016021, GO:0016787, GO:0006629, GO:0016020	F775_17724			NA
TRIAE_CS42_U_TGACv1_642368_AA2116410	5.32435	55.2618	3.37523	10.3764	0.000728567		GO:0003700, GO:0006355	F775_04112	BZIP transcription factor TRAB1 [Source:UniProtKB/TrEMBL;Acc:N1QP79]		NA
TRIAE_CS42_7BS_TGACv1_592073_AA1929930	123.968	49.7137	-1.32047	0.400404	0.000729539			F775_21713			NA
TRIAE_CS42_2AL_TGACv1_093357_AA0278360	31.3492	79.5164	1.34367	2.53796	0.000730306	Triticain beta [Source:UniProtKB/TrEMBL;Acc:Q0WXG7]	GO:0008233, GO:0016787, GO:0006508, GO:0008234	F775_27328	Oryzain beta chain [Source:UniProtKB/TrEMBL;Acc:M8BVA2]	AT4G11310, AT4G23520, AT4G11320	Probable cysteine protease RDL4 [Source:UniProtKB/Swiss-Prot;Acc:Q9SUT0], Probable cysteine protease RDL6 [Source:UniProtKB/Swiss-Prot;Acc:F4JNL3], Probable cysteine protease RDL5 [Source:UniProtKB/Swiss-Prot;Acc:Q9SUS9]
TRIAE_CS42_3B_TGACv1_221576_AA0744690	356.652	580.559	0.703637	1.62861	0.000732137		GO:0030529, GO:0006412, GO:0003735, GO:0005840		NA	AT5G59850, AT1G07770, AT3G46040	AT1G07770 protein [Source:UniProtKB/TrEMBL;Acc:B9DI04], RPS15AD [Source:UniProtKB/TrEMBL;Acc:A0A178VIE3]
TRIAE_CS42_U_TGACv1_642001_AA2109140	49.3478	14.826	-1.71931	0.303693	0.000745783	Caffeoyl-CoA O-methyltransferase 1 [Source:Projected from Arabidopsis thaliana (AT4G34050) UniProtKB/Swiss-Prot;Acc:O49499]	GO:0032259, GO:0008171	F775_15933	Caffeoyl-CoA O-methyltransferase [Source:UniProtKB/TrEMBL;Acc:N1QP61]	AT4G34050	S-adenosyl-L-methionine-dependent methyltransferases superfamily protein [Source:TAIR;Acc:AT4G34050]
TRIAE_CS42_4DL_TGACv1_344184_AA1144700	1.23976	70.9325	5.81918	56.4608	0.000746441			F775_12060	Stem 28 kDa glycoprotein [Source:UniProtKB/TrEMBL;Acc:M8AR58]	AT5G24780, AT5G24770	Vegetative storage protein 1 [Source:UniProtKB/Swiss-Prot;Acc:O49195], Vegetative storage protein 2 [Source:UniProtKB/Swiss-Prot;Acc:O82122]
TRIAE_CS42_4BS_TGACv1_328908_AA1095340	676.978	399.408	-0.762005	0.589676	0.000751911	Probable magnesium transporter [Source:UniProtKB/TrEMBL;Acc:W5ED17]	GO:1903830, GO:0006810, GO:0015693, GO:0006811, GO:0005769, GO:0015095, GO:0005768, GO:0016021, GO:0016020, GO:0005886	F775_32129	Probable magnesium transporter [Source:UniProtKB/TrEMBL;Acc:N1QQB6]	AT4G09640, AT1G71900, AT1G34470	Probable magnesium transporter NIPA5 [Source:UniProtKB/Swiss-Prot;Acc:F4JKQ7], Protein of unknown function (DUF803) [Source:TAIR;Acc:AT1G71900], Probable magnesium transporter NIPA3 [Source:UniProtKB/Swiss-Prot;Acc:Q9LNK7]
TRIAE_CS42_6DL_TGACv1_526539_AA1686480	235.777	132.515	-0.833546	0.561148	0.000758167			F775_43288		AT4G14280, AT5G18980, AT3G06210	ARM repeat superfamily protein [Source:UniProtKB/TrEMBL;Acc:Q1PE83], Putative uncharacterized protein At5g18980 [Source:UniProtKB/TrEMBL;Acc:Q93ZV0], ARM repeat superfamily protein [Source:UniProtKB/TrEMBL;Acc:Q9M8J7]
TRIAE_CS42_2DS_TGACv1_177275_AA0571910	44.3776	103.832	1.2284	2.34307	0.000767406		GO:0016021, GO:0005215, GO:0006810, GO:0016020		NA		NA
TRIAE_CS42_7BL_TGACv1_579211_AA1905310	60.0458	22.3218	-1.42648	0.372036	0.000767406				NA	AT3G12920, AT1G79110, AT5G45100, AT4G19700	Probable BOI-related E3 ubiquitin-protein ligase 3 [Source:UniProtKB/Swiss-Prot;Acc:Q9LDD1], Probable BOI-related E3 ubiquitin-protein ligase 2 [Source:UniProtKB/Swiss-Prot;Acc:F4IDI6], BOI-related E3 ubiquitin-protein ligase 1 [Source:UniProtKB/Swiss-Prot;Acc:Q9FHE4], E3 ubiquitin-protein ligase BOI [Source:UniProtKB/Swiss-Prot;Acc:O81851]
TRIAE_CS42_4BL_TGACv1_320800_AA1049060	43.0121	179.6	2.06333	4.17951	0.000767877				NA	AT3G57450	At3g57450 [Source:UniProtKB/TrEMBL;Acc:Q9SCM7]
TRIAE_CS42_4DL_TGACv1_342778_AA1121840	637.998	1901.07	1.57521	2.97978	0.000771551		GO:0046983, GO:0003677	F775_32312			NA
TRIAE_CS42_3DS_TGACv1_273137_AA0928750	271.73	935.719	1.78406	3.44394	0.000772507	Non-specific lipid-transfer protein [Source:UniProtKB/TrEMBL;Acc:A0A1D5WVW1]	GO:0006869, GO:0006810, GO:0008289	F775_31998	Non-specific lipid-transfer protein [Source:UniProtKB/TrEMBL;Acc:M8ASK3]		NA
TRIAE_CS42_7AL_TGACv1_556329_AA1761030	136.968	346.948	1.34166	2.53442	0.000791822	60S ribosomal protein L13 [Source:UniProtKB/TrEMBL;Acc:W5H7S1]	GO:0005840, GO:0003735, GO:0006412, GO:0005622, GO:0030529	F775_30900	60S ribosomal protein L13 [Source:UniProtKB/TrEMBL;Acc:M8CLP6]	AT5G23900, AT3G49010, AT3G48960	60S ribosomal protein L13 [Source:UniProtKB/TrEMBL;Acc:A0A178UBD6], 60S ribosomal protein L13 [Source:UniProtKB/TrEMBL;Acc:A0A178VD16], 60S ribosomal protein L13 [Source:UniProtKB/TrEMBL;Acc:A0A178V6A2]
TRIAE_CS42_5AL_TGACv1_376822_AA1241210	310.908	522.009	0.748452	1.67999	0.000792974		GO:0006355, GO:0009507, GO:0003690		NA	AT2G34620	Mitochondrial transcription termination factor family protein [Source:UniProtKB/TrEMBL;Acc:O64685]
TRIAE_CS42_3B_TGACv1_226547_AA0817640	140.687	70.9352	-0.98934	0.503708	0.000820882		GO:0016021, GO:0016020	F775_04339		AT4G32780	phosphoinositide binding [Source:TAIR;Acc:AT4G32780]
TRIAE_CS42_7BS_TGACv1_592819_AA1944640	75.1904	154.843	1.04612	2.06496	0.000820916		GO:0016020, GO:0016021	F775_28959		AT3G24605, AT3G24600	Late embryogenesis abundant protein, group 2 [Source:UniProtKB/TrEMBL;Acc:Q9LV42], Late embryogenesis abundant protein, group 2 [Source:UniProtKB/TrEMBL;Acc:Q9LV43]
TRIAE_CS42_3B_TGACv1_226594_AA0817940	242.406	515.726	1.08982	2.12848	0.000826928				NA	AT2G31040	ATP synthase protein I-related protein [Source:UniProtKB/TrEMBL;Acc:O82279]
TRIAE_CS42_3AL_TGACv1_194303_AA0630820	0	8.46799	5.48426	44.7638	0.000860743	WAT1-related protein [Source:UniProtKB/TrEMBL;Acc:A0A1D5V7K4]	GO:0022857, GO:0016021, GO:0016020, GO:0055085	F775_13650	WAT1-related protein [Source:UniProtKB/TrEMBL;Acc:M8CVY9]	AT3G56620, AT2G40900, AT5G07050	WAT1-related protein At3g56620 [Source:UniProtKB/Swiss-Prot;Acc:Q9LXX8], WAT1-related protein At2g40900 [Source:UniProtKB/Swiss-Prot;Acc:F4IJ08], WAT1-related protein At5g07050 [Source:UniProtKB/Swiss-Prot;Acc:Q9FL41]
TRIAE_CS42_2AL_TGACv1_094216_AA0294620	0.269084	12.0391	5.27776	38.7939	0.000866094			F775_11671			NA
TRIAE_CS42_7BS_TGACv1_592178_AA1932610	85.237	236.352	1.47297	2.77594	0.000868881				NA	AT3G57780, AT2G42320, AT5G06930	Nucleolar-like protein [Source:UniProtKB/TrEMBL;Acc:F4J3H8], Nucleolar protein gar2-like protein [Source:UniProtKB/TrEMBL;Acc:Q9SLC7], Putative uncharacterized protein At5g06930 [Source:UniProtKB/TrEMBL;Acc:Q0WQA5]
TRIAE_CS42_2AL_TGACv1_094854_AA0304110	49.0372	8.47403	-2.5409	0.171836	0.000871155			F775_28833		AT5G23350, AT5G08350, AT5G23370, AT5G23360	GEM-like protein 6 [Source:UniProtKB/Swiss-Prot;Acc:Q9FMW6], GEM-like protein 4 [Source:UniProtKB/Swiss-Prot;Acc:Q9FTA0], Putative GEM-like protein 8 [Source:UniProtKB/Swiss-Prot;Acc:Q9FMW4], GEM-like protein 7 [Source:UniProtKB/Swiss-Prot;Acc:Q9FMW5]
TRIAE_CS42_7AL_TGACv1_558258_AA1791660	336.053	81.0369	-2.0528	0.241016	0.000885298			F775_28935		AT5G24890, AT4G31510, AT2G24550	At5g24890 [Source:UniProtKB/TrEMBL;Acc:Q8L9W8], Putative uncharacterized protein AT4g31510 [Source:UniProtKB/TrEMBL;Acc:Q9SV19], At2g24550/F25P17.15 [Source:UniProtKB/TrEMBL;Acc:Q945P6]
TRIAE_CS42_6AS_TGACv1_486927_AA1566550	314.587	117.839	-1.41793	0.37425	0.000886884		GO:0004553, GO:0005975, GO:0016787	F775_14669	Glucan endo-1,3-beta-glucosidase 14 [Source:UniProtKB/TrEMBL;Acc:N1QSY4]	AT2G26600	Glycosyl hydrolases family protein [Source:UniProtKB/TrEMBL;Acc:O48727]
TRIAE_CS42_7DL_TGACv1_603583_AA1985980	410.398	211.917	-0.954294	0.516094	0.000886884			F775_08136		AT1G43000, AT1G21000, AT1G76590	PLATZ transcription factor family protein [Source:TAIR;Acc:AT1G43000], At1g21000/F9H16_1 [Source:UniProtKB/TrEMBL;Acc:Q93V70], At1g76590 [Source:UniProtKB/TrEMBL;Acc:Q2HIW3]
TRIAE_CS42_1BL_TGACv1_030373_AA0088410	145.206	261.292	0.847433	1.7993	0.000898409	60S ribosomal protein L37a, expressed [Source:UniProtKB/TrEMBL;Acc:D8L9P6]	GO:0005840, GO:0006412, GO:0005622, GO:0003735	F775_28811	60S ribosomal protein L37a [Source:UniProtKB/TrEMBL;Acc:M8BDY7]	AT3G10950	Putative 60S ribosomal protein L37a-1 [Source:UniProtKB/Swiss-Prot;Acc:Q9SRK6]
TRIAE_CS42_4DS_TGACv1_361509_AA1169290	440.433	222.526	-0.986221	0.504798	0.000898409		GO:0006508, GO:0004252	F775_52727		AT5G67360	Subtilisin-like protease SBT1.7 [Source:UniProtKB/Swiss-Prot;Acc:O65351]
TRIAE_CS42_4AL_TGACv1_289417_AA0970700	5.09631	46.0208	3.17242	9.0156	0.000906103	Fatty acyl-CoA reductase [Source:UniProtKB/TrEMBL;Acc:W5DS05]	GO:0080019, GO:0006629, GO:0016491, GO:0055114	F775_26985	Fatty acyl-CoA reductase [Source:UniProtKB/TrEMBL;Acc:M8B4B3]	AT4G33790, AT5G22500, AT3G44560, AT3G44540, AT5G22420, AT3G44550	Fatty acyl-CoA reductase 3 [Source:UniProtKB/Swiss-Prot;Acc:Q93ZB9], Fatty acyl-CoA reductase 1 [Source:UniProtKB/Swiss-Prot;Acc:Q39152], Fatty acyl-CoA reductase 8 [Source:UniProtKB/Swiss-Prot;Acc:Q1PEI6], Probable fatty acyl-CoA reductase 4 [Source:UniProtKB/Swiss-Prot;Acc:Q9LXN3], Putative fatty acyl-CoA reductase 7 [Source:UniProtKB/Swiss-Prot;Acc:Q9FMQ9], Probable fatty acyl-CoA reductase 5 …
TRIAE_CS42_1AS_TGACv1_020114_AA0074820	603.658	261.636	-1.20505	0.433753	0.000907261		GO:0016491, GO:0046872, GO:0055114		NA	AT1G77330	1-aminocyclopropane-1-carboxylate oxidase 5 [Source:UniProtKB/Swiss-Prot;Acc:Q0WPW4]
TRIAE_CS42_6BL_TGACv1_500504_AA1605590	47.2327	166.314	1.81886	3.52802	0.000907261		GO:0016020, GO:0016021	F775_32657		AT4G35320, AT2G17300	AT4g35320/F23E12_120 [Source:UniProtKB/TrEMBL;Acc:Q9ASZ6], At2g17300 [Source:UniProtKB/TrEMBL;Acc:Q6NLF1]
TRIAE_CS42_4DL_TGACv1_342781_AA1121990	11858.8	4209.11	-1.49443	0.354922	0.000908132			F775_13902	Metacaspase-1 [Source:UniProtKB/TrEMBL;Acc:M8CLZ7]	AT5G64240	Metacaspase-3 [Source:UniProtKB/Swiss-Prot;Acc:Q9FMG1]
TRIAE_CS42_6AL_TGACv1_470861_AA1496950	183.022	87.325	-1.06599	0.477646	0.000909339		GO:0016705, GO:0055114, GO:0046872, GO:0004497, GO:0020037, GO:0005506, GO:0016491	F775_16028	Abscisic acid 8'-hydroxylase 1 [Source:UniProtKB/TrEMBL;Acc:M8CI15]	AT4G19230, AT5G45340	Abscisic acid 8'-hydroxylase 1 [Source:UniProtKB/TrEMBL;Acc:A8MRX5], Abscisic acid 8'-hydroxylase 3 [Source:UniProtKB/Swiss-Prot;Acc:Q9FH76]
TRIAE_CS42_2AL_TGACv1_095881_AA0315530	520.764	221.572	-1.23498	0.42485	0.000914453		GO:0055085, GO:0016020, GO:0016021		NA	AT1G80530	Major facilitator superfamily protein [Source:UniProtKB/TrEMBL;Acc:Q9M8M1]
TRIAE_CS42_2AL_TGACv1_093357_AA0278350	1069.37	1804.02	0.754554	1.68711	0.000930304		GO:0051082, GO:0005783, GO:0006457, GO:0005509	F775_07278	Calreticulin [Source:UniProtKB/TrEMBL;Acc:N1QSA4]		NA
TRIAE_CS42_1AL_TGACv1_000296_AA0008180	173.728	307.47	0.823897	1.77018	0.000949079		GO:0016020, GO:0016021, GO:0015098, GO:0015689		NA	AT1G64650, AT4G27720, AT3G49310	At1g64650 [Source:UniProtKB/TrEMBL;Acc:Q6NLR2], AT4g27720/T29A15_210 [Source:UniProtKB/TrEMBL;Acc:Q9C5R0], At3g49310 [Source:UniProtKB/TrEMBL;Acc:Q9CA11]
TRIAE_CS42_7DS_TGACv1_623918_AA2057390	66.2036	160.047	1.27458	2.41928	0.000973724		GO:0016021, GO:0016020	F775_28959		AT3G24605, AT3G24600	Late embryogenesis abundant protein, group 2 [Source:UniProtKB/TrEMBL;Acc:Q9LV42], Late embryogenesis abundant protein, group 2 [Source:UniProtKB/TrEMBL;Acc:Q9LV43]
TRIAE_CS42_2BL_TGACv1_129563_AA0388680	1.54193	21.8439	3.82549	14.1771	0.000983348	Sucrose synthase [Source:UniProtKB/TrEMBL;Acc:W5BF91]	GO:0016757, GO:0005985, GO:0016740, GO:0016157	F775_05690	Sucrose synthase [Source:UniProtKB/TrEMBL;Acc:M8BFW4]	AT1G73370, AT5G37180	Sucrose synthase [Source:UniProtKB/TrEMBL;Acc:W8Q3K7], sucrose synthase 5 [Source:TAIR;Acc:AT5G37180]
TRIAE_CS42_2DL_TGACv1_158009_AA0505760	198.532	123.021	-0.68853	0.620486	0.000983348		GO:0046983, GO:0009741, GO:0009826		NA	AT2G43060	Transcription factor IBH1 [Source:UniProtKB/Swiss-Prot;Acc:Q9SKX1]
TRIAE_CS42_5AS_TGACv1_394309_AA1279460	14.3265	49.0036	1.77392	3.41981	0.000983348		GO:0016020, GO:0016021	F775_14831			NA
TRIAE_CS42_2BL_TGACv1_132297_AA0436590	71.3759	139.105	0.959233	1.94428	0.00099012	Histone-lysine N-methyltransferase ATXR2 [Source:Projected from Arabidopsis thaliana (AT3G21820) UniProtKB/Swiss-Prot;Acc:Q5PP37]		F775_31810	histone-lysine N-methyltransferase ATXR2 [Source:Projected from Arabidopsis thaliana (AT3G21820) TAIR;Acc:AT3G21820]	AT3G21820	Histone-lysine N-methyltransferase ATXR2 [Source:UniProtKB/Swiss-Prot;Acc:Q5PP37]
TRIAE_CS42_1BL_TGACv1_034629_AA0145150	343.62	750.852	1.1279	2.18541	0.00100268	Xyloglucan endotransglucosylase/hydrolase [Source:UniProtKB/TrEMBL;Acc:A0A1D5SI76]	GO:0016798, GO:0071555, GO:0016740, GO:0004553, GO:0048046, GO:0008152, GO:0005618, GO:0005576, GO:0010411, GO:0006073, GO:0042546, GO:0016762, GO:0005975, GO:0016787	F775_31029	Xyloglucan endotransglucosylase/hydrolase [Source:UniProtKB/TrEMBL;Acc:M8AWV9]		NA
TRIAE_CS42_2DS_TGACv1_177488_AA0578530	2.08027	34.8616	4.07637	16.8698	0.00100268			F775_31673			NA
TRIAE_CS42_5AL_TGACv1_376845_AA1241510	385.836	812.641	1.07478	2.10641	0.00100268		GO:0031225, GO:0016049, GO:0010215	F775_27513		AT3G29810, AT5G60950, AT5G60920, AT3G02210	COBRA-like protein 2 [Source:UniProtKB/Swiss-Prot;Acc:Q8L8Q7], COBRA-like protein 5 [Source:UniProtKB/Swiss-Prot;Acc:Q9FME5], Protein COBRA [Source:UniProtKB/Swiss-Prot;Acc:Q94KT8], COBL1 [Source:UniProtKB/TrEMBL;Acc:A0A178VHK7]
TRIAE_CS42_5BL_TGACv1_407394_AA1356490	242.894	105.896	-1.1932	0.437332	0.00100674		GO:0016021, GO:0016020	F775_12307		AT5G24790, AT5G10580, AT4G31330	Putative uncharacterized protein AT5g24790 [Source:UniProtKB/TrEMBL;Acc:Q9FT41], Protein of unknown function, DUF599 [Source:TAIR;Acc:AT5G10580], Putative uncharacterized protein At4g31330 [Source:UniProtKB/TrEMBL;Acc:Q9C5C1]
TRIAE_CS42_5AL_TGACv1_374905_AA1211560	9.77443	58.7727	2.58992	6.02063	0.00101312			F775_13464, F775_14923, F775_17961, F775_21826, F775_42983, F775_52320			NA
TRIAE_CS42_5DS_TGACv1_456541_AA1473570	222.461	119.578	-0.898555	0.536424	0.0010194		GO:0016020, GO:0016021, GO:0016705, GO:0046872, GO:0004497, GO:0016491, GO:0005506, GO:0055114, GO:0020037	F775_07343	Cytochrome P450 81D1 [Source:UniProtKB/TrEMBL;Acc:N1QYN2]		NA
TRIAE_CS42_7DS_TGACv1_622028_AA2031310	1116.08	2423.36	1.11874	2.17157	0.00102642		GO:0015992, GO:0016020, GO:0016021, GO:0009678, GO:0004427, GO:0055085	F775_07510	Pyrophosphate-energized vacuolar membrane proton pump [Source:UniProtKB/TrEMBL;Acc:M8BXK5]		NA
TRIAE_CS42_5AL_TGACv1_375760_AA1226770	190.701	38.1659	-2.32029	0.200228	0.00104462		GO:0030414, GO:0010466, GO:0005576, GO:0004867, GO:0010951		NA		NA
TRIAE_CS42_3B_TGACv1_222201_AA0759710	26.3933	157.664	2.57944	5.97708	0.00104663		GO:0008233, GO:0006508	F775_06028	Vacuolar-processing enzyme [Source:UniProtKB/TrEMBL;Acc:N1QUA0]	AT2G25940, AT4G32940	Vacuolar-processing enzyme alpha-isozyme [Source:UniProtKB/Swiss-Prot;Acc:P49047], GAMMAVPE [Source:UniProtKB/TrEMBL;Acc:A0A178UU68]
TRIAE_CS42_6BS_TGACv1_514503_AA1660660	2.31445	17.6806	2.9409	7.67891	0.00105202			F775_12886			NA
TRIAE_CS42_2BS_TGACv1_146283_AA0461360	1849.7	4540.87	1.29575	2.45505	0.00105394				NA		NA
TRIAE_CS42_5AL_TGACv1_376467_AA1237310	807.751	354.837	-1.18742	0.439087	0.00105394	Beta-amylase [Source:UniProtKB/TrEMBL;Acc:A0A1D5YMH3]	GO:0102229, GO:0000272, GO:0016798, GO:0016787, GO:0016161, GO:0008152, GO:0005975	F775_32336, F775_42276	Beta-amylase [Source:UniProtKB/TrEMBL;Acc:R7W076], Beta-amylase [Source:UniProtKB/TrEMBL;Acc:R7W0L4]	AT3G23920	Beta-amylase [Source:UniProtKB/TrEMBL;Acc:A0A178VNG4]
TRIAE_CS42_6DL_TGACv1_526584_AA1687500	5.06861	33.7629	2.73315	6.64907	0.00105394		GO:0016788		NA		NA
TRIAE_CS42_4BS_TGACv1_328026_AA1081360	108.351	219.391	1.01802	2.02513	0.00105646		GO:0006468, GO:0004672, GO:0005524, GO:0016021, GO:0000166, GO:0016020, GO:0004674	F775_07572	Putative serine/threonine-protein kinase [Source:UniProtKB/TrEMBL;Acc:M8AT24]	AT1G09440, AT1G56720, AT5G18500, AT3G17420	Protein kinase family protein [Source:UniProtKB/TrEMBL;Acc:F4I0Z0], At1g56720 [Source:UniProtKB/TrEMBL;Acc:Q7Y229], Probable receptor-like protein kinase At5g18500 [Source:UniProtKB/Swiss-Prot;Acc:Q8LEB6], Probable receptor-like protein kinase At3g17420 [Source:UniProtKB/Swiss-Prot;Acc:Q9LRP3]
TRIAE_CS42_3B_TGACv1_221520_AA0742800	444.977	195.384	-1.18827	0.438827	0.00106375				NA	AT4G09760, AT1G71697, AT1G74320	Probable choline kinase 3 [Source:UniProtKB/Swiss-Prot;Acc:Q9SZ92], Probable choline kinase 1 [Source:UniProtKB/Swiss-Prot;Acc:Q9M9H6], Probable choline kinase 2 [Source:UniProtKB/Swiss-Prot;Acc:Q8L518]
TRIAE_CS42_7AS_TGACv1_572705_AA1852410	335.176	174.271	-0.941993	0.520513	0.00108527				NA	AT3G48180, AT1G19020	At3g48180 [Source:UniProtKB/TrEMBL;Acc:Q9STS0], Putative uncharacterized protein [Source:UniProtKB/TrEMBL;Acc:Q8VYY6]
TRIAE_CS42_2AL_TGACv1_095356_AA0309880	145.893	267.267	0.87403	1.83278	0.00109725		GO:0016020, GO:0016021,		NA	AT1G78880, AT1G16860	F9K20.7 protein [Source:UniProtKB/TrEMBL;Acc:Q9ZVA7], Uncharacterized membrane protein At1g16860 [Source:UniProtKB/Swiss-Prot;Acc:Q9FZ45]
TRIAE_CS42_2DS_TGACv1_179422_AA0607050	573.843	263.845	-1.12233	0.459352	0.0011087		GO:0005509		NA		NA
TRIAE_CS42_3B_TGACv1_226853_AA0819760	2.35325	28.4914	3.61072	12.2162	0.0011148		GO:0006629, GO:0016787		NA	AT1G06800, AT2G30550	PLA-I(gamma)1 [Source:UniProtKB/TrEMBL;Acc:A0A178WG46], Phospholipase A1-Igamma2, chloroplastic [Source:UniProtKB/Swiss-Prot;Acc:Q3EBR6]
TRIAE_CS42_2DL_TGACv1_160953_AA0555580	110.765	279.68	1.33643	2.52526	0.0011171			F775_27881	Apolipoprotein D [Source:UniProtKB/TrEMBL;Acc:M8BHZ3]	AT3G47860	CHL [Source:UniProtKB/TrEMBL;Acc:A0A178VKZ0]
TRIAE_CS42_5BL_TGACv1_404824_AA1311960	97.3054	166.121	0.771631	1.7072	0.00113077			F775_29002		AT3G62760	Glutathione S-transferase F13 [Source:UniProtKB/Swiss-Prot;Acc:Q9LZI9]
TRIAE_CS42_1BS_TGACv1_049398_AA0152100	89.6098	26.1859	-1.78536	0.290103	0.00113337		GO:0016020, GO:0016021		NA		NA
TRIAE_CS42_4DL_TGACv1_342706_AA1120120	0	8.63427	5.52234	45.961	0.00115586			F775_04558			NA
TRIAE_CS42_3B_TGACv1_220646_AA0713560	214.958	36.6091	-2.55581	0.170068	0.00116913				NA		NA
TRIAE_CS42_3DS_TGACv1_271609_AA0903650	62.9726	17.2549	-1.86897	0.273769	0.001172		GO:0005215, GO:0055085, GO:0016021, GO:0016020, GO:0006814		NA	AT5G47560	Tonoplast dicarboxylate transporter [Source:UniProtKB/Swiss-Prot;Acc:Q8LG88]
TRIAE_CS42_4BL_TGACv1_321995_AA1067560	745.011	399.83	-0.898842	0.536317	0.001172		GO:0016021, GO:0016020	F775_05164		AT5G66820	unknown protein; Has 35333 Blast hits to 34131 proteins in 2444 species: Archae - 798; Bacteria - 22429; Metazoa - 974; Fungi - 991; Plants - 531; Viruses - 0; Other Eukaryotes - 9610 (source: NCBI BLink). [Source:TAIR;Acc:AT5G66820]
TRIAE_CS42_1BL_TGACv1_032519_AA0130850	64.049	22.6293	-1.49138	0.355672	0.00117411				NA	AT5G56550, AT4G26288	Emb|CAB83157.1 [Source:UniProtKB/TrEMBL;Acc:Q9LVB9], FUNCTIONS IN: molecular_function unknown; INVOLVED IN: biological_process unknown; LOCATED IN: cellular_component unknown; BEST Arabidopsis thaliana protein match is: oxidative stress 3 (TAIR:AT5G56550.1); Has 289 Blast hits to 232 proteins in 41 sp /.../ Archae - 0; Bacteria - 12; Metazoa - 36; Fungi - 21; Plants - 151; Viruses - 2; Other Euka…
TRIAE_CS42_7AS_TGACv1_572298_AA1851860	5.40336	36.9545	2.77617	6.85031	0.00118372	Triacylglycerol lipase 2 [Source:Projected from Arabidopsis thaliana (AT5G14180) UniProtKB/Swiss-Prot;Acc:Q67ZU1]	GO:0002213, GO:0016788, GO:0016042, , GO:0016298, GO:0016787, GO:0006629	F775_52079	Myzus persicae-induced lipase 1 [Source:Projected from Arabidopsis thaliana (AT5G14180) TAIR;Acc:AT5G14180]	AT5G14180	Triacylglycerol lipase 2 [Source:UniProtKB/Swiss-Prot;Acc:Q67ZU1]
TRIAE_CS42_2DS_TGACv1_177273_AA0571700	2853.14	1109.21	-1.36329	0.388695	0.00118682		GO:0016021, GO:0016020	F775_11445	Vacuolar amino acid transporter 1 [Source:UniProtKB/TrEMBL;Acc:M8B8M8]	AT2G39130, AT3G54830	Amino acid transporter AVT1C [Source:UniProtKB/Swiss-Prot;Acc:F4IUW3],
TRIAE_CS42_7BL_TGACv1_577086_AA1865610	1073.45	547.404	-0.972452	0.509639	0.00119308			F775_05308			NA
TRIAE_CS42_7AS_TGACv1_569546_AA1818820	533.562	244.886	-1.12371	0.458913	0.00120072		GO:0003676, GO:0003723	F775_09830	Meiosis protein mei2 [Source:UniProtKB/TrEMBL;Acc:N1QPW1]	AT1G29400, AT2G42890	Protein MEI2-like 5 [Source:UniProtKB/Swiss-Prot;Acc:Q8VWF5], ML2 [Source:UniProtKB/TrEMBL;Acc:A0A178VQK0]
TRIAE_CS42_7DS_TGACv1_625472_AA2065280	93.8465	186.601	0.988547	1.98419	0.00121161	Pathogenesis related protein-1.2 [Source:UniProtKB/TrEMBL;Acc:O82715]	GO:0005576		NA	AT4G33730, AT3G19690, AT5G26130, AT2G14580, AT2G14610, AT1G50050, AT1G50060, AT4G07820, AT4G33710, AT4G33720	Pathogenesis-related protein-like [Source:UniProtKB/TrEMBL;Acc:O81889], At3g19690 [Source:UniProtKB/TrEMBL;Acc:Q9LJM5], Cysteine-rich secretory proteins, Antigen 5, and Pathogenesis-related 1 protein superfamily protein [Source:UniProtKB/TrEMBL;Acc:F4JZQ4], Pathogenesis-related protein 1 [Source:UniProtKB/Swiss-Prot;Acc:Q9ZNS4], Pathogenesis-related protein 1 [Source:UniProtKB/Swiss-Prot;Acc:P331…
TRIAE_CS42_5DL_TGACv1_433499_AA1414770	16.9191	64.658	1.93546	3.825	0.00121491		GO:0055114, GO:0016491	F775_29824	Putative NADP-dependent oxidoreductase P1 [Source:UniProtKB/TrEMBL;Acc:R7W9M1]		NA
TRIAE_CS42_5DL_TGACv1_434621_AA1438880	2277.42	1363.05	-0.740857	0.598384	0.00121491		GO:0016021, GO:0005215, GO:0006810, GO:0016020	F775_11526	Nitrate/chlorate transporter [Source:UniProtKB/TrEMBL;Acc:M8C2D9]	AT3G21670	Protein NRT1/ PTR FAMILY 6.4 [Source:UniProtKB/Swiss-Prot;Acc:Q9LVE0]
TRIAE_CS42_2AL_TGACv1_095237_AA0308510	230.125	119.023	-0.95166	0.517037	0.0012166			F775_29129		AT2G17710	At2g17710/T17A5.17 [Source:UniProtKB/TrEMBL;Acc:Q8W1E8]
TRIAE_CS42_6AS_TGACv1_485962_AA1554870	0.260315	13.106	5.39081	41.9562	0.00121726		GO:0005524, GO:0042026, GO:0006457, GO:0005737	F775_11470	RuBisCO large subunit-binding protein subunit beta, chloroplastic [Source:UniProtKB/TrEMBL;Acc:N1R5V5]	AT5G56500, AT1G55490, AT3G13470	Chaperonin 60 subunit beta 3, chloroplastic [Source:UniProtKB/Swiss-Prot;Acc:C0Z361], LEN1 [Source:UniProtKB/TrEMBL;Acc:A0A178W724], Chaperonin 60 subunit beta 2, chloroplastic [Source:UniProtKB/Swiss-Prot;Acc:Q9LJE4]
TRIAE_CS42_5BL_TGACv1_404885_AA1314160	34.2574	92.0523	1.4268	2.6885	0.00121736				NA		NA
TRIAE_CS42_5BS_TGACv1_424265_AA1388230	1087.59	494.913	-1.13642	0.454888	0.00121958		GO:0033819, GO:0009107, GO:0016020, GO:0005737, GO:0006464, GO:0016021	F775_13270	Putative lipoyltransferase-like protein, chloroplastic [Source:UniProtKB/TrEMBL;Acc:R7W5E2]	AT1G47578, AT4G31050	Putative lipoyltransferase-like protein, chloroplastic [Source:UniProtKB/Swiss-Prot;Acc:P0C7R2], Plastidial lipoyltransferase 2 [Source:UniProtKB/Swiss-Prot;Acc:Q948J9]
TRIAE_CS42_3AL_TGACv1_194185_AA0628080	20228.8	9159.63	-1.14305	0.452801	0.00122094		GO:0005975, GO:0016021, GO:0004553, GO:0016020	F775_26692	Hydroxyisourate hydrolase [Source:UniProtKB/TrEMBL;Acc:M8ASS1]		NA
TRIAE_CS42_3DL_TGACv1_250483_AA0869010	37.5997	116.671	1.63008	3.0953	0.00122094		GO:0008168, GO:0032259	F775_17134	Jasmonate O-methyltransferase [Source:UniProtKB/TrEMBL;Acc:M8C7V2]	AT4G36470	At4g36470 [Source:UniProtKB/TrEMBL;Acc:O23234]
TRIAE_CS42_7BL_TGACv1_577384_AA1873950	303.34	171.419	-0.821991	0.565661	0.00122094			F775_08136		AT1G76590, AT1G21000, AT1G43000	At1g76590 [Source:UniProtKB/TrEMBL;Acc:Q2HIW3], At1g21000/F9H16_1 [Source:UniProtKB/TrEMBL;Acc:Q93V70], PLATZ transcription factor family protein [Source:TAIR;Acc:AT1G43000]
TRIAE_CS42_2DS_TGACv1_177445_AA0577260	6.62185	35.681	2.43284	5.39955	0.001224		GO:0003824	F775_16327		AT5G09430, AT4G39955, AT1G78210	Alpha/beta-Hydrolases superfamily protein [Source:UniProtKB/TrEMBL;Acc:Q4PSG2], At4g39955 [Source:UniProtKB/TrEMBL;Acc:Q058J1], Alpha/beta-Hydrolases superfamily protein [Source:UniProtKB/TrEMBL;Acc:Q8RXC1]
TRIAE_CS42_7DL_TGACv1_606879_AA2010680	594.564	1406.56	1.24204	2.36533	0.00122865		GO:0006508, GO:0008234	F775_30148	Ananain [Source:UniProtKB/TrEMBL;Acc:N1QZL4]		NA
TRIAE_CS42_3AL_TGACv1_195259_AA0647030	48.5999	17.4741	-1.46403	0.36248	0.00124099		GO:0046872	F775_26008, F775_43999			NA
TRIAE_CS42_3DL_TGACv1_249199_AA0840950	253.824	116.179	-1.12395	0.458837	0.00124766	Cytokinin riboside 5'-monophosphate phosphoribohydrolase [Source:UniProtKB/TrEMBL;Acc:A0A1D5WD84]	GO:0016787, GO:0009691	F775_52328	Putative lysine decarboxylase family protein [Source:Projected from Arabidopsis thaliana (AT5G11950) TAIR;Acc:AT5G11950]	AT5G11950, AT5G26140	Cytokinin riboside 5'-monophosphate phosphoribohydrolase [Source:UniProtKB/TrEMBL;Acc:A0A178UJ28], Putative lysine decarboxylase family protein [Source:TAIR;Acc:AT5G26140]
TRIAE_CS42_5DL_TGACv1_434937_AA1443850	63.5119	138.992	1.13141	2.19073	0.00124766	tRNA (guanine-N(7)-)-methyltransferase non-catalytic subunit [Source:UniProtKB/TrEMBL;Acc:W5FZP8]	GO:0006400, GO:0005634, GO:0030488, GO:0008033, GO:0036265, GO:0008618	F775_18400	Transducin/WD40 repeat-like superfamily protein [Source:Projected from Arabidopsis thaliana (AT1G03110) TAIR;Acc:AT1G03110]	AT1G03110	tRNA (guanine-N(7)-)-methyltransferase non-catalytic subunit [Source:UniProtKB/TrEMBL;Acc:A0A178VZV6]
TRIAE_CS42_1BL_TGACv1_030699_AA0098220	13.8713	224.221	4.0151	16.1684	0.00125132		GO:0006629, GO:0008970, GO:0016787	F775_27795		AT1G06250, AT4G18550	Phospholipase A1-IIalpha [Source:UniProtKB/Swiss-Prot;Acc:Q9LNC2], alpha/beta-Hydrolases superfamily protein [Source:TAIR;Acc:AT4G18550]
TRIAE_CS42_7BS_TGACv1_592455_AA1938420	1912.99	967.512	-0.983911	0.505607	0.00125355		GO:0003677, GO:0006351, GO:0005634, GO:0006355	F775_24577	NAC domain-containing protein 18 [Source:UniProtKB/TrEMBL;Acc:M8CEY4]	AT5G14000	NAC domain containing protein 84 [Source:TAIR;Acc:AT5G14000]
TRIAE_CS42_5AL_TGACv1_374149_AA1191830	44.722	112.417	1.33116	2.51604	0.00125463		GO:0051087	F775_04564		AT2G46240	BAG family molecular chaperone regulator 6 [Source:UniProtKB/Swiss-Prot;Acc:O82345]
TRIAE_CS42_7AS_TGACv1_569463_AA1816580	15.3089	47.1661	1.6247	3.08379	0.00125732	Endoglucanase [Source:UniProtKB/TrEMBL;Acc:A0A1D6BTX4]	GO:0003824, GO:0004553, GO:0008152, GO:0016798, GO:0008810, GO:0005975, GO:0000272, GO:0016787, GO:0030245		NA		NA
TRIAE_CS42_3B_TGACv1_223456_AA0782540	89.9928	35.1121	-1.3574	0.390284	0.0012815	Auxin efflux carrier component 5 [Source:Projected from Arabidopsis thaliana (AT5G16530) UniProtKB/Swiss-Prot;Acc:Q9FFD0]	GO:0016021, GO:0055085, GO:0009734, GO:0016020, GO:0006810	F775_14395	Putative auxin efflux carrier component 6 [Source:UniProtKB/TrEMBL;Acc:M8AWP0]	AT5G16530	Auxin efflux carrier component [Source:UniProtKB/TrEMBL;Acc:A0A178UIR3]
TRIAE_CS42_2DL_TGACv1_160120_AA0547040	3379.7	1452.27	-1.21884	0.429627	0.00128693			F775_05244	RING finger protein 165 [Source:UniProtKB/TrEMBL;Acc:R7WEM7]		NA
TRIAE_CS42_5DL_TGACv1_435810_AA1455180	647.577	1164.98	0.84776	1.7997	0.00129574		GO:0009534, GO:0009507, GO:0009535, , GO:0009941	F775_26396	Rhodanese/Cell cycle control phosphatase superfamily protein [Source:Projected from Arabidopsis thaliana (AT4G27700) TAIR;Acc:AT4G27700]	AT4G27700	Rhodanese-like domain-containing protein 14, chloroplastic [Source:UniProtKB/Swiss-Prot;Acc:Q94A65]
TRIAE_CS42_1DS_TGACv1_081229_AA0258940	49.7252	18.317	-1.43914	0.368786	0.00130737				NA	AT3G15630, AT1G52720	AT3g15630/MSJ11_3 [Source:UniProtKB/TrEMBL;Acc:Q9LW16], At1g52720 [Source:UniProtKB/TrEMBL;Acc:Q9SSS6]
TRIAE_CS42_5AL_TGACv1_376529_AA1238050	1372.03	313	-2.13256	0.228052	0.00130957		GO:0006508, GO:0016787, GO:0008234, GO:0008233	F775_18345	Vignain [Source:UniProtKB/TrEMBL;Acc:N1QPM5]	AT5G45890	Senescence-specific cysteine protease SAG12 [Source:UniProtKB/Swiss-Prot;Acc:Q9FJ47]
TRIAE_CS42_4AL_TGACv1_291340_AA0993970	7280.64	4167.45	-0.804897	0.572403	0.00131394		GO:0080048, GO:0003824	F775_32461		AT4G26850, AT5G55120	GDP-L-galactose phosphorylase 1 [Source:UniProtKB/Swiss-Prot;Acc:Q8RWE8], VTC5 [Source:UniProtKB/TrEMBL;Acc:A0A178UIM1]
TRIAE_CS42_7DS_TGACv1_622808_AA2045580	103.204	248.91	1.27111	2.41348	0.00131519		GO:0016021, GO:0016020	F775_43008		AT5G41400, AT4G00305, AT3G61460, AT4G11360, AT4G11370, AT1G63840	Putative RING zinc finger protein [Source:UniProtKB/TrEMBL;Acc:Q9FN60], RING/U-box domain-containing protein [Source:UniProtKB/TrEMBL;Acc:Q3EAE6], BRH1 [Source:UniProtKB/TrEMBL;Acc:Q9XF92], E3 ubiquitin-protein ligase RHA1B [Source:UniProtKB/Swiss-Prot;Acc:Q9SUS5], Probable E3 ubiquitin-protein ligase RHA1A [Source:UniProtKB/Swiss-Prot;Acc:Q9SUS4], At1g63840/T12P18_14 [Source:UniProtKB/TrEMBL;Acc…
TRIAE_CS42_4AL_TGACv1_290583_AA0987160	106.85	197.338	0.887179	1.84956	0.00132066			F775_07125			NA
TRIAE_CS42_4AS_TGACv1_310505_AA1031540	385.673	562.946	0.545541	1.45957	0.00133509			F775_19121			NA
TRIAE_CS42_5DS_TGACv1_458071_AA1491970	15.7573	0.255732	-5.76045	0.0184473	0.00134547		GO:0055114, GO:0009055, GO:0005623, GO:0045454, GO:0015035	F775_13086	Glutaredoxin-C1 [Source:UniProtKB/TrEMBL;Acc:M8BFQ7]	AT1G03020, AT5G18600, AT3G21460, AT4G15700, AT2G30540, AT3G62960, AT1G06830, AT3G62950, AT2G47870, AT4G15680, AT2G47880, AT4G15670, AT3G62930, AT4G15690, AT4G15660	Monothiol glutaredoxin-S1 [Source:UniProtKB/Swiss-Prot;Acc:Q9SA68], Monothiol glutaredoxin-S2 [Source:UniProtKB/Swiss-Prot;Acc:Q8L8Z8], Monothiol glutaredoxin-S10 [Source:UniProtKB/Swiss-Prot;Acc:Q9LIF1], Monothiol glutaredoxin-S3 [Source:UniProtKB/Swiss-Prot;Acc:O23421], Monothiol glutaredoxin-S9 [Source:UniProtKB/Swiss-Prot;Acc:O04341], Glutaredoxin-C14 [Source:UniProtKB/Swiss-Prot;Acc:Q9LYC5],…
TRIAE_CS42_1DS_TGACv1_080839_AA0254470	114.687	261.477	1.18973	2.2811	0.00134762	Cellulose synthase [Source:UniProtKB/TrEMBL;Acc:W5ALG5]	GO:0016757, GO:0030244, GO:0016021, GO:0071555, GO:0005886, GO:0016740, GO:0016020, GO:0046872, GO:0016760	F775_15410	Cellulose synthase [Source:UniProtKB/TrEMBL;Acc:M8BGR2]	AT4G32410, AT2G25540	Cellulose synthase [Source:UniProtKB/TrEMBL;Acc:A0A178UWT4], Cellulose synthase [Source:UniProtKB/TrEMBL;Acc:W8QNX9]
TRIAE_CS42_3AL_TGACv1_195658_AA0652420	1.75616	27.368	3.95148	15.4709	0.0013499		GO:0006351, GO:0005634, GO:0003700, GO:0006355, GO:0003677		NA		NA
TRIAE_CS42_7AL_TGACv1_557342_AA1779950	324.051	566.135	0.805836	1.74816	0.0013499		GO:0006412, GO:0003735, GO:0005622, GO:0005840, GO:0030529		NA	AT3G23390, AT4G14320	60S ribosomal protein L36a [Source:UniProtKB/Swiss-Prot;Acc:O23290], 60S ribosomal protein L36a [Source:UniProtKB/TrEMBL;Acc:F4JUQ4]
TRIAE_CS42_2AL_TGACv1_092961_AA0268090	6.6787	47.5887	2.83368	7.1289	0.0013596	Peroxidase [Source:UniProtKB/TrEMBL;Acc:W5AVK6]	GO:0098869, GO:0042744, GO:0005576, GO:0046872, GO:0004601, GO:0006979, GO:0055114, GO:0016491, GO:0020037	F775_05002	Peroxidase [Source:UniProtKB/TrEMBL;Acc:M8D0Y2]		NA
TRIAE_CS42_4BL_TGACv1_320848_AA1050140	67.3915	24.8857	-1.4294	0.371285	0.0013596	Patatin [Source:UniProtKB/TrEMBL;Acc:W5E1Q4]	GO:0008152, GO:0016787, GO:0016042, GO:0006629	F775_26178	Patatin [Source:UniProtKB/TrEMBL;Acc:R7W9D8]		NA
TRIAE_CS42_2AL_TGACv1_093270_AA0276290	8559.96	3819.06	-1.16442	0.446142	0.00136149		GO:0016491, GO:0016021, GO:0016020, GO:0055114	F775_19431	Superoxide-generating NADPH oxidase heavy chain subunit C [Source:UniProtKB/TrEMBL;Acc:M8B4R8]	AT5G49730, AT5G49740	Ferric reduction oxidase 6 [Source:UniProtKB/Swiss-Prot;Acc:Q8RWS6], Ferric reduction oxidase 7, chloroplastic [Source:UniProtKB/Swiss-Prot;Acc:Q3KTM0]
TRIAE_CS42_4AL_TGACv1_289281_AA0968300	248.07	527.073	1.08821	2.1261	0.00136149	Endoglucanase [Source:UniProtKB/TrEMBL;Acc:W5DL54]	GO:0003824, GO:0016021, GO:0016787, GO:0016020, GO:0016798, GO:0008810, GO:0005975, GO:0004553, GO:0030245, GO:0000272, GO:0008152	F775_26454	Endoglucanase [Source:UniProtKB/TrEMBL;Acc:R7VYN5]	AT4G24260, AT5G49720	Endoglucanase 21 [Source:UniProtKB/Swiss-Prot;Acc:Q9STW8], Endoglucanase 25 [Source:UniProtKB/Swiss-Prot;Acc:Q38890]
TRIAE_CS42_6BL_TGACv1_502626_AA1625820	171.295	77.6359	-1.13918	0.454018	0.00138439		GO:0005524, GO:0000166, GO:0004672, GO:0004674, GO:0006468		NA	AT3G21220, AT1G51660	MAP kinase kinase 5 [Source:UniProtKB/TrEMBL;Acc:A0A178VIK5], MKK4 [Source:UniProtKB/TrEMBL;Acc:A0A178WCC0]
TRIAE_CS42_7AL_TGACv1_559577_AA1800130	641.662	309.285	-1.05331	0.48186	0.00138964			F775_10833			NA
TRIAE_CS42_4DS_TGACv1_361983_AA1175330	0.495634	21.2869	5.37813	41.5889	0.00139297		GO:0016021, GO:0016020		NA	AT5G20970, AT1G54400, AT2G27140, AT3G10680, AT5G04890	Heat shock family protein [Source:UniProtKB/TrEMBL;Acc:F4K6X6], Alpha-crystallin domain of heat shock protein-containing protein [Source:UniProtKB/TrEMBL;Acc:F4HWW7], At2g27140 [Source:UniProtKB/TrEMBL;Acc:Q9ZVC6], HSP20-like chaperones superfamily protein [Source:UniProtKB/TrEMBL;Acc:Q9S732], Protein RESTRICTED TEV MOVEMENT 2 [Source:UniProtKB/Swiss-Prot;Acc:Q9M670]
TRIAE_CS42_1AL_TGACv1_002879_AA0045800	463.531	195.57	-1.24475	0.42198	0.00139698		GO:0016020, GO:0016021		NA	AT5G18130, AT3G03870	Gb|AAF00631.1 [Source:UniProtKB/TrEMBL;Acc:Q9FK57], F20H23.8 protein [Source:UniProtKB/TrEMBL;Acc:Q9SRW4]
TRIAE_CS42_4DS_TGACv1_362776_AA1182100	94.4033	36.1218	-1.38066	0.384044	0.00139743		GO:0008080	F775_19024	Putative N-acetyltransferase yoaA [Source:UniProtKB/TrEMBL;Acc:M8BPE7]	AT2G32030, AT2G32020	At2g32030 [Source:UniProtKB/TrEMBL;Acc:Q9SKZ6], Acyl-CoA N-acyltransferases (NAT) superfamily protein [Source:UniProtKB/TrEMBL;Acc:Q9SKZ7]
TRIAE_CS42_1BL_TGACv1_034119_AA0143500	59.4916	225.687	1.9264	3.80106	0.00140384	Tubulin beta-5 chain [Source:UniProtKB/Swiss-Prot;Acc:Q9ZRA8]	GO:0005200, GO:0007017, GO:0005856, GO:0005874, GO:0005737, GO:0007010, GO:0003924, GO:0005525, GO:0000166	F775_25998	Tubulin beta chain [Source:UniProtKB/TrEMBL;Acc:N1R4U9]		NA
TRIAE_CS42_5AL_TGACv1_376719_AA1240320	48.8174	20.0569	-1.2865	0.409944	0.00141147		GO:0016020, GO:0016021	F775_29179		AT5G05657, AT4G09590, AT2G35970, AT5G06330, AT2G35960, AT3G11660, AT3G52470, AT5G22200, AT3G44220	BEST Arabidopsis thaliana protein match is: Late embryogenesis abundant (LEA) hydroxyproline-rich glycoprotein family (TAIR:AT5G06330.1); Has 30201 Blast hits to 17322 proteins in 780 species: Archae - 12; Bacteria - 1396; Metazoa - 17338; Fungi - 3 /.../lants - 5037; Viruses - 0; Other Eukaryotes - 2996 (source: NCBI BLink). [Source:TAIR;Acc:AT5G05657], Protein NDR1/HIN1-like 22 [Source:UniProtK…
TRIAE_CS42_7DL_TGACv1_602655_AA1964190	137.274	253.81	0.885781	1.84777	0.00141494		GO:0055085, GO:0016021, GO:0016020, GO:0006810	F775_29626	Solute carrier family 35 member B1 [Source:UniProtKB/TrEMBL;Acc:M8CA10]	AT1G14360, AT2G02810	UDP-galactose/UDP-glucose transporter 3 [Source:UniProtKB/Swiss-Prot;Acc:Q9M9S6], UDP-galactose/UDP-glucose transporter 1 [Source:UniProtKB/Swiss-Prot;Acc:O64503]
TRIAE_CS42_U_TGACv1_640849_AA2077090	16.5298	53.5364	1.69163	3.23021	0.00141494		GO:0006511	F775_26246	SKP1-like protein 1B [Source:UniProtKB/TrEMBL;Acc:N1QXB4]		NA
TRIAE_CS42_7BL_TGACv1_577264_AA1870520	9.04685	53.9987	2.57107	5.94252	0.0014335		GO:0016301, GO:0046854, GO:0016307, GO:0000166, GO:0016740, GO:0016310, GO:0046488, GO:0005524, GO:0016308	F775_10256, F775_21468	Phosphatidylinositol-4-phosphate 5-kinase 9 [Source:UniProtKB/TrEMBL;Acc:M8CE12], Phosphatidylinositol-4-phosphate 5-kinase 9 [Source:UniProtKB/TrEMBL;Acc:M8CXZ2]	AT3G09920	Phosphatidylinositol 4-phosphate 5-kinase 9 [Source:UniProtKB/Swiss-Prot;Acc:Q8L850]
TRIAE_CS42_7BL_TGACv1_577619_AA1879690	506.604	123.336	-2.03901	0.243331	0.00144698				NA		NA
TRIAE_CS42_1AL_TGACv1_001070_AA0024480	67.693	123.863	0.870724	1.82858	0.00145713	Probable magnesium transporter [Source:UniProtKB/TrEMBL;Acc:W4ZSI2]	GO:0005886, GO:0005769, GO:0006810, GO:0016021, GO:0005768, GO:1903830, GO:0015693, GO:0006811, GO:0016020, GO:0015095		NA		NA
TRIAE_CS42_2BL_TGACv1_129393_AA0381480	38.7177	98.8823	1.35566	2.55914	0.00145713		GO:0006355, GO:0005634, GO:0003677		NA	AT1G51700, AT3G21270	Dof zinc finger protein DOF1.7 [Source:UniProtKB/Swiss-Prot;Acc:O82155], DOF2 [Source:UniProtKB/TrEMBL;Acc:A0A178VA07]
TRIAE_CS42_6DS_TGACv1_542631_AA1725770	1084.84	2053.53	0.920484	1.89275	0.00147035	ER molecular chaperone [Source:UniProtKB/TrEMBL;Acc:R9W6A6]	GO:0000166, GO:0009705, GO:0005524, GO:0034975, GO:0005788	F775_27431	Luminal-binding protein 4 [Source:UniProtKB/TrEMBL;Acc:R7WCX3]		NA
TRIAE_CS42_3DS_TGACv1_272166_AA0915970	709.936	372.045	-0.931454	0.52433	0.00147727		GO:0006950		NA		NA
TRIAE_CS42_7AS_TGACv1_569580_AA1819540	178.536	292.709	0.713287	1.63954	0.00147727			F775_09618	O-fucosyltransferase family protein [Source:Projected from Arabidopsis thaliana (AT1G22460) TAIR;Acc:AT1G22460]	AT1G22460	At1g22460 [Source:UniProtKB/TrEMBL;Acc:B7ZWR7]
TRIAE_CS42_U_TGACv1_642573_AA2119860	40.8339	87.3495	1.10212	2.14671	0.00147727	NA	NA		NA		NA
TRIAE_CS42_3B_TGACv1_221923_AA0753280	116.785	365.305	1.64554	3.12865	0.00148097				NA		NA
TRIAE_CS42_3B_TGACv1_223624_AA0784820	213.041	579.728	1.44403	2.72079	0.00148097	Protein DETOXIFICATION [Source:UniProtKB/TrEMBL;Acc:A0A1D5W2R9]	GO:0055085, GO:0015297, GO:0006855, GO:0015238, GO:0016020, GO:0016021	F775_21253	Protein TRANSPARENT TESTA 12 [Source:UniProtKB/TrEMBL;Acc:M8CGI6]	AT3G21690	Protein DETOXIFICATION 40 [Source:UniProtKB/Swiss-Prot;Acc:Q9LVD9]
TRIAE_CS42_5BS_TGACv1_423584_AA1379990	3421.05	8125.8	1.24813	2.37534	0.00148573		GO:0008270, GO:0032259, GO:0009086, GO:0008652, GO:0003871	F775_06888	5-methyltetrahydropteroyltriglutamate--homocysteine methyltransferase [Source:UniProtKB/TrEMBL;Acc:M8ASA4]	AT5G20980, AT5G17920, AT3G03780	5-methyltetrahydropteroyltriglutamate--homocysteine methyltransferase 3, chloroplastic [Source:UniProtKB/Swiss-Prot;Acc:Q0WNZ5], 5-methyltetrahydropteroyltriglutamate--homocysteine methyltransferase 1 [Source:UniProtKB/Swiss-Prot;Acc:O50008], 5-methyltetrahydropteroyltriglutamate--homocysteine methyltransferase 2 [Source:UniProtKB/Swiss-Prot;Acc:Q9SRV5]
TRIAE_CS42_5DS_TGACv1_456659_AA1475680	16.3487	0.756964	-4.49531	0.044338	0.00149269		GO:0009055, GO:0045454, GO:0005623, GO:0015035, GO:0055114		NA	AT1G06830, AT4G15700, AT5G18600, AT1G03020, AT3G62930, AT3G62950, AT3G21460, AT3G62960, AT2G47870, AT4G15660, AT4G15680, AT4G15690, AT2G30540, AT4G15670, AT2G47880	Monothiol glutaredoxin-S11 [Source:UniProtKB/Swiss-Prot;Acc:Q9M9Y9], Monothiol glutaredoxin-S3 [Source:UniProtKB/Swiss-Prot;Acc:O23421], Monothiol glutaredoxin-S2 [Source:UniProtKB/Swiss-Prot;Acc:Q8L8Z8], Monothiol glutaredoxin-S1 [Source:UniProtKB/Swiss-Prot;Acc:Q9SA68], Monothiol glutaredoxin-S6 [Source:UniProtKB/Swiss-Prot;Acc:Q9LYC8], Glutaredoxin-C11 [Source:UniProtKB/Swiss-Prot;Acc:Q9LYC6],…
TRIAE_CS42_4DS_TGACv1_361728_AA1172110	23.2175	65.0967	1.49084	2.81052	0.00150953			F775_09580		AT1G48280	F11A17.16 [Source:UniProtKB/TrEMBL;Acc:Q9SX62]
TRIAE_CS42_5BL_TGACv1_408070_AA1361460	260.885	491.252	0.912686	1.88255	0.00151954		GO:0005524, GO:0000166, GO:0051082, GO:0006457	F775_30548	Heat shock 70 kDa protein, mitochondrial [Source:UniProtKB/TrEMBL;Acc:M8BY76]	AT4G37910	Heat shock 70 kDa protein 9, mitochondrial [Source:UniProtKB/Swiss-Prot;Acc:Q8GUM2]
TRIAE_CS42_3DL_TGACv1_250047_AA0861210	32.8994	73.1556	1.15487	2.22665	0.00151994			F775_12281		AT1G22030, AT1G77855	F2E2.8 [Source:UniProtKB/TrEMBL;Acc:Q9LM58], unknown protein; BEST Arabidopsis thaliana protein match is: unknown protein (TAIR:AT1G22030.1); Has 120 Blast hits to 120 proteins in 17 species: Archae - 0; Bacteria - 0; Metazoa - 0; Fungi - 0; Plants - 120; Viruses - 0; Other Eukaryotes - 0 (sou /.../CBI BLink). [Source:TAIR;Acc:AT1G77855]
TRIAE_CS42_7BS_TGACv1_592226_AA1933670	74.6557	218.281	1.55004	2.92826	0.00151994			F775_01959		AT5G43310	COP1-interacting protein-like protein [Source:UniProtKB/TrEMBL;Acc:F4K5Y5]
TRIAE_CS42_7BS_TGACv1_592121_AA1931120	190.697	69.9818	-1.44752	0.366651	0.00152194		GO:0003677		NA		NA
TRIAE_CS42_7AS_TGACv1_571996_AA1851030	151.305	289.843	0.93775	1.91554	0.00152876	HVA22-like protein [Source:UniProtKB/TrEMBL;Acc:W5I6L2]	GO:0016021, GO:0016020		NA	AT1G74520, AT5G62490	HVA22-like protein a [Source:UniProtKB/Swiss-Prot;Acc:Q9S7V4], HVA22-like protein b [Source:UniProtKB/Swiss-Prot;Acc:Q9SYX7]
TRIAE_CS42_2BL_TGACv1_131333_AA0426180	1100.46	644.567	-0.772029	0.585593	0.00154419		GO:0005634, GO:0003677, GO:0006355, GO:0006351	F775_07581	Two-component response regulator ARR1 [Source:UniProtKB/TrEMBL;Acc:M8BYT6]	AT4G37180, AT1G49560	Transcription factor HHO5 [Source:UniProtKB/Swiss-Prot;Acc:F4JRB0], Transcription factor HHO6 [Source:UniProtKB/Swiss-Prot;Acc:Q9FX84]
TRIAE_CS42_4AL_TGACv1_289198_AA0967190	20.0689	53.8972	1.42327	2.68193	0.00154419		GO:0006457, GO:0005737, GO:0005524, GO:0042026	F775_26890	Chaperonin CPN60-2, mitochondrial [Source:UniProtKB/TrEMBL;Acc:M8BGS4]	AT3G23990, AT2G33210	Chaperonin CPN60, mitochondrial [Source:UniProtKB/Swiss-Prot;Acc:P29197], Chaperonin CPN60-like 1, mitochondrial [Source:UniProtKB/Swiss-Prot;Acc:Q8L7B5]
TRIAE_CS42_3AL_TGACv1_194182_AA0628030	418.436	190.372	-1.13766	0.454497	0.00155512		GO:0016788	F775_08859	GDSL esterase/lipase [Source:UniProtKB/TrEMBL;Acc:M8D139]	AT1G28640, AT1G28570, AT1G28610, AT2G27360, AT1G28600, AT1G31550, AT1G28590, AT1G28580, AT1G28650, AT1G28670, AT1G28660	GDSL-like Lipase/Acylhydrolase superfamily protein [Source:TAIR;Acc:AT1G28640], GDSL esterase/lipase At1g28570 [Source:UniProtKB/Swiss-Prot;Acc:Q9FXJ1], GDSL esterase/lipase At1g28610 [Source:UniProtKB/Swiss-Prot;Acc:Q9SHP6], GDSL esterase/lipase At2g27360 [Source:UniProtKB/Swiss-Prot;Acc:Q9ZQI3], GDSL esterase/lipase At1g28600 [Source:UniProtKB/Swiss-Prot;Acc:Q94F40], GDSL esterase/lipase At1g31…
TRIAE_CS42_2DL_TGACv1_157997_AA0505390	482.572	302.676	-0.673018	0.627193	0.00155938			F775_06361, F775_09852			NA
TRIAE_CS42_5DL_TGACv1_436989_AA1464360	504.604	949.476	0.912096	1.88178	0.00156727		GO:0010215, GO:0031225, GO:0016049	F775_27513		AT3G29810, AT5G60920, AT5G60950, AT3G02210	COBRA-like protein 2 [Source:UniProtKB/Swiss-Prot;Acc:Q8L8Q7], Protein COBRA [Source:UniProtKB/Swiss-Prot;Acc:Q94KT8], COBRA-like protein 5 [Source:UniProtKB/Swiss-Prot;Acc:Q9FME5], COBL1 [Source:UniProtKB/TrEMBL;Acc:A0A178VHK7]
TRIAE_CS42_3B_TGACv1_223764_AA0786830	3444.38	5695.97	0.725806	1.65382	0.00159768	Aquaporin TIP1-3 [Source:Projected from Arabidopsis thaliana (AT4G01470) UniProtKB/Swiss-Prot;Acc:O82598]	GO:0006810, GO:0016021, GO:0016020, GO:0015204, GO:0015840, GO:0015250, GO:0005215, GO:0006833	F775_31718	Putative aquaporin TIP1-2 [Source:UniProtKB/TrEMBL;Acc:M8C575]	AT4G01470	Aquaporin TIP1-3 [Source:UniProtKB/Swiss-Prot;Acc:O82598]
TRIAE_CS42_3B_TGACv1_223228_AA0778420	21.9704	60.8391	1.47203	2.77412	0.00159984			F775_28198		AT5G12220	Las1-like family protein [Source:UniProtKB/TrEMBL;Acc:F4JZH9]
TRIAE_CS42_7BS_TGACv1_593183_AA1949130	108.667	38.6317	-1.49448	0.354908	0.00159984		GO:0004553, GO:0005975	F775_10741	Beta-glucosidase 6 [Source:UniProtKB/TrEMBL;Acc:N1R2K1]	AT1G47600, AT5G42260, AT1G51470, AT3G60130, AT2G44450, AT5G44640, AT2G44480, AT1G51490, AT2G25630	Myrosinase 4 [Source:UniProtKB/Swiss-Prot;Acc:Q8GRX1], Beta-glucosidase 12 [Source:UniProtKB/Swiss-Prot;Acc:Q9FH03], Myrosinase 5 [Source:UniProtKB/Swiss-Prot;Acc:Q3ECS3], Beta-glucosidase 16 [Source:UniProtKB/Swiss-Prot;Acc:Q9M1D0], Beta-glucosidase 15 [Source:UniProtKB/Swiss-Prot;Acc:O64879], Beta-glucosidase 13 [Source:UniProtKB/Swiss-Prot;Acc:Q9LU02], beta glucosidase 17 [Source:TAIR;Acc:AT2G…
TRIAE_CS42_4BS_TGACv1_328461_AA1088120	852.145	2138.46	1.32772	2.51006	0.00160159	Tubulin alpha chain [Source:UniProtKB/TrEMBL;Acc:A4K4Y4]	GO:0005856, GO:0005525, GO:0005874, GO:0007010, GO:0007017, GO:0005737, GO:0005200, GO:0003924, GO:0000166	F775_31849	Tubulin alpha chain [Source:UniProtKB/TrEMBL;Acc:R7W8V8]		NA
TRIAE_CS42_1AL_TGACv1_004589_AA0053925	30.9946	2.83252	-3.44485	0.0918327	0.00160945			F775_29754, F775_43198			NA
TRIAE_CS42_5DL_TGACv1_434290_AA1433360	247.356	122.042	-1.01786	0.493849	0.00161141		GO:0016020, GO:0016021	F775_12307		AT4G31330, AT5G24790, AT5G10580	Putative uncharacterized protein At4g31330 [Source:UniProtKB/TrEMBL;Acc:Q9C5C1], Putative uncharacterized protein AT5g24790 [Source:UniProtKB/TrEMBL;Acc:Q9FT41], Protein of unknown function, DUF599 [Source:TAIR;Acc:AT5G10580]
TRIAE_CS42_5DL_TGACv1_436518_AA1461600	80.9212	216.769	1.42055	2.67688	0.0016163		GO:0006511	F775_26246	SKP1-like protein 1B [Source:UniProtKB/TrEMBL;Acc:N1QXB4]		NA
TRIAE_CS42_U_TGACv1_641487_AA2096190	70.8441	222.418	1.65171	3.14205	0.00165195	Cytokinin dehydrogenase 5 [Source:Projected from Arabidopsis thaliana (AT1G75450) UniProtKB/Swiss-Prot;Acc:Q67YU0]	GO:0016614, GO:0016491, GO:0019139, GO:0055114, GO:0009690, GO:0050660, GO:0003824	F775_21794	Cytokinin dehydrogenase 5 [Source:UniProtKB/TrEMBL;Acc:M8CLD2]	AT1G75450	Cytokinin dehydrogenase 5 [Source:UniProtKB/Swiss-Prot;Acc:Q67YU0]
TRIAE_CS42_2BL_TGACv1_131579_AA0429330	438.08	126.026	-1.79946	0.287282	0.00165645			F775_29288	(Protein-PII) uridylyltransferase [Source:UniProtKB/TrEMBL;Acc:M8BSB2]	AT3G01990	ACT domain repeat 6 [Source:UniProtKB/TrEMBL;Acc:A0A1I9LSD7]
TRIAE_CS42_3B_TGACv1_221472_AA0741680	48.5634	12.0794	-2.0052	0.2491	0.00165645		GO:0043565, GO:0006351, GO:0006355, GO:0003700, GO:0045893		NA	AT1G08320	Transcription factor TGA9 [Source:UniProtKB/Swiss-Prot;Acc:Q93XM6]
TRIAE_CS42_U_TGACv1_642801_AA2123460	68.8869	174.736	1.3454	2.54101	0.00165645	Rhomboid-like protein [Source:UniProtKB/TrEMBL;Acc:A0A1D6DH12]	GO:0008233, GO:0004252, GO:0016787, GO:0016021, GO:0016020, GO:0006508		NA	AT1G63120, AT5G07250, AT4G23070, AT1G12750	RHOMBOID-like protein 2 [Source:UniProtKB/Swiss-Prot;Acc:Q9CAN1], Rhomboid-like protein [Source:UniProtKB/TrEMBL;Acc:A0A178UBV1], Rhomboid-like protein [Source:UniProtKB/TrEMBL;Acc:A0A178UXE9], RHOMBOID-like protein 6, mitochondrial [Source:UniProtKB/Swiss-Prot;Acc:Q8VZ48]
TRIAE_CS42_4BL_TGACv1_321109_AA1055570	588.345	358.054	-0.717458	0.608168	0.00168406	4-coumarate--CoA ligase-like 7 [Source:Projected from Arabidopsis thaliana (AT4G05160) UniProtKB/Swiss-Prot;Acc:Q9M0X9]	GO:0009695, GO:0003824, GO:0008152, GO:0005777, GO:0004321	F775_22333	4-coumarate--CoA ligase-like protein 1 [Source:UniProtKB/TrEMBL;Acc:M8C618]	AT4G05160	4-coumarate--CoA ligase-like 7 [Source:UniProtKB/Swiss-Prot;Acc:Q9M0X9]
TRIAE_CS42_5BL_TGACv1_405292_AA1324170	24.7473	4.21249	-2.54084	0.171843	0.00168406		GO:0010466, GO:0004867, GO:0010951, GO:0005576, GO:0030414		NA		NA
TRIAE_CS42_1AS_TGACv1_020642_AA0079010	278.542	540.09	0.955823	1.93969	0.00168651	Glycosyltransferases [Source:UniProtKB/TrEMBL;Acc:A0A1D5S4V0]	GO:0016020, GO:0015018, GO:0071555, GO:0000139, GO:0016021, GO:0005794, GO:0016740	F775_06066	Glycosyltransferases [Source:UniProtKB/TrEMBL;Acc:M8B8F2]	AT2G37090	Glycosyltransferases [Source:UniProtKB/TrEMBL;Acc:W8QNT8]
TRIAE_CS42_3AL_TGACv1_193613_AA0615050	2642.44	1426.08	-0.890045	0.539597	0.00168651		GO:0016747	F775_15239	Anthranilate N-benzoyltransferase protein 2 [Source:UniProtKB/TrEMBL;Acc:M8BAH8]		NA
TRIAE_CS42_3DL_TGACv1_251872_AA0885630	44.9511	13.5224	-1.74202	0.298951	0.00169006			F775_43910			NA
TRIAE_CS42_4BL_TGACv1_321594_AA1062680	2.81546	24.1986	3.10265	8.58996	0.00169006	Formin-like protein [Source:UniProtKB/TrEMBL;Acc:A0A1D5XLG4]		F775_05812, F775_05813	, Formin-like protein [Source:UniProtKB/TrEMBL;Acc:R7W0L7]	AT5G67470	Formin-like protein 6 [Source:UniProtKB/Swiss-Prot;Acc:Q9FJX6]
TRIAE_CS42_1DL_TGACv1_061147_AA0186980	57.533	15.0103	-1.95157	0.258535	0.00169336		GO:0003677	F775_30071	DnaJ homolog subfamily C member 2 [Source:UniProtKB/TrEMBL;Acc:N1QTK1]		NA
TRIAE_CS42_U_TGACv1_684644_AA2159220	50.4218	13.3944	-1.92197	0.263894	0.00169336		GO:0055114, GO:0016624, GO:0008152	F775_07513	2-oxoisovalerate dehydrogenase subunit alpha, mitochondrial [Source:UniProtKB/TrEMBL;Acc:R7W044]	AT5G09300, AT1G21400, AT5G34780	2-oxoisovalerate dehydrogenase subunit alpha 2, mitochondrial [Source:UniProtKB/Swiss-Prot;Acc:Q84JL2], Thiamin diphosphate-binding fold (THDP-binding) superfamily protein [Source:TAIR;Acc:AT1G21400], Putative 2-dehydropantoate 2-reductase [Source:UniProtKB/Swiss-Prot;Acc:F4KIN4]
TRIAE_CS42_7AL_TGACv1_559314_AA1799100	3.12318	37.9882	3.61401	12.2441	0.00171548		GO:0016491, GO:0046872, GO:0005576, GO:0055114, GO:0005507	F775_31951	L-ascorbate oxidase [Source:UniProtKB/TrEMBL;Acc:M8C5R6]	AT5G21105, AT5G21100	L-ascorbate oxidase [Source:UniProtKB/TrEMBL;Acc:F4K6Z5], Ascorbate oxidase-like protein [Source:UniProtKB/TrEMBL;Acc:Q8LPL3]
TRIAE_CS42_4AL_TGACv1_290774_AA0989180	337.425	143.3	-1.23787	0.423998	0.00171858	Ubiquitin-conjugating enzyme E2-23 kDa [Source:UniProtKB/Swiss-Prot;Acc:P16577]	GO:0016567, GO:0000166, GO:0016740, GO:0005524	F775_29430	Ubiquitin-conjugating enzyme E2-23 kDa [Source:UniProtKB/TrEMBL;Acc:M8BMV7]	AT5G41340, AT1G63800	Ubiquitin-conjugating enzyme E2 4 [Source:UniProtKB/Swiss-Prot;Acc:P42748], UBC5 [Source:UniProtKB/TrEMBL;Acc:A0A178WDU0]
TRIAE_CS42_3B_TGACv1_220814_AA0720040	346.468	164.892	-1.07283	0.475384	0.00171866		GO:0005634, GO:0008270, GO:0003676, GO:0006355, GO:0003677, GO:0006351	F775_32973	Myb-like protein J [Source:UniProtKB/TrEMBL;Acc:R7VYV9]		NA
TRIAE_CS42_4AL_TGACv1_288999_AA0963100	287.233	110.902	-1.37368	0.385907	0.00171866	WAT1-related protein [Source:UniProtKB/TrEMBL;Acc:W5DSQ4]	GO:0016021, GO:0055085, GO:0022857, GO:0016020	F775_24348	WAT1-related protein [Source:UniProtKB/TrEMBL;Acc:N1QYQ6]	AT1G11450, AT4G01440, AT4G01430, AT3G30340, AT1G01070, AT4G01450, AT1G11460	WAT1-related protein [Source:UniProtKB/TrEMBL;Acc:A0A178WNM5], WAT1-related protein At4g01440 [Source:UniProtKB/Swiss-Prot;Acc:Q9M130], WAT1-related protein At4g01430 [Source:UniProtKB/Swiss-Prot;Acc:Q9M131], WAT1-related protein At3g30340 [Source:UniProtKB/Swiss-Prot;Acc:Q9LI65], WAT1-related protein [Source:UniProtKB/TrEMBL;Acc:A0A178WFU3], WAT1-related protein At4g01450 [Source:UniProtKB/Swiss…
TRIAE_CS42_5AL_TGACv1_374439_AA1200210	439.704	288.279	-0.607927	0.656139	0.00174545		GO:0004722, GO:0003824, GO:0006470, GO:0043169	F775_08754			NA
TRIAE_CS42_6BL_TGACv1_501110_AA1613590	187.471	111.967	-0.74701	0.595837	0.00175434		GO:0030276, GO:0048268, GO:0030136, GO:0005543, GO:0005545	F775_08802	Putative clathrin assembly protein [Source:UniProtKB/TrEMBL;Acc:R7W7Z7]	AT5G35200	Putative clathrin assembly protein At5g35200 [Source:UniProtKB/Swiss-Prot;Acc:Q9LHS0]
TRIAE_CS42_2AL_TGACv1_096965_AA0322320	748.141	301.696	-1.31135	0.402943	0.00175802		GO:0003824	F775_27144			NA
TRIAE_CS42_7AL_TGACv1_558526_AA1794040	2175.37	1150.88	-0.918697	0.528987	0.00175855				NA		NA
TRIAE_CS42_1BS_TGACv1_050112_AA0167530	180.077	68.8672	-1.38978	0.381622	0.00176311				NA		NA
TRIAE_CS42_5DL_TGACv1_434308_AA1433570	289.671	191.648	-0.597939	0.660697	0.00176323	Serine/threonine-protein kinase STY46 [Source:Projected from Arabidopsis thaliana (AT4G38470) UniProtKB/Swiss-Prot;Acc:F4JTP5]	GO:0004672, GO:0006468, GO:0005524	F775_09865	Serine/threonine-protein kinase HT1 [Source:UniProtKB/TrEMBL;Acc:M8B0C7]	AT4G35780, AT2G17700, AT4G38470	Serine/threonine-protein kinase STY17 [Source:UniProtKB/Swiss-Prot;Acc:Q8RWL6], Serine/threonine-protein kinase STY8 [Source:UniProtKB/Swiss-Prot;Acc:O22558], Serine/threonine-protein kinase STY46 [Source:UniProtKB/Swiss-Prot;Acc:F4JTP5]
TRIAE_CS42_2AL_TGACv1_093954_AA0290150	438.997	232.521	-0.917992	0.529245	0.0017675		GO:0005509	F775_09105	Calcium-binding atopy-related autoantigen 1 [Source:UniProtKB/TrEMBL;Acc:R7WAV8]	AT4G32060	Calcium uptake protein, mitochondrial [Source:UniProtKB/Swiss-Prot;Acc:Q9SZ45]
TRIAE_CS42_3B_TGACv1_237045_AA0832750	100.749	11.8534	-3.09911	0.116701	0.0017988				NA		NA
TRIAE_CS42_7BL_TGACv1_579175_AA1904960	153.888	567.426	1.88262	3.68745	0.0017988			F775_12464			NA
TRIAE_CS42_3DL_TGACv1_249792_AA0856390	135.835	281.724	1.0537	2.07585	0.00179953	Ribosomal protein [Source:UniProtKB/TrEMBL;Acc:A0A1D5W7I4]	, GO:0006412, GO:0005840, GO:0030529, GO:0003723, GO:0015934, GO:0003735	F775_26719	60S ribosomal protein L10a-1 [Source:UniProtKB/TrEMBL;Acc:M8BQP6]	AT5G22440, AT1G08360, AT2G27530	60S ribosomal protein L10a-3 [Source:UniProtKB/Swiss-Prot;Acc:P59231], 60S ribosomal protein L10a-1 [Source:UniProtKB/Swiss-Prot;Acc:Q8VZB9], 60S ribosomal protein L10a-2 [Source:UniProtKB/Swiss-Prot;Acc:P59230]
TRIAE_CS42_4AS_TGACv1_306953_AA1015440	1160.69	710.75	-0.707766	0.612267	0.00179953		GO:0003824	F775_26864		AT4G33500	Probable protein phosphatase 2C 62 [Source:UniProtKB/Swiss-Prot;Acc:Q93V88]
TRIAE_CS42_3AL_TGACv1_197847_AA0667420	393.297	581.266	0.564519	1.47889	0.0018003		GO:0016021, GO:0016020		NA	AT5G16550	Putative uncharacterized protein [Source:UniProtKB/TrEMBL;Acc:Q9FFC9]
TRIAE_CS42_7AS_TGACv1_570274_AA1833190	750.573	427.503	-0.813622	0.568952	0.0018003		GO:0004564, GO:0004575, GO:0004553, GO:0016020, GO:0016787, GO:0016798, GO:0008152, GO:0005975, GO:0016021		NA	AT1G12240, AT1G62660	Acid beta-fructofuranosidase 4, vacuolar [Source:UniProtKB/Swiss-Prot;Acc:Q39041], Acid beta-fructofuranosidase 3, vacuolar [Source:UniProtKB/Swiss-Prot;Acc:Q43348]
TRIAE_CS42_4AL_TGACv1_289837_AA0977530	89.4903	33.9261	-1.40364	0.377975	0.00181017		GO:0005506, GO:0016020, GO:0055114, GO:0016021, GO:0004497, GO:0046872, GO:0020037, GO:0016705, GO:0016491		NA	AT5G35715, AT3G26180, AT3G26190, AT3G26270, AT3G26280, AT3G26320, AT3G26330, AT1G13080, AT1G13090, AT1G13100, AT3G44250, AT3G26210, AT3G26220, AT5G25120, AT5G25130, AT5G25140, AT5G25180, AT2G02580, AT3G26150, AT3G26160, AT3G26170, AT3G26200, AT3G26230, AT3G26290, AT3G26300, AT3G26310, AT1G13110, AT3G26830, AT3G53280, AT2G24180, AT3G53290, AT3G53305, AT5G57260, AT3G53300	cytochrome P450, family 71, subfamily B, polypeptide 8 [Source:TAIR;Acc:AT5G35715], Cytochrome P450 71B20 [Source:UniProtKB/Swiss-Prot;Acc:Q9LTM3], Cytochrome P450 71B21 [Source:UniProtKB/Swiss-Prot;Acc:Q9LTM2], Cytochrome P450 71B25 [Source:UniProtKB/Swiss-Prot;Acc:Q9LTL2], Cytochrome P450, family 71, subfamily B, polypeptide 4 [Source:UniProtKB/TrEMBL;Acc:A0A1I9LMQ2], Cytochrome P450 71B36 [Sou…
TRIAE_CS42_6AL_TGACv1_473088_AA1528560	1339.58	2135.16	0.672713	1.59407	0.00181021	Glyceraldehyde-3-phosphate dehydrogenase [Source:UniProtKB/TrEMBL;Acc:A0A1D6ABM2]	GO:0051287, GO:0050661, GO:0016491, GO:0016620, GO:0055114, GO:0006006	F775_31926	Glyceraldehyde-3-phosphate dehydrogenase, cytosolic 3 [Source:UniProtKB/TrEMBL;Acc:M8CNU2]	AT1G13440, AT3G04120	Glyceraldehyde-3-phosphate dehydrogenase GAPC2, cytosolic [Source:UniProtKB/Swiss-Prot;Acc:Q9FX54], Glyceraldehyde-3-phosphate dehydrogenase GAPC1, cytosolic [Source:UniProtKB/Swiss-Prot;Acc:P25858]
TRIAE_CS42_4DL_TGACv1_343039_AA1128130	514.242	158.158	-1.70335	0.307073	0.00182012		GO:0003333, GO:0005887, GO:0016021, GO:0016020, GO:0015801, GO:0015173	F775_21806			NA
TRIAE_CS42_3DL_TGACv1_251522_AA0882230	117.713	55.6657	-1.08517	0.471337	0.00182614		GO:0003700, GO:0043565, GO:0006355, GO:0006351, GO:0045893		NA	AT1G08320	Transcription factor TGA9 [Source:UniProtKB/Swiss-Prot;Acc:Q93XM6]
TRIAE_CS42_4AL_TGACv1_290681_AA0988180	502.733	1129.02	1.16713	2.24564	0.00182614	Protein disulfide-isomerase [Source:UniProtKB/TrEMBL;Acc:Q7FYS2]	GO:0045454, GO:0005783, GO:0003756, GO:0016853, GO:0005788, GO:0009960, GO:0034975	F775_08570	Protein disulfide-isomerase [Source:UniProtKB/TrEMBL;Acc:M8CXL2]	AT1G21750, AT1G77510	Protein disulfide isomerase-like 1-1 [Source:UniProtKB/Swiss-Prot;Acc:Q9XI01], Protein disulfide isomerase-like 1-2 [Source:UniProtKB/Swiss-Prot;Acc:Q9SRG3]
TRIAE_CS42_5DS_TGACv1_457236_AA1484080	442.483	1658.92	1.90656	3.74913	0.0018459	WIR1 [Source:UniProtKB/TrEMBL;Acc:I3NUT4]			NA		NA
TRIAE_CS42_6BL_TGACv1_501926_AA1621580	57.5884	157.201	1.45112	2.73421	0.0018489	Endoglucanase [Source:UniProtKB/TrEMBL;Acc:A0A1D6AT76]	GO:0005975, GO:0008810, GO:0030245, GO:0016787, GO:0008152, GO:0003824, GO:0016798, GO:0004553, GO:0000272	F775_19458	Endoglucanase [Source:UniProtKB/TrEMBL;Acc:M8BVD4]		NA
TRIAE_CS42_2DL_TGACv1_160097_AA0546690	198.69	413.07	1.05606	2.07925	0.00186755		GO:0005622, GO:0005840, GO:0003735, GO:0008097, GO:0006412	F775_29039	60S ribosomal protein L5-2 [Source:UniProtKB/TrEMBL;Acc:M8ARQ2]	AT5G39740, AT3G25520	RPL5B [Source:UniProtKB/TrEMBL;Acc:A0A178UJU5], RPL5A [Source:UniProtKB/TrEMBL;Acc:A0A178V891]
TRIAE_CS42_2BL_TGACv1_129388_AA0381260	235.182	46.2997	-2.34665	0.196602	0.00186913		GO:0016021, GO:0016020		NA	AT3G43660, AT1G76800, AT1G21140, AT3G25190, AT3G43630	Vacuolar iron transporter homolog 4 [Source:UniProtKB/Swiss-Prot;Acc:Q9M2C0], Vacuolar iron transporter homolog 2 [Source:UniProtKB/Swiss-Prot;Acc:Q9SRD3], Vacuolar iron transporter homolog 1 [Source:UniProtKB/Swiss-Prot;Acc:Q9LPU9], Vacuolar iron transporter homolog 2.1 [Source:UniProtKB/Swiss-Prot;Acc:Q9LSF6], Vacuolar iron transporter homolog 3 [Source:UniProtKB/Swiss-Prot;Acc:Q9M2C3]
TRIAE_CS42_3AL_TGACv1_198933_AA0669280	81.391	247.24	1.60476	3.04145	0.00186913		GO:0016021, GO:0016020	F775_26619		AT4G27435, AT1G52910, AT1G61065, AT3G15480	At4g27438 [Source:UniProtKB/TrEMBL;Acc:Q940M6], At1g52910 [Source:UniProtKB/TrEMBL;Acc:Q9C930], At1g61067/At1g61067 [Source:UniProtKB/TrEMBL;Acc:Q8W576], AT3g15480/MJK13_14 [Source:UniProtKB/TrEMBL;Acc:Q9LDK1]
TRIAE_CS42_3B_TGACv1_220698_AA0715840	40.7096	83.1044	1.03278	2.04596	0.00188104	NA	NA		NA		NA
TRIAE_CS42_4AL_TGACv1_288995_AA0962940	6.70205	24.7941	1.89271	3.71333	0.00188222			F775_21228	Ubiquitin carboxyl-terminal hydrolase family protein [Source:Projected from Arabidopsis thaliana (AT5G45790) TAIR;Acc:AT5G45790]	AT5G45790	Ubiquitin carboxyl-terminal hydrolase family protein [Source:UniProtKB/TrEMBL;Acc:F4KEN0]
TRIAE_CS42_4BL_TGACv1_320831_AA1049770	120.298	239.578	0.994991	1.99307	0.0018852	40S ribosomal protein S27 [Source:UniProtKB/TrEMBL;Acc:W5HZ68]	GO:0030529, GO:0005622, GO:0005840, GO:0006412, GO:0046872, GO:0003735	F775_26813	40S ribosomal protein S27 [Source:UniProtKB/TrEMBL;Acc:M8B8P1]	AT2G45710, AT3G61110, AT5G47930, AT3G61111	40S ribosomal protein S27-1 [Source:UniProtKB/Swiss-Prot;Acc:O64650], 40S ribosomal protein S27 [Source:UniProtKB/TrEMBL;Acc:A0A178VC05], 40S ribosomal protein S27-3 [Source:UniProtKB/Swiss-Prot;Acc:Q8L953], 40S ribosomal protein S27 [Source:UniProtKB/TrEMBL;Acc:B3H5X2]
TRIAE_CS42_1BS_TGACv1_049682_AA0159520	681.84	357.399	-0.931324	0.524377	0.0019033	Target of EAT1-B1 [Source:UniProtKB/TrEMBL;Acc:W5ABU9]	GO:0006355, GO:0006351, GO:0007275, GO:0005634, GO:0003700, GO:0003677	F775_32962	Floral homeotic protein APETALA 2 [Source:UniProtKB/TrEMBL;Acc:R7WFK3]	AT3G54990, AT2G28550, AT2G39250, AT5G60120	AP2-like ethylene-responsive transcription factor SMZ [Source:UniProtKB/Swiss-Prot;Acc:Q6PV68], TARGET OF EARLY ACTIVATION TAGGED 1 [Source:UniProtKB/TrEMBL;Acc:F4IIR3], AP2-like ethylene-responsive transcription factor SNZ [Source:UniProtKB/Swiss-Prot;Acc:Q6PV67], AP2-like ethylene-responsive transcription factor TOE2 [Source:UniProtKB/TrEMBL;Acc:F4JXG9]
TRIAE_CS42_3B_TGACv1_225417_AA0808160	689.223	398.58	-0.791304	0.577822	0.00192056	ATP-dependent 6-phosphofructokinase 4, chloroplastic [Source:Projected from Arabidopsis thaliana (AT5G61580) UniProtKB/Swiss-Prot;Acc:Q9FKG3]	GO:0006002, GO:0005524, GO:0016740, GO:0016301, GO:0008152, GO:0061615, GO:0003872, GO:0005737, GO:0006096, GO:0000166, GO:0003824, GO:0016310, GO:0046872	F775_25977	ATP-dependent 6-phosphofructokinase 4, chloroplastic [Source:Projected from Arabidopsis thaliana (AT5G61580) UniProtKB/Swiss-Prot;Acc:Q9FKG3]		NA
TRIAE_CS42_2AL_TGACv1_093291_AA0276740	0.247986	9.87963	4.99458	31.88	0.00193083		GO:0006355, GO:0008270		NA	AT2G44670	At2g44670/F16B22.16 [Source:UniProtKB/TrEMBL;Acc:O80506]
TRIAE_CS42_6BS_TGACv1_515244_AA1668580	1775.87	3496.75	0.977475	1.96902	0.0019416		GO:0046872, GO:0055114, GO:0016491, GO:0016702	F775_28526	Lipoxygenase 2.3, chloroplastic [Source:UniProtKB/TrEMBL;Acc:M8B376]	AT3G45140	Lipoxygenase 2, chloroplastic [Source:UniProtKB/Swiss-Prot;Acc:P38418]
TRIAE_CS42_4AL_TGACv1_288915_AA0961290	67.3831	25.7257	-1.38074	0.384021	0.00196893		GO:0006596, GO:0016740, GO:0003824	F775_03264	Putative spermidine synthase [Source:UniProtKB/TrEMBL;Acc:M8BWC9]	AT5G19530	Thermospermine synthase ACAULIS5 [Source:UniProtKB/Swiss-Prot;Acc:Q9S7X6]
TRIAE_CS42_6BL_TGACv1_499360_AA1579440	1558.5	2712.5	0.799603	1.74062	0.00196893		GO:0006167, GO:0006166, GO:0004001, GO:0016773	F775_30330	Adenosine kinase 2 [Source:UniProtKB/TrEMBL;Acc:M8C7D4]	AT3G09820, AT5G03300	Adenosine kinase 1 [Source:UniProtKB/Swiss-Prot;Acc:Q9SF85], Adenosine kinase 2 [Source:UniProtKB/Swiss-Prot;Acc:Q9LZG0]
TRIAE_CS42_2AL_TGACv1_094692_AA0301650	163.903	54.6565	-1.58405	0.333545	0.00198858				NA		NA
TRIAE_CS42_5BL_TGACv1_404196_AA1289510	2.0077	17.1166	3.07165	8.40737	0.00198858		GO:0004252, GO:0006508		NA	AT2G05920	Subtilisin-like protease SBT1.8 [Source:UniProtKB/Swiss-Prot;Acc:Q9ZUF6]
TRIAE_CS42_3AL_TGACv1_195978_AA0656130	375.083	603.538	0.686777	1.60968	0.00199359		GO:0030529, GO:0005840, GO:0003735, GO:0006412	F775_31895	40S ribosomal protein S15a-1 [Source:UniProtKB/TrEMBL;Acc:M8B4K5]	AT3G46040, AT5G59850, AT1G07770	RPS15AD [Source:UniProtKB/TrEMBL;Acc:A0A178VIE3], AT1G07770 protein [Source:UniProtKB/TrEMBL;Acc:B9DI04]
TRIAE_CS42_2BS_TGACv1_146985_AA0476180	439.26	258.554	-0.763991	0.588865	0.00199906				NA	AT5G05440	Abscisic acid receptor PYL5 [Source:UniProtKB/Swiss-Prot;Acc:Q9FLB1]
TRIAE_CS42_3DL_TGACv1_249528_AA0850880	1.26086	14.0486	3.46598	11.0501	0.00200292		GO:0016020, GO:0016021		NA	AT5G24290, AT4G27860, AT4G27870	Membrane protein of ER body 2 [Source:UniProtKB/Swiss-Prot;Acc:F4KFS7], vacuolar iron transporter (VIT) family protein [Source:TAIR;Acc:AT4G27860], Vacuolar iron transporter (VIT) family protein [Source:TAIR;Acc:AT4G27870]
TRIAE_CS42_7DS_TGACv1_622677_AA2043870	143.138	74.7861	-0.932838	0.523827	0.00201572			F775_21713			NA
TRIAE_CS42_1AS_TGACv1_019322_AA0064930	95.6993	203.4	1.08823	2.12613	0.00201718	Cellulose synthase [Source:UniProtKB/TrEMBL;Acc:A0A1D5S222]	GO:0046872, GO:0016020, GO:0016740, GO:0005886, GO:0016021, GO:0030244, GO:0016757, GO:0071555, GO:0016760	F775_15410	Cellulose synthase [Source:UniProtKB/TrEMBL;Acc:M8BGR2]	AT2G25540, AT4G32410	Cellulose synthase [Source:UniProtKB/TrEMBL;Acc:W8QNX9], Cellulose synthase [Source:UniProtKB/TrEMBL;Acc:A0A178UWT4]
TRIAE_CS42_6BL_TGACv1_500254_AA1602180	128.385	35.2091	-1.87309	0.272988	0.00201718			F775_28645			NA
TRIAE_CS42_3B_TGACv1_225233_AA0806390	82.8577	200.676	1.2773	2.42385	0.00202529	Ribosomal protein [Source:UniProtKB/TrEMBL;Acc:A0A1D5W7I4]	GO:0005840, GO:0003735, GO:0003723, GO:0015934, GO:0030529, GO:0006412	F775_26719	60S ribosomal protein L10a-1 [Source:UniProtKB/TrEMBL;Acc:M8BQP6]	AT2G27530, AT5G22440, AT1G08360	60S ribosomal protein L10a-2 [Source:UniProtKB/Swiss-Prot;Acc:P59230], 60S ribosomal protein L10a-3 [Source:UniProtKB/Swiss-Prot;Acc:P59231], 60S ribosomal protein L10a-1 [Source:UniProtKB/Swiss-Prot;Acc:Q8VZB9]
TRIAE_CS42_2AL_TGACv1_093442_AA0280170	4.33613	24.8882	2.52503	5.75586	0.00202737		GO:0046872	F775_01431	Putative E3 ubiquitin-protein ligase HERC2 [Source:UniProtKB/TrEMBL;Acc:N1R068]	AT1G65920	F12P19.9 protein [Source:UniProtKB/TrEMBL;Acc:Q9SRZ7]
TRIAE_CS42_7AL_TGACv1_556097_AA1755420	202.821	95.2514	-1.08678	0.470812	0.00202745		GO:0016020, GO:0016021	F775_13925	RING-H2 finger protein ATL5B [Source:UniProtKB/TrEMBL;Acc:R7W6R5]		NA
TRIAE_CS42_6AL_TGACv1_473402_AA1530860	14.4033	45.6663	1.67115	3.18469	0.00202805		GO:0008017, GO:0005874		NA	AT1G59850, AT5G62580, AT1G27210	TORTIFOLIA1-like protein 5 [Source:UniProtKB/Swiss-Prot;Acc:Q9XIE4], TORTIFOLIA1-like protein 3 [Source:UniProtKB/Swiss-Prot;Acc:Q6NPR6], TORTIFOLIA1-like protein 4 [Source:UniProtKB/Swiss-Prot;Acc:Q93ZH1]
TRIAE_CS42_3AL_TGACv1_195259_AA0647020	1813.7	816.282	-1.15163	0.450118	0.00203144		GO:0046872		NA		NA
TRIAE_CS42_3B_TGACv1_222461_AA0764980	460.651	868.112	0.914201	1.88452	0.00203144		GO:0046983	F775_13922	Transcription factor bHLH35 [Source:UniProtKB/TrEMBL;Acc:N1QW46]	AT5G57150, AT4G29930	Transcription factor bHLH35 [Source:UniProtKB/TrEMBL;Acc:F4KAJ5], Transcription factor bHLH27 [Source:UniProtKB/Swiss-Prot;Acc:Q700E3]
TRIAE_CS42_4BS_TGACv1_328472_AA1088460	194.772	335.223	0.783925	1.72181	0.00203144		GO:0005524, GO:0000166	F775_43941			NA
TRIAE_CS42_4DS_TGACv1_361995_AA1175430	942.632	1791.09	0.926253	1.90033	0.00204571	Ribosomal protein L3 [Source:UniProtKB/TrEMBL;Acc:Q6V959]	GO:0030529, GO:0005622, GO:0006412, GO:0003735, GO:0005840	F775_29645	60S ribosomal protein L3 [Source:UniProtKB/TrEMBL;Acc:M8B9W4]	AT1G43170, AT1G61580	60S ribosomal protein L3-1 [Source:UniProtKB/Swiss-Prot;Acc:P17094], 60S ribosomal protein L3-2 [Source:UniProtKB/Swiss-Prot;Acc:P22738]
TRIAE_CS42_3DL_TGACv1_249205_AA0841320	161.082	550.006	1.77237	3.41614	0.00206184	Alpha-glucan phosphorylase 2, cytosolic [Source:Projected from Arabidopsis thaliana (AT3G46970) UniProtKB/Swiss-Prot;Acc:Q9SD76]	GO:0005975, GO:0016740, GO:0009414, GO:0005829, GO:0016757, GO:0008184, GO:0009507, GO:0046686, GO:0004645, GO:0030170	F775_32113	Alpha-1,4 glucan phosphorylase [Source:UniProtKB/TrEMBL;Acc:M8BKN1]	AT3G46970	Alpha-glucan phosphorylase 2, cytosolic [Source:UniProtKB/Swiss-Prot;Acc:Q9SD76]
TRIAE_CS42_3DS_TGACv1_271714_AA0906420	194.387	478.655	1.30083	2.46371	0.00206851		GO:0055114, GO:0005623, GO:0045454, GO:0009055, GO:0015035	F775_08072		AT4G33040, AT5G11930	Glutaredoxin-C6 [Source:UniProtKB/Swiss-Prot;Acc:Q8L9S3], Glutaredoxin-C10 [Source:UniProtKB/Swiss-Prot;Acc:Q29PZ1]
TRIAE_CS42_4AS_TGACv1_306953_AA1015450	37.0946	86.8629	1.22555	2.33844	0.00206945		GO:0006869, GO:0008289	F775_26865	Non-specific lipid-transfer protein-like protein [Source:UniProtKB/TrEMBL;Acc:M8BFZ1]	AT2G13820, AT5G64080, AT5G09370	Bifunctional inhibitor/lipid-transfer protein/seed storage 2S albumin superfamily protein [Source:TAIR;Acc:AT2G13820], Non-specific lipid-transfer protein-like protein At5g64080 [Source:UniProtKB/Swiss-Prot;Acc:Q8VYI9], Bifunctional inhibitor/lipid-transfer protein/seed storage 2S albumin superfamily protein [Source:UniProtKB/TrEMBL;Acc:Q9FY78]
TRIAE_CS42_5AL_TGACv1_375408_AA1221150	32.0103	9.46528	-1.77157	0.292889	0.00209843		GO:0003824, GO:0050662	F775_31553	Bifunctional dihydroflavonol 4-reductase/flavanone 4-reductase [Source:UniProtKB/TrEMBL;Acc:M8BKC9]	AT2G33600, AT2G33590, AT1G76470	CRL2 [Source:UniProtKB/TrEMBL;Acc:A0A178VVW0], CRL1 [Source:UniProtKB/TrEMBL;Acc:A0A178VRE7], NAD(P)-binding Rossmann-fold superfamily protein [Source:UniProtKB/TrEMBL;Acc:F4I2E5]
TRIAE_CS42_5BL_TGACv1_409436_AA1365940	0.755949	14.5182	4.24862	19.0091	0.00211141		GO:0055114, GO:0016020, GO:0016021		NA		NA
TRIAE_CS42_5BL_TGACv1_404938_AA1315700	155.097	322.87	1.05782	2.08179	0.00211656		GO:0004553, GO:0005975, GO:0016787	F775_09336	Lysosomal beta glucosidase [Source:UniProtKB/TrEMBL;Acc:N1QW20]		NA
TRIAE_CS42_1DL_TGACv1_061311_AA0192180	5.68155	26.7646	2.24559	4.74231	0.00211727				NA	AT5G04820	Transcription repressor OFP13 [Source:UniProtKB/Swiss-Prot;Acc:Q9FMC8]
TRIAE_CS42_6AL_TGACv1_471645_AA1512290	88.5618	184.892	1.06412	2.0909	0.00211895	Pyrophosphate--fructose 6-phosphate 1-phosphotransferase subunit alpha [Source:UniProtKB/TrEMBL;Acc:W5GA68]	GO:0003872, GO:0016301, GO:0061615, GO:0046835, GO:0006002, GO:0006096, GO:0047334, GO:0003824, GO:0016310, GO:0008152, GO:0005524, GO:0046872, GO:0005737, GO:0016740	F775_31413	Pyrophosphate--fructose 6-phosphate 1-phosphotransferase subunit alpha [Source:UniProtKB/TrEMBL;Acc:M8CF28]		NA
TRIAE_CS42_7AS_TGACv1_571423_AA1847610	1008.12	438.815	-1.20056	0.435106	0.00214732		GO:0016788	F775_26839	GDSL esterase/lipase [Source:UniProtKB/TrEMBL;Acc:N1R0Q3]	AT5G45910	GDSL esterase/lipase At5g45910 [Source:UniProtKB/Swiss-Prot;Acc:Q9FJ45]
TRIAE_CS42_1BL_TGACv1_033060_AA0136560	676.145	393.469	-0.782429	0.581387	0.00215157		GO:0006470, GO:0004722, GO:0003824, GO:0016021, GO:0016020	F775_10750, F775_24054		AT3G05640, AT5G27930, AT3G16800	Probable protein phosphatase 2C 34 [Source:UniProtKB/Swiss-Prot;Acc:Q9M9W9], Probable protein phosphatase 2C 73 [Source:UniProtKB/Swiss-Prot;Acc:Q0WRB2], Probable protein phosphatase 2C 41 [Source:UniProtKB/Swiss-Prot;Acc:Q9LRZ4]
TRIAE_CS42_1DL_TGACv1_061628_AA0200360	88.1834	17.0914	-2.37986	0.192128	0.00215252				NA		NA
TRIAE_CS42_7AL_TGACv1_558337_AA1792540	0.269084	14.002	5.49898	45.2227	0.00215252		GO:0016757, GO:0016021, GO:0016020	F775_32991	Xyloglucan 6-xylosyltransferase [Source:UniProtKB/TrEMBL;Acc:M8C3Y0]		NA
TRIAE_CS42_2BL_TGACv1_130834_AA0418480	0.768447	14.2204	4.21166	18.5283	0.00216166		GO:0008270, GO:0006355	F775_31547		AT2G44670	At2g44670/F16B22.16 [Source:UniProtKB/TrEMBL;Acc:O80506]
TRIAE_CS42_1AL_TGACv1_003689_AA0051070	0.991438	20.8374	4.36663	20.6294	0.00216191		GO:0006869	F775_26519	Putative non-specific lipid-transfer protein AKCS9 [Source:UniProtKB/TrEMBL;Acc:N1QP29]	AT1G73780, AT5G38160, AT3G18280, AT5G38180, AT5G38170, AT4G12825, AT1G43667, AT2G14846, AT1G07747, AT1G48750, AT3G57310, AT1G43665, AT5G38195, AT5G38197, AT1G66850, AT1G43666	Bifunctional inhibitor/lipid-transfer protein/seed storage 2S albumin superfamily protein [Source:UniProtKB/TrEMBL;Acc:Q9C9T4], Bifunctional inhibitor/lipid-transfer protein/seed storage 2S albumin superfamily protein [Source:UniProtKB/TrEMBL;Acc:Q9FF40], Bifunctional inhibitor/lipid-transfer protein/seed storage 2S albumin superfamily protein [Source:UniProtKB/TrEMBL;Acc:A0A1I9LP30], At5g38180 […
TRIAE_CS42_2BS_TGACv1_145971_AA0451230	71.4027	295.291	2.04911	4.1385	0.00217361	Sucrose synthase [Source:UniProtKB/TrEMBL;Acc:A0A1D5U769]	GO:0005985, GO:0016740, GO:0016757, GO:0016157	F775_28561	Sucrose synthase 2 [Source:UniProtKB/TrEMBL;Acc:N1R490]	AT5G20830, AT3G43190	Sucrose synthase 1 [Source:UniProtKB/Swiss-Prot;Acc:P49040], Sucrose synthase 4 [Source:UniProtKB/Swiss-Prot;Acc:Q9LXL5]
TRIAE_CS42_7AL_TGACv1_557891_AA1787430	154.725	83.0434	-0.893728	0.538222	0.00217364	Glycosyltransferase [Source:UniProtKB/TrEMBL;Acc:A0A1D6BP62]	GO:0016757, GO:0016758, GO:0016740, GO:0008152		NA	AT1G05530, AT1G05560, AT4G15550, AT4G14090	UDP-glycosyltransferase 75B2 [Source:UniProtKB/Swiss-Prot;Acc:Q9ZVY5], UDP-glucosyltransferase 75B1 [Source:TAIR;Acc:AT1G05560], UDP-glycosyltransferase 75D1 [Source:UniProtKB/Swiss-Prot;Acc:O23406], UDP-glycosyltransferase 75C1 [Source:UniProtKB/Swiss-Prot;Acc:Q0WW21]
TRIAE_CS42_2AL_TGACv1_093126_AA0272700	102.84	30.8516	-1.74369	0.298604	0.00219012		GO:0006355, GO:0003677, GO:0006351, GO:0005634	F775_13473	Myb family transcription factor APL [Source:UniProtKB/TrEMBL;Acc:M8CKH8]	AT5G06800	myb-like HTH transcriptional regulator family protein [Source:TAIR;Acc:AT5G06800]
TRIAE_CS42_4DL_TGACv1_342407_AA1112880	223.09	123.079	-0.861296	0.550458	0.00219012		GO:0003677, GO:0005634, GO:0006351, GO:0006355	F775_29256	Protein CUP-SHAPED COTYLEDON 2 [Source:UniProtKB/TrEMBL;Acc:M8BSZ7]	AT5G18270, AT3G04060	ANAC087 [Source:UniProtKB/TrEMBL;Acc:Q9FK44], NAC046 [Source:UniProtKB/TrEMBL;Acc:A0A178VF11]
TRIAE_CS42_7AS_TGACv1_571064_AA1844080	204.819	417.023	1.02586	2.03617	0.00219012		GO:0005524, GO:0016301, GO:0016310, GO:0003824		NA	AT1G10760	Alpha-glucan water dikinase 1, chloroplastic [Source:UniProtKB/Swiss-Prot;Acc:Q9SAC6]
TRIAE_CS42_U_TGACv1_640949_AA2080400	207.57	35.6547	-2.54603	0.171226	0.00219012	Histone H2B [Source:UniProtKB/TrEMBL;Acc:A0A1D6D8H8]	GO:0003677, GO:0000786, GO:0046982, GO:0005694, GO:0005634		NA	AT5G59910, AT1G07790, AT5G22880, AT2G37470, AT3G53650, AT5G02570, AT3G46030, AT3G09480, AT2G28720, AT3G45980	Histone H2B [Source:UniProtKB/TrEMBL;Acc:Q1H5F2], Histone H2B.1 [Source:UniProtKB/Swiss-Prot;Acc:Q9LQQ4], Histone H2B [Source:UniProtKB/TrEMBL;Acc:Q1H5F7], Histone H2B.4 [Source:UniProtKB/Swiss-Prot;Acc:Q9ZUS0], Histone H2B.8 [Source:UniProtKB/Swiss-Prot;Acc:Q9LFF6], Histone H2B.9 [Source:UniProtKB/Swiss-Prot;Acc:Q9LZ45], Histone H2B [Source:UniProtKB/TrEMBL;Acc:A0A178VGU6], Histone H2B [Source:U…
TRIAE_CS42_1AL_TGACv1_000783_AA0019040	4.89268	205.861	5.39596	42.1063	0.00219949		GO:0008970, GO:0006629, GO:0016787	F775_27795		AT4G18550, AT1G06250	alpha/beta-Hydrolases superfamily protein [Source:TAIR;Acc:AT4G18550], Phospholipase A1-IIalpha [Source:UniProtKB/Swiss-Prot;Acc:Q9LNC2]
TRIAE_CS42_1DL_TGACv1_061933_AA0205770	3.29826	21.5013	2.69116	6.45831	0.00221916		GO:0003677, GO:0006351, GO:0003700, GO:0005634, GO:0006355	F775_11989	Ethylene-responsive transcription factor ERF034 [Source:UniProtKB/TrEMBL;Acc:M8BFZ5]	AT2G44940, AT3G60490	Ethylene-responsive transcription factor ERF034 [Source:UniProtKB/Swiss-Prot;Acc:Q8LBQ7], Ethylene-responsive transcription factor ERF035 [Source:UniProtKB/Swiss-Prot;Acc:Q9M210]
TRIAE_CS42_2DS_TGACv1_179262_AA0605670	23.1515	84.9655	1.87991	3.68052	0.00224695			F775_43252		AT5G54240, AT4G27350	Putative uncharacterized protein [Source:UniProtKB/TrEMBL;Acc:Q9FL72], Putative uncharacterized protein AT4g27350 [Source:UniProtKB/TrEMBL;Acc:O81838]
TRIAE_CS42_U_TGACv1_641946_AA2108010	232.61	372.703	0.681099	1.60336	0.00225327		GO:0005840, GO:0005622, GO:0003735, GO:0006412	F775_26201	60S ribosomal protein L28-1 [Source:UniProtKB/TrEMBL;Acc:M8B0X7]	AT2G19730, AT4G29410	60S ribosomal protein L28-1 [Source:UniProtKB/Swiss-Prot;Acc:O82204], 60S ribosomal protein L28-2 [Source:UniProtKB/Swiss-Prot;Acc:Q9M0E2]
TRIAE_CS42_6DS_TGACv1_542694_AA1728050	150.989	82.5204	-0.871058	0.546746	0.00225939			F775_31960	OTU-like cysteine protease family protein [Source:Projected from Arabidopsis thaliana (AT1G50670) TAIR;Acc:AT1G50670]	AT1G50670	F11F12.1 protein [Source:UniProtKB/TrEMBL;Acc:Q9LPT6]
TRIAE_CS42_4AL_TGACv1_293164_AA1000360	0	9.18714	5.6181	49.1152	0.002268		GO:0043531	F775_10383	Disease resistance protein RPM1 [Source:UniProtKB/TrEMBL;Acc:N1R0I2]		NA
TRIAE_CS42_6BL_TGACv1_499606_AA1587160	5.53081	32.6802	2.55024	5.85731	0.0022893		GO:0016788		NA		NA
TRIAE_CS42_5DL_TGACv1_436308_AA1459900	11.6409	60.9714	2.3923	5.24994	0.00230304		GO:0050662, GO:0003824	F775_32936	Bifunctional dihydroflavonol 4-reductase/flavanone 4-reductase [Source:UniProtKB/TrEMBL;Acc:R7W8E2]		NA
TRIAE_CS42_4DS_TGACv1_361072_AA1160380	1065.67	299.636	-1.83094	0.281081	0.00231063	Auxin-repressed protein [Source:UniProtKB/TrEMBL;Acc:A0A0M3LQU0]		F775_26493		AT5G44300, AT2G33830, AT1G28330	Dormancy-associated protein homolog 2 [Source:UniProtKB/Swiss-Prot;Acc:Q9FKV8], DRM2 [Source:UniProtKB/TrEMBL;Acc:A0A178VR62], Dormancy-associated protein 1 [Source:UniProtKB/Swiss-Prot;Acc:B9DGG8]
TRIAE_CS42_1AS_TGACv1_019805_AA0071640	602.331	315.269	-0.934841	0.5231	0.00232308	mRNA cap guanine-N7 methyltransferase [Source:UniProtKB/TrEMBL;Acc:W4ZYJ2]	GO:0016740, GO:0106005, GO:0008168, GO:0003723, GO:0006397, GO:0004482, GO:0005634, GO:0006370, GO:0032259	F775_06037	mRNA cap guanine-N7 methyltransferase [Source:UniProtKB/TrEMBL;Acc:M8CC71]	AT3G20650	mRNA cap guanine-N7 methyltransferase 1 [Source:UniProtKB/Swiss-Prot;Acc:Q9LHQ7]
TRIAE_CS42_6BL_TGACv1_501048_AA1612920	0	7.18676	5.26059	38.335	0.00232892				NA		NA
TRIAE_CS42_4AL_TGACv1_288535_AA0951340	7.06279	30.6589	2.11458	4.33065	0.0023365	WAT1-related protein [Source:UniProtKB/TrEMBL;Acc:W5DM08]	GO:0022857, GO:0016021, GO:0055085, GO:0016020	F775_08438	WAT1-related protein [Source:UniProtKB/TrEMBL;Acc:M8AXD5]	AT1G01070, AT1G11450, AT3G30340, AT4G01430, AT4G01440, AT1G11460, AT4G01450	WAT1-related protein [Source:UniProtKB/TrEMBL;Acc:A0A178WFU3], WAT1-related protein [Source:UniProtKB/TrEMBL;Acc:A0A178WNM5], WAT1-related protein At3g30340 [Source:UniProtKB/Swiss-Prot;Acc:Q9LI65], WAT1-related protein At4g01430 [Source:UniProtKB/Swiss-Prot;Acc:Q9M131], WAT1-related protein At4g01440 [Source:UniProtKB/Swiss-Prot;Acc:Q9M130], WAT1-related protein At1g11460 [Source:UniProtKB/Swiss…
TRIAE_CS42_2AL_TGACv1_095626_AA0313060	994.794	631.37	-0.656055	0.634611	0.00233966			F775_04500		AT4G14180	Protein PRD1 [Source:UniProtKB/Swiss-Prot;Acc:O23277]
TRIAE_CS42_3DL_TGACv1_252228_AA0888660	77.979	30.6122	-1.34471	0.393733	0.002353			F775_09454		AT1G21410, AT1G77000	F-box protein SKP2A [Source:UniProtKB/Swiss-Prot;Acc:Q9LPL4], F-box protein SKP2B [Source:UniProtKB/Swiss-Prot;Acc:O49286]
TRIAE_CS42_3AS_TGACv1_211011_AA0683000	23.5267	3.74649	-2.6853	0.155469	0.00236575		GO:0016021, GO:0006814, GO:0005215, GO:0055085, GO:0016020		NA	AT5G47560	Tonoplast dicarboxylate transporter [Source:UniProtKB/Swiss-Prot;Acc:Q8LG88]
TRIAE_CS42_6AL_TGACv1_472219_AA1519360	24.3371	61.5099	1.3439	2.53836	0.00237396		GO:0003723, GO:0005730		NA	AT5G08180	H/ACA ribonucleoprotein complex subunit 2-like protein [Source:UniProtKB/Swiss-Prot;Acc:Q9LEY9]
TRIAE_CS42_5BS_TGACv1_423287_AA1373430	10.2278	0	-5.8579	0.0172423	0.00238735		GO:0055114, GO:0009055, GO:0015035, GO:0005623, GO:0045454	F775_28282	Glutaredoxin-C1 [Source:UniProtKB/TrEMBL;Acc:M8CI57]	AT3G62930, AT5G18600, AT4G15670, AT3G21460, AT2G30540, AT1G06830, AT4G15690, AT4G15700, AT3G62950, AT3G62960, AT2G47880, AT2G47870, AT1G03020, AT4G15660, AT4G15680	Monothiol glutaredoxin-S6 [Source:UniProtKB/Swiss-Prot;Acc:Q9LYC8], Monothiol glutaredoxin-S2 [Source:UniProtKB/Swiss-Prot;Acc:Q8L8Z8], Monothiol glutaredoxin-S7 [Source:UniProtKB/Swiss-Prot;Acc:Q6NLU2], Monothiol glutaredoxin-S10 [Source:UniProtKB/Swiss-Prot;Acc:Q9LIF1], Monothiol glutaredoxin-S9 [Source:UniProtKB/Swiss-Prot;Acc:O04341], Monothiol glutaredoxin-S11 [Source:UniProtKB/Swiss-Prot;Ac…
TRIAE_CS42_6AL_TGACv1_471055_AA1501820	4385.7	2393.6	-0.873713	0.54574	0.00239691	Bidirectional sugar transporter SWEET [Source:UniProtKB/TrEMBL;Acc:W5G951]	GO:0005886, GO:0016020, GO:0006810, GO:0008643, GO:0016021	F775_26973	Bidirectional sugar transporter SWEET [Source:UniProtKB/TrEMBL;Acc:R7W6P5]	AT5G50790, AT4G25010, AT2G39060, AT5G13170, AT5G50800, AT3G48740, AT5G23660	Bidirectional sugar transporter SWEET10 [Source:UniProtKB/Swiss-Prot;Acc:Q9LUE3], Bidirectional sugar transporter SWEET [Source:UniProtKB/TrEMBL;Acc:A0A178V6E7], Bidirectional sugar transporter SWEET [Source:UniProtKB/TrEMBL;Acc:A0A178VR23], Bidirectional sugar transporter SWEET15 [Source:UniProtKB/Swiss-Prot;Acc:Q9FY94], Bidirectional sugar transporter SWEET [Source:UniProtKB/TrEMBL;Acc:A0A178UJ…
TRIAE_CS42_3DS_TGACv1_272190_AA0916590	353.133	910.749	1.36737	2.58	0.00239821		GO:0006950	F775_26061	Universal stress protein A-like protein [Source:UniProtKB/TrEMBL;Acc:M8AZ92]	AT3G17020	AT3g17020/K14A17_14 [Source:UniProtKB/TrEMBL;Acc:Q9LSP5]
TRIAE_CS42_4AS_TGACv1_306183_AA1003800	155.616	82.0503	-0.925138	0.52663	0.00240075			F775_15821		AT3G54550, AT3G22970, AT2G38820, AT4G14620	DNA-directed RNA polymerase subunit beta-beta protein, putative (DUF506) [Source:UniProtKB/TrEMBL;Acc:Q9M1H2], At3g22970 [Source:UniProtKB/TrEMBL;Acc:Q9LIJ8], Protein of unknown function (DUF506) [Source:TAIR;Acc:AT2G38820], Putative uncharacterized protein At4g14620 [Source:UniProtKB/TrEMBL;Acc:Q8L7H9]
TRIAE_CS42_7DL_TGACv1_604582_AA1999750	114.558	39.5267	-1.53804	0.344352	0.00240075			F775_28935		AT5G24890, AT4G31510, AT2G24550	At5g24890 [Source:UniProtKB/TrEMBL;Acc:Q8L9W8], Putative uncharacterized protein AT4g31510 [Source:UniProtKB/TrEMBL;Acc:Q9SV19], At2g24550/F25P17.15 [Source:UniProtKB/TrEMBL;Acc:Q945P6]
TRIAE_CS42_3DS_TGACv1_273962_AA0934040	23.6081	93.3207	1.98031	3.94578	0.00243019			F775_07554			NA
TRIAE_CS42_4BL_TGACv1_322716_AA1072800	672.263	425.903	-0.659014	0.633311	0.00243019	Calcium-transporting ATPase [Source:UniProtKB/TrEMBL;Acc:A0A1D5XNK8]	GO:0005516, GO:0016020, GO:0005388, GO:0000166, GO:0005524, GO:0070588, GO:0006816, GO:0006811, GO:0016787, GO:0099132, GO:0016021, GO:0006810	F775_21621	Calcium-transporting ATPase [Source:UniProtKB/TrEMBL;Acc:M8CBH6]		NA
TRIAE_CS42_4BS_TGACv1_328187_AA1084280	504.687	1225.6	1.28003	2.42843	0.00246385	Protein disulfide-isomerase [Source:UniProtKB/TrEMBL;Acc:Q93XQ8]	GO:0005788, GO:0003756, GO:0016853, GO:0045454, GO:0005783, GO:0005623, GO:0009960, GO:0034975	F775_08570	Protein disulfide-isomerase [Source:UniProtKB/TrEMBL;Acc:M8CXL2]	AT1G77510, AT1G21750	Protein disulfide isomerase-like 1-2 [Source:UniProtKB/Swiss-Prot;Acc:Q9SRG3], Protein disulfide isomerase-like 1-1 [Source:UniProtKB/Swiss-Prot;Acc:Q9XI01]
TRIAE_CS42_2BL_TGACv1_131089_AA0422350	255.901	154.876	-0.725413	0.604824	0.00248723	Guard cell S-type anion channel SLAC1 [Source:Projected from Arabidopsis thaliana (AT1G12480) UniProtKB/Swiss-Prot;Acc:Q9LD83]	GO:0005623, GO:0010118, GO:0016021, GO:0010193, GO:1903959, GO:0016020, GO:1902456, GO:0055085, GO:0008509, GO:0019901, GO:0006873, GO:0008308, GO:0006820, GO:0015698, GO:0010037, GO:0019903, GO:0090332, GO:0005886, GO:0009737, GO:0015711, GO:0050891, GO:0009270		NA	AT1G12480	SLAC1 [Source:UniProtKB/TrEMBL;Acc:A0A178WLC1]
TRIAE_CS42_2DL_TGACv1_158789_AA0526140	641.434	1139.6	0.829611	1.77721	0.00249249	40S ribosomal protein S8 [Source:UniProtKB/TrEMBL;Acc:A0A1D5UKZ4]	GO:0006412, GO:0005840, GO:0005622, GO:0030529, GO:0003735	F775_05948	Ribosomal protein S8e family protein [Source:Projected from Arabidopsis thaliana (AT5G59240) TAIR;Acc:AT5G59240]	AT5G20290, AT5G59240	40S ribosomal protein S8 [Source:UniProtKB/TrEMBL;Acc:A0A178UCD3], 40S ribosomal protein S8 [Source:UniProtKB/TrEMBL;Acc:Q0WSK1]
TRIAE_CS42_2BL_TGACv1_129705_AA0393250	76.318	164.457	1.10799	2.15545	0.00249537			F775_27881	Apolipoprotein D [Source:UniProtKB/TrEMBL;Acc:M8BHZ3]	AT3G47860	CHL [Source:UniProtKB/TrEMBL;Acc:A0A178VKZ0]
TRIAE_CS42_2DS_TGACv1_177302_AA0572660	816.677	509.896	-0.680286	0.624041	0.00250739		GO:0016491, GO:0055114, GO:0046872	F775_05982	1-aminocyclopropane-1-carboxylate oxidase-1-like protein [Source:UniProtKB/TrEMBL;Acc:R7W8B9]	AT3G61400, AT5G43450, AT2G30840, AT2G25450, AT1G06645, AT5G59530, AT1G06640, AT5G43440, AT1G06650, AT1G04350, AT1G04380, AT1G03410, AT2G30830, AT5G59540, AT1G06620, AT1G03400	1-aminocyclopropane-1-carboxylate oxidase homolog 8 [Source:UniProtKB/Swiss-Prot;Acc:Q9M2C4], 1-aminocyclopropane-1-carboxylate oxidase homolog 10 [Source:UniProtKB/Swiss-Prot;Acc:Q9LSW6], 2-oxoglutarate (2OG) and Fe(II)-dependent oxygenase-like protein [Source:UniProtKB/TrEMBL;Acc:O80851], Probable 2-oxoacid dependent dioxygenase [Source:UniProtKB/Swiss-Prot;Acc:Q9SKK4], 2-oxoglutarate (2OG) and…
TRIAE_CS42_3AL_TGACv1_195255_AA0647000	305.39	710.063	1.21692	2.32451	0.00252823		GO:0030001, GO:0046872	F775_08526		AT5G27690, AT1G56210	Heavy metal-associated isoprenylated plant protein 36 [Source:UniProtKB/Swiss-Prot;Acc:Q84J88], Heavy metal-associated isoprenylated plant protein 35 [Source:UniProtKB/Swiss-Prot;Acc:Q9C7J6]
TRIAE_CS42_3DS_TGACv1_274344_AA0935540	267.853	868.274	1.69646	3.24104	0.00253945		GO:0003824, GO:0009116	F775_07595	Bark storage protein A [Source:UniProtKB/TrEMBL;Acc:M8CRB0]	AT4G28940	Phosphorylase superfamily protein [Source:UniProtKB/TrEMBL;Acc:F4JM51]
TRIAE_CS42_5AL_TGACv1_375063_AA1215110	355.066	677.15	0.931981	1.90789	0.00254903			F775_28823	60S ribosomal protein L7-2 [Source:UniProtKB/TrEMBL;Acc:M8BL46]	AT2G01250, AT3G13580, AT2G44120	60S ribosomal protein L7-2 [Source:UniProtKB/Swiss-Prot;Acc:P60040], Ribosomal protein L30/L7 family protein [Source:UniProtKB/TrEMBL;Acc:A0A178VHA2], 60S ribosomal protein L7-3 [Source:UniProtKB/TrEMBL;Acc:F4IT48]
TRIAE_CS42_3AL_TGACv1_197847_AA0667430	329.038	69.3031	-2.25011	0.210208	0.00255846	Annexin [Source:UniProtKB/TrEMBL;Acc:A0A1D5VFN4]	GO:0005544, GO:0005509	F775_16509	Annexin D5 [Source:UniProtKB/TrEMBL;Acc:R7W532]		NA
TRIAE_CS42_1DL_TGACv1_061465_AA0196020	909.783	453.001	-1.00618	0.497863	0.00257262		GO:0006562, GO:0055114, GO:0004657, GO:0016491, GO:0006560	F775_26524	Proline dehydrogenase [Source:UniProtKB/TrEMBL;Acc:M8B4D5]	AT5G38710, AT3G30775	Proline dehydrogenase 2, mitochondrial [Source:UniProtKB/Swiss-Prot;Acc:Q6NKX1], Proline dehydrogenase 1, mitochondrial [Source:UniProtKB/Swiss-Prot;Acc:P92983]
TRIAE_CS42_3B_TGACv1_221202_AA0733630	324.696	1113.84	1.77848	3.43064	0.00257262			F775_14633			NA
TRIAE_CS42_7AS_TGACv1_569629_AA1820640	55.2954	789.302	3.83523	14.2731	0.00257567		GO:0005975, GO:0016740, GO:0016020, GO:0008152, GO:0016021, GO:0004553, GO:0016787, GO:0004564, GO:0004575, GO:0016798	F775_28817	Beta-fructofuranosidase 1 [Source:UniProtKB/TrEMBL;Acc:M8CKY5]	AT1G12240, AT1G62660	Acid beta-fructofuranosidase 4, vacuolar [Source:UniProtKB/Swiss-Prot;Acc:Q39041], Acid beta-fructofuranosidase 3, vacuolar [Source:UniProtKB/Swiss-Prot;Acc:Q43348]
TRIAE_CS42_4AL_TGACv1_290028_AA0980620	364.374	185.624	-0.97435	0.508969	0.00257858				NA	AT5G07270	XBAT33 [Source:UniProtKB/TrEMBL;Acc:A0A178U6J8]
TRIAE_CS42_6AL_TGACv1_471055_AA1501840	432.851	211.986	-1.0306	0.489506	0.00258823		GO:0016020, GO:0008643, GO:0006810, GO:0016021		NA		NA
TRIAE_CS42_5DL_TGACv1_434940_AA1443920	131.574	358.711	1.44845	2.72915	0.00259491		GO:0005975, GO:0003824, GO:0004553	F775_32315	Endoglucanase 24 [Source:UniProtKB/TrEMBL;Acc:M8CWG1]	AT1G19940, AT1G75680	Endoglucanase 2 [Source:UniProtKB/Swiss-Prot;Acc:Q9FXI9], Endoglucanase 10 [Source:UniProtKB/Swiss-Prot;Acc:Q8LCP6]
TRIAE_CS42_1DL_TGACv1_062395_AA0213780	12.0758	65.4035	2.43957	5.42481	0.00259859		GO:0005576, GO:0019953	F775_31941			NA
TRIAE_CS42_3B_TGACv1_228257_AA0826370	2116.58	1443.12	-0.552643	0.68177	0.00260402		GO:0019904	F775_30321	14-3-3-like protein B [Source:UniProtKB/TrEMBL;Acc:R7W5X9]	AT5G16050, AT3G02520, AT5G38480	14-3-3-like protein GF14 upsilon [Source:UniProtKB/Swiss-Prot;Acc:P42645], 14-3-3-like protein GF14 nu [Source:UniProtKB/Swiss-Prot;Acc:Q96300], RCI1 [Source:UniProtKB/TrEMBL;Acc:A0A178UA42]
TRIAE_CS42_6DL_TGACv1_527297_AA1701960	7.58657	43.4956	2.53255	5.78592	0.00261046		GO:0004672, GO:0016021, GO:0005524, GO:0006468, GO:0016020		NA	AT5G61570, AT5G07620	Protein kinase-like protein [Source:UniProtKB/TrEMBL;Acc:F4K3J7], Protein kinase family protein [Source:UniProtKB/TrEMBL;Acc:Q9FLR9]
TRIAE_CS42_2BL_TGACv1_129310_AA0377790	108.235	360.076	1.7341	3.32671	0.00261866			F775_30432		AT2G44670	At2g44670/F16B22.16 [Source:UniProtKB/TrEMBL;Acc:O80506]
TRIAE_CS42_5BL_TGACv1_404160_AA1287470	21.3904	2.51801	-3.13092	0.114156	0.00263125		GO:0055114, GO:0020037, GO:0005506, GO:0016705	F775_17802	Secologanin synthase [Source:UniProtKB/TrEMBL;Acc:M8C7V1]	AT1G67110, AT5G38450	Cytokinin hydroxylase [Source:UniProtKB/Swiss-Prot;Acc:Q9ZW95], Cytokinin hydroxylase [Source:UniProtKB/Swiss-Prot;Acc:Q9FF18]
TRIAE_CS42_4BL_TGACv1_322143_AA1068920	338.782	152.812	-1.14952	0.450776	0.00263809		GO:0005576	F775_20259		AT3G45970, AT3G45960, AT4G38400	Expansin-like A1 [Source:UniProtKB/Swiss-Prot;Acc:Q9LZT4], Expansin-like A3 [Source:UniProtKB/Swiss-Prot;Acc:Q9LZT5], Expansin-like A2 [Source:UniProtKB/Swiss-Prot;Acc:Q9SVE5]
TRIAE_CS42_3DL_TGACv1_250395_AA0867450	11.3295	45.0704	1.99495	3.98602	0.00264603		GO:0000166, GO:0005524	F775_05240	Putative mitochondrial chaperone bcs1 [Source:UniProtKB/TrEMBL;Acc:M8BWN5]	AT2G18193, AT2G18190, AT5G17750, AT5G17760, AT5G17740, AT5G17730	AAA-ATPase At2g18193 [Source:UniProtKB/Swiss-Prot;Acc:Q8GW96], AAA-ATPase At2g18190 [Source:UniProtKB/Swiss-Prot;Acc:F4IQG2], AAA-ATPase At5g17750 [Source:UniProtKB/Swiss-Prot;Acc:F4KID5], AAA-ATPase At5g17760 [Source:UniProtKB/Swiss-Prot;Acc:Q9FN75], AAA-ATPase At5g17740 [Source:UniProtKB/Swiss-Prot;Acc:Q9FN77], AAA-ATPase At5g17730 [Source:UniProtKB/Swiss-Prot;Acc:Q9FN78]
TRIAE_CS42_7DS_TGACv1_621569_AA2019550	129.686	1608.83	3.6329	12.4055	0.00265028		GO:0016021, GO:0016787, GO:0004553, GO:0016798, GO:0016020, GO:0008152, GO:0005975, GO:0016740	F775_52102		AT1G12240, AT1G62660	Acid beta-fructofuranosidase 4, vacuolar [Source:UniProtKB/Swiss-Prot;Acc:Q39041], Acid beta-fructofuranosidase 3, vacuolar [Source:UniProtKB/Swiss-Prot;Acc:Q43348]
TRIAE_CS42_2DL_TGACv1_158337_AA0515930	5.93813	38.6076	2.70539	6.52233	0.00266737		GO:0005634, GO:0003677, GO:0006355		NA	AT3G21270, AT1G51700	DOF2 [Source:UniProtKB/TrEMBL;Acc:A0A178VA07], Dof zinc finger protein DOF1.7 [Source:UniProtKB/Swiss-Prot;Acc:O82155]
TRIAE_CS42_3DL_TGACv1_251154_AA0878130	589.787	337.49	-0.805078	0.572331	0.00266899			F775_26809		AT1G53450, AT3G14830	unknown protein; BEST Arabidopsis thaliana protein match is: unknown protein (TAIR:AT3G14830.2); Has 71 Blast hits to 71 proteins in 12 species: Archae - 0; Bacteria - 0; Metazoa - 0; Fungi - 0; Plants - 71; Viruses - 0; Other Eukaryotes - 0 (source /.../ BLink). [Source:TAIR;Acc:AT1G53450], AT3G14830 protein [Source:UniProtKB/TrEMBL;Acc:Q8L634]
TRIAE_CS42_6DL_TGACv1_526696_AA1690120	73.4451	141.39	0.943996	1.92385	0.00266899	Methionine aminopeptidase [Source:UniProtKB/TrEMBL;Acc:A0A1D6B4U4]	GO:0016787, GO:0008233, GO:0004177, GO:0070084, GO:0046872, GO:0006508, GO:0070006, GO:0008235		NA		NA
TRIAE_CS42_5BL_TGACv1_405041_AA1318490	14.4517	47.8329	1.73209	3.32208	0.00271717		GO:0016021, GO:0016020	F775_32880	Transmembrane protein 87A [Source:UniProtKB/TrEMBL;Acc:M8C3C6]	AT1G72480	Lung seven transmembrane receptor-like protein [Source:UniProtKB/TrEMBL;Acc:Q9C9E6]
TRIAE_CS42_1DS_TGACv1_080771_AA0253510	2527.33	4307.8	0.769409	1.70457	0.00272861		GO:0016491, GO:0003824, GO:0055114, GO:0016020, GO:0016614, GO:0003885, GO:0050660	F775_28752	L-gulonolactone oxidase [Source:UniProtKB/TrEMBL;Acc:N1R0Z3]	AT5G56490, AT2G46750, AT1G32300, AT2G46760, AT2G46740, AT5G56470	Probable L-gulonolactone oxidase 4 [Source:UniProtKB/Swiss-Prot;Acc:Q9FM82], L-gulonolactone oxidase 2 [Source:UniProtKB/Swiss-Prot;Acc:Q6NQ66], Probable L-gulonolactone oxidase 1 [Source:UniProtKB/Swiss-Prot;Acc:Q9C614], Probable L-gulonolactone oxidase 6 [Source:UniProtKB/Swiss-Prot;Acc:O81032], GulLO5 [Source:UniProtKB/TrEMBL;Acc:A0A178VXG4], Probable truncated L-gulonolactone oxidase 7, mitoc…
TRIAE_CS42_3DL_TGACv1_249811_AA0856760	511.929	312.096	-0.714644	0.609355	0.00272861			F775_24280			NA
TRIAE_CS42_6AL_TGACv1_471916_AA1515900	219.687	134.938	-0.704582	0.61362	0.00273537	Tubby-like F-box protein [Source:UniProtKB/TrEMBL;Acc:A0A1D6A8P7]		F775_06966	Tubby-like F-box protein [Source:UniProtKB/TrEMBL;Acc:R7W905]	AT2G18280, AT1G47270	Tubby-like F-box protein [Source:UniProtKB/TrEMBL;Acc:B9DGB6], Tubby-like F-box protein 6 [Source:UniProtKB/Swiss-Prot;Acc:Q0WPY0]
TRIAE_CS42_3AS_TGACv1_210563_AA0675260	30.2043	78.5086	1.38261	2.6074	0.00274062	Serine carboxypeptidase-like 33 [Source:Projected from Arabidopsis thaliana (AT3G17180) UniProtKB/Swiss-Prot;Acc:Q9LSM9]	GO:0008233, GO:0016787, GO:0004185, GO:0006508, GO:0004180	F775_05804	serine carboxypeptidase-like 33 [Source:Projected from Arabidopsis thaliana (AT3G17180) TAIR;Acc:AT3G17180]	AT3G17180	Serine carboxypeptidase-like 33 [Source:UniProtKB/Swiss-Prot;Acc:Q9LSM9]
TRIAE_CS42_U_TGACv1_641076_AA2084340	41.8863	135.843	1.69927	3.24736	0.00274761		GO:0008168, GO:0008033, GO:0006364, GO:0003723, GO:0032259	F775_27348	rRNA 2'-O-methyltransferase fibrillarin 1 [Source:UniProtKB/TrEMBL;Acc:M8C6Q5]	AT5G52490, AT4G25630, AT5G52470	Putative rRNA 2'-O-methyltransferase fibrillarin 3 [Source:UniProtKB/Swiss-Prot;Acc:Q9FHB3], Mediator of RNA polymerase II transcription subunit 36a [Source:UniProtKB/Swiss-Prot;Acc:Q94AH9], Probable mediator of RNA polymerase II transcription subunit 36b [Source:UniProtKB/Swiss-Prot;Acc:Q9FEF8]
TRIAE_CS42_U_TGACv1_643342_AA2130900	27.0493	59.1046	1.12892	2.18695	0.00276503		GO:0006412, GO:0003735, GO:0005840	F775_31520	50S ribosomal protein L4 [Source:UniProtKB/TrEMBL;Acc:N1R3G2]	AT2G20060	50S ribosomal protein L4 [Source:UniProtKB/TrEMBL;Acc:Q8VY61]
TRIAE_CS42_3DL_TGACv1_250816_AA0873600	287.163	133.24	-1.10665	0.464371	0.00280228		GO:0005634, GO:0004402, GO:0016573, GO:0008270, GO:0003712, GO:0006355	F775_27556		AT3G48360, AT5G63160	BTB/POZ and TAZ domain-containing protein 2 [Source:UniProtKB/Swiss-Prot;Acc:Q94BN0], BTB/POZ and TAZ domain-containing protein 1 [Source:UniProtKB/Swiss-Prot;Acc:Q9FMK7]
TRIAE_CS42_5DL_TGACv1_434214_AA1431830	18.6233	56.0562	1.58456	2.99916	0.00280228	S-acyltransferase [Source:UniProtKB/TrEMBL;Acc:W5FTU3]	GO:0016021, GO:0016746, GO:0019706, GO:0016740, GO:0016020	F775_14307	S-acyltransferase [Source:UniProtKB/TrEMBL;Acc:R7W7X8]	AT5G05070, AT3G56920, AT3G56930, AT2G40990	Probable protein S-acyltransferase 3 [Source:UniProtKB/Swiss-Prot;Acc:Q5PNZ1], Probable protein S-acyltransferase 1 [Source:UniProtKB/Swiss-Prot;Acc:B3DN87], Probable protein S-acyltransferase 4 [Source:UniProtKB/Swiss-Prot;Acc:Q9M1K5], S-acyltransferase [Source:UniProtKB/TrEMBL;Acc:A0A178VV26]
TRIAE_CS42_7DL_TGACv1_602918_AA1971840	107.778	178.387	0.729637	1.65822	0.00280441	Hexosyltransferase [Source:UniProtKB/TrEMBL;Acc:W5HXU7]	GO:0016740, GO:0006486, GO:0000139, GO:0005794, GO:0008378, GO:0016757, GO:0016021, GO:0016020	F775_26321	Hexosyltransferase [Source:UniProtKB/TrEMBL;Acc:N1QXC9]	AT1G11730	Hexosyltransferase [Source:UniProtKB/TrEMBL;Acc:W8Q7D4]
TRIAE_CS42_3DL_TGACv1_249453_AA0849130	0.247817	13.2936	5.41961	42.802	0.00283147				NA	AT1G29380	Beta-1,3 glucanase [Source:UniProtKB/TrEMBL;Acc:Q6DST9]
TRIAE_CS42_3DL_TGACv1_250733_AA0872450	141.484	349.734	1.30612	2.47276	0.00283147		GO:0003723, GO:0003676	F775_28395	Glycine-rich RNA-binding protein 2, mitochondrial [Source:UniProtKB/TrEMBL;Acc:M8BV09]	AT4G13850, AT3G23830	Glycine-rich RNA-binding protein 2, mitochondrial [Source:UniProtKB/Swiss-Prot;Acc:Q9SVM8], GRP4 [Source:UniProtKB/TrEMBL;Acc:A0A178VD35]
TRIAE_CS42_7BS_TGACv1_592594_AA1941040	17.1428	54.3072	1.66688	3.17527	0.0028504		GO:0005759	F775_27063			NA
TRIAE_CS42_4AL_TGACv1_290986_AA0991190	15.8573	321.423	4.33984	20.2499	0.00286287		GO:0005975, GO:0008152, GO:0004553, GO:0016798, GO:0016787		NA	AT1G62660, AT1G12240	Acid beta-fructofuranosidase 3, vacuolar [Source:UniProtKB/Swiss-Prot;Acc:Q43348], Acid beta-fructofuranosidase 4, vacuolar [Source:UniProtKB/Swiss-Prot;Acc:Q39041]
TRIAE_CS42_3DS_TGACv1_272383_AA0919890	212.294	427.919	1.011	2.01531	0.00288229		GO:0016020, GO:0016021	F775_13225			NA
TRIAE_CS42_1AL_TGACv1_003232_AA0048820	622.097	384.384	-0.696005	0.617279	0.00289386		, GO:0016036, GO:0032586, GO:0008654, GO:0000139, GO:0019375, GO:0006886, GO:0006629		NA	AT3G09560	Phosphatidate phosphatase PAH1 [Source:UniProtKB/Swiss-Prot;Acc:Q9SF47]
TRIAE_CS42_7BL_TGACv1_577607_AA1879410	9.73224	75.1052	2.95089	7.73227	0.00291451	1,4-alpha-glucan-branching enzyme 3, chloroplastic/amyloplastic [Source:Projected from Arabidopsis thaliana (AT3G20440) UniProtKB/Swiss-Prot;Acc:D2WL32]	GO:0005978, GO:0005975, GO:0009507, GO:0003824, GO:0009791, GO:0043169, GO:0009536, GO:0004553, GO:0003844		NA	AT3G20440	1,4-alpha-glucan-branching enzyme 3, chloroplastic/amyloplastic [Source:UniProtKB/Swiss-Prot;Acc:D2WL32]
TRIAE_CS42_3B_TGACv1_221673_AA0747240	471.142	129.984	-1.85797	0.275863	0.00292321			F775_32526			NA
TRIAE_CS42_U_TGACv1_641199_AA2087970	152.02	275.773	0.860612	1.81581	0.0029234	Transmembrane 9 superfamily member [Source:UniProtKB/TrEMBL;Acc:A0A1D6DA07]	GO:0016021, GO:0016020	F775_29836	Transmembrane 9 superfamily member [Source:UniProtKB/TrEMBL;Acc:M8BBY9]	AT3G13772, AT1G55130	Transmembrane 9 superfamily member [Source:UniProtKB/TrEMBL;Acc:A0A178V8P8], Transmembrane 9 superfamily member 6 [Source:UniProtKB/Swiss-Prot;Acc:Q9C720]
TRIAE_CS42_2AS_TGACv1_112225_AA0333690	748.829	1236.92	0.724269	1.65206	0.00293115	Cellulose synthase [Source:UniProtKB/TrEMBL;Acc:A0A1D5TJ59]	GO:0016740, GO:0046872, GO:0016757, GO:0030244, GO:0016760, GO:0016021, GO:0071555, GO:0016020, GO:0005886	F775_32044	Cellulose synthase [Source:UniProtKB/TrEMBL;Acc:M8BSL4]	AT5G05170	Cellulose synthase A catalytic subunit 3 [UDP-forming] [Source:UniProtKB/Swiss-Prot;Acc:Q941L0]
TRIAE_CS42_1DL_TGACv1_062171_AA0209900	294.938	562.149	0.931042	1.90665	0.00294187				NA	AT1G77940, AT3G18740, AT1G36240	60S ribosomal protein L30-2 [Source:UniProtKB/Swiss-Prot;Acc:Q8VZ19], 60S ribosomal protein L30-3 [Source:UniProtKB/Swiss-Prot;Acc:Q9LSA3], Putative 60S ribosomal protein L30-1 [Source:UniProtKB/Swiss-Prot;Acc:Q9C8F7]
TRIAE_CS42_4AL_TGACv1_289844_AA0977690	3.89129	19.925	2.36527	5.15251	0.00294187		GO:0005634, GO:0003677, GO:0006351, GO:0006355	F775_15263, F775_17666	NAC domain-containing protein 43 [Source:UniProtKB/TrEMBL;Acc:M8C7C3], NAC domain-containing protein 43 [Source:UniProtKB/TrEMBL;Acc:M8BYI0]	AT3G61910, AT2G46770, AT1G32770	NAC domain-containing protein 66 [Source:UniProtKB/Swiss-Prot;Acc:Q9M274], NAC domain-containing protein 43 [Source:UniProtKB/Swiss-Prot;Acc:Q84WP6], NAC domain-containing protein 12 [Source:UniProtKB/Swiss-Prot;Acc:Q9LPI7]
TRIAE_CS42_7DL_TGACv1_605387_AA2006380	20.9433	62.8572	1.58456	2.99916	0.00294187		GO:0016021, GO:0008610, GO:0016491, GO:0016020, GO:0005506, GO:0055114	F775_17702	Protein WAX2 [Source:UniProtKB/TrEMBL;Acc:M8ALR1]	AT5G57800	Protein ECERIFERUM 3 [Source:UniProtKB/Swiss-Prot;Acc:Q8H1Z0]
TRIAE_CS42_3AL_TGACv1_195483_AA0650100	18.5038	50.9143	1.46125	2.75346	0.00296963	Protein DETOXIFICATION [Source:UniProtKB/TrEMBL;Acc:A0A1D5VBS3]	GO:0015238, GO:0006855, GO:0055085, GO:0016021, GO:0016020, GO:0015297	F775_17470	Protein DETOXIFICATION [Source:UniProtKB/TrEMBL;Acc:N1QVV9]	AT3G21690	Protein DETOXIFICATION 40 [Source:UniProtKB/Swiss-Prot;Acc:Q9LVD9]
TRIAE_CS42_4BL_TGACv1_321272_AA1058240	26.9215	92.6662	1.78207	3.4392	0.00296992	NA	NA		NA		NA
TRIAE_CS42_1AL_TGACv1_003346_AA0049250	18.7832	92.3666	2.30378	4.93748	0.00297776	Tubulin beta chain [Source:UniProtKB/TrEMBL;Acc:A0A1D5RZA3]	GO:0000166, GO:0007010, GO:0003924, GO:0005525, GO:0005737, GO:0005856, GO:0005200, GO:0005874, GO:0007017	F775_25998	Tubulin beta chain [Source:UniProtKB/TrEMBL;Acc:N1R4U9]		NA
TRIAE_CS42_U_TGACv1_642005_AA2109230	9.09491	52.7756	2.54491	5.83572	0.00299034			F775_44025		AT5G19230, AT1G54860, AT3G06035, AT5G19250, AT5G19240	Uncharacterized GPI-anchored protein At5g19230 [Source:UniProtKB/Swiss-Prot;Acc:Q8GUL8], Glycoprotein membrane GPI-anchored [Source:UniProtKB/TrEMBL;Acc:Q9ZVL0], Putative uncharacterized protein At3g06035 [Source:UniProtKB/TrEMBL;Acc:Q0WSE0], Uncharacterized GPI-anchored protein At5g19250 [Source:UniProtKB/Swiss-Prot;Acc:P59833], Uncharacterized GPI-anchored protein At5g19240 [Source:UniProtKB/Sw…
TRIAE_CS42_3B_TGACv1_225357_AA0807490	37.3717	77.3564	1.05381	2.076	0.00303894		GO:0016021, GO:0016020, GO:0030001, GO:0046872	F775_10794		AT3G24450	Heavy metal transport/detoxification superfamily protein [Source:UniProtKB/TrEMBL;Acc:Q9LHF4]
TRIAE_CS42_3AL_TGACv1_194288_AA0630490	253.639	138.857	-0.871094	0.546732	0.00304005		GO:0005634, GO:0003677, GO:0006355, GO:0006351		NA	AT3G27010	TCP20 [Source:UniProtKB/TrEMBL;Acc:A0A178VAT1]
TRIAE_CS42_1BL_TGACv1_032282_AA0127900	35.9081	12.4226	-1.52062	0.348536	0.00304166		GO:0006468, GO:0004672		NA		NA
TRIAE_CS42_2AL_TGACv1_093856_AA0288230	57.5028	26.5628	-1.1223	0.459361	0.00304166				NA		NA
TRIAE_CS42_6DL_TGACv1_527697_AA1707590	398.62	247.533	-0.688506	0.620496	0.00304166			F775_24945			NA
TRIAE_CS42_2AL_TGACv1_096072_AA0317030	166.82	330.552	0.987351	1.98254	0.00305396		GO:0005622, GO:0006412, GO:0008097, GO:0005840, GO:0003735	F775_29039	60S ribosomal protein L5-2 [Source:UniProtKB/TrEMBL;Acc:M8ARQ2]	AT5G39740, AT3G25520	RPL5B [Source:UniProtKB/TrEMBL;Acc:A0A178UJU5], RPL5A [Source:UniProtKB/TrEMBL;Acc:A0A178V891]
TRIAE_CS42_1DL_TGACv1_061528_AA0197830	38.3794	95.7258	1.32388	2.50339	0.00305551			F775_27468	Mitochondrial outer membrane porin [Source:UniProtKB/TrEMBL;Acc:R7WDH9]	AT1G18840, AT2G02790, AT1G14380, AT1G74690	At1g18840 [Source:UniProtKB/TrEMBL;Acc:Q501D2], Protein IQ-domain 29 [Source:UniProtKB/TrEMBL;Acc:F4IRA9], At1g14380 [Source:UniProtKB/TrEMBL;Acc:Q8GZ87], Protein IQ-DOMAIN 31 [Source:UniProtKB/Swiss-Prot;Acc:Q8L4D8]
TRIAE_CS42_1DL_TGACv1_061796_AA0203530	40.2083	130.597	1.70011	3.24926	0.0030727	Glycosyltransferase [Source:UniProtKB/TrEMBL;Acc:A0A1D5STK8]	GO:0016757, GO:0008152, GO:0016758, GO:0016740	F775_29960	Glycosyltransferase [Source:UniProtKB/TrEMBL;Acc:M8BW07]		NA
TRIAE_CS42_3DL_TGACv1_249527_AA0850870	113.03	54.9541	-1.04329	0.485219	0.00307293	Protein DETOXIFICATION [Source:UniProtKB/TrEMBL;Acc:A0A1D5WFB7]	GO:0015297, GO:0006855, GO:0016021, GO:0015238, GO:0055085, GO:0016020	F775_52513	Protein DETOXIFICATION [Source:UniProtKB/TrEMBL;Acc:M8BI26]	AT1G47530	Protein DETOXIFICATION 33 [Source:UniProtKB/Swiss-Prot;Acc:Q9SX83]
TRIAE_CS42_7AL_TGACv1_556285_AA1759970	777.028	412.189	-0.914183	0.530644	0.00308893		GO:0003700, GO:0006355	F775_06121	Regulatory protein opaque-2 [Source:UniProtKB/TrEMBL;Acc:M8AMI0]	AT5G24800	Basic leucine zipper 9 [Source:UniProtKB/Swiss-Prot;Acc:Q9FUD3]
TRIAE_CS42_4AL_TGACv1_290021_AA0980540	1968.43	988.369	-0.994142	0.502034	0.00309663				NA		NA
TRIAE_CS42_3DL_TGACv1_251377_AA0880820	60.5172	124.701	1.0463	2.06522	0.00311157			F775_26362		AT2G25690, AT1G79970, AT5G11460	At2g25690 [Source:UniProtKB/TrEMBL;Acc:Q9SL94], At1g79970/F19K16.7 [Source:UniProtKB/TrEMBL;Acc:Q9CA98], At5g11460 [Source:UniProtKB/TrEMBL;Acc:Q9LYE4]
TRIAE_CS42_4AL_TGACv1_288418_AA0948340	22.4762	60.8529	1.43886	2.71106	0.00311157		GO:0000166, GO:0005524	F775_27250	Heat shock cognate 70 kDa protein [Source:UniProtKB/TrEMBL;Acc:M8B4P2]	AT1G56410, AT5G02490	Heat shock 70 kDa protein 18 [Source:UniProtKB/Swiss-Prot;Acc:Q9C7X7], Probable mediator of RNA polymerase II transcription subunit 37c [Source:UniProtKB/Swiss-Prot;Acc:P22954]
TRIAE_CS42_7BL_TGACv1_576873_AA1858000	104.703	249.608	1.25402	2.38506	0.00311157				NA		NA
TRIAE_CS42_1BL_TGACv1_030541_AA0093530	66.1545	139.571	1.07838	2.11167	0.00312398		GO:0016798, GO:0005576, GO:0016787, GO:0004650, GO:0071555, GO:0008152, GO:0005975	F775_15866	Polygalacturonase [Source:UniProtKB/TrEMBL;Acc:N1R266]	AT4G01890, AT1G02460	Pectin lyase-like superfamily protein [Source:TAIR;Acc:AT4G01890], At1g02460 [Source:UniProtKB/TrEMBL;Acc:Q9FWX5]
TRIAE_CS42_3B_TGACv1_220726_AA0717040	1707.58	2810.42	0.718953	1.64599	0.0031265				NA		NA
TRIAE_CS42_4AS_TGACv1_308114_AA1026040	96.4646	266.35	1.46598	2.76251	0.00312963	Phosphoserine aminotransferase [Source:UniProtKB/TrEMBL;Acc:A0A1D5XE21]	GO:0008652, GO:0004648, GO:0003824, GO:0016740, GO:0006564, GO:0008483	F775_28876	Phosphoserine aminotransferase [Source:UniProtKB/TrEMBL;Acc:N1QVF2]	AT4G35630, AT2G17630	Phosphoserine aminotransferase 1, chloroplastic [Source:UniProtKB/Swiss-Prot;Acc:Q96255], Phosphoserine aminotransferase 2, chloroplastic [Source:UniProtKB/Swiss-Prot;Acc:Q9SHP0]
TRIAE_CS42_4BS_TGACv1_329461_AA1101640	1248.45	641.173	-0.961995	0.513346	0.00313313	NAD kinase 2, chloroplastic [Source:Projected from Arabidopsis thaliana (AT1G21640) UniProtKB/Swiss-Prot;Acc:Q9C5W3]	GO:0003951, GO:0016310, GO:0008152, GO:0019674, GO:0006741	F775_31779	Putative NAD kinase 2, chloroplastic [Source:UniProtKB/TrEMBL;Acc:M8CQ95]	AT1G21640	NAD kinase 2 [Source:UniProtKB/TrEMBL;Acc:F4HY34]
TRIAE_CS42_7BL_TGACv1_579654_AA1909190	28.4697	9.29754	-1.63528	0.321908	0.00313313		GO:0009733		NA	AT1G16510, AT1G79130, AT1G56150, AT3G12830	Auxin-responsive protein SAUR41 [Source:UniProtKB/Swiss-Prot;Acc:Q9SA49], SAUR40 [Source:UniProtKB/TrEMBL;Acc:A0A178W9C0], Auxin-responsive protein SAUR71 [Source:UniProtKB/Swiss-Prot;Acc:Q9SGU2], Auxin-responsive protein SAUR72 [Source:UniProtKB/Swiss-Prot;Acc:Q9LTV3]
TRIAE_CS42_2AL_TGACv1_095420_AA0310550	112.008	55.6586	-1.00625	0.497838	0.00313783			F775_08138		AT3G48550	At3g48550 [Source:UniProtKB/TrEMBL;Acc:Q9SMP3]
TRIAE_CS42_2BL_TGACv1_133066_AA0441180	42.1282	10.6499	-2.00461	0.249202	0.00313783		GO:0042742, GO:0016787, GO:0016798, GO:0052576, GO:0050832, GO:0004553, GO:0008152, GO:0005975	F775_30658	Beta-fructofuranosidase, insoluble isoenzyme 2 [Source:UniProtKB/TrEMBL;Acc:M8AY65]	AT3G52600, AT2G36190	Beta-fructofuranosidase, insoluble isoenzyme CWINV2 [Source:UniProtKB/Swiss-Prot;Acc:Q1PEF8], Beta-fructofuranosidase, insoluble isoenzyme CWINV4 [Source:UniProtKB/Swiss-Prot;Acc:Q8W413]
TRIAE_CS42_2BS_TGACv1_146501_AA0466790	144.606	67.9573	-1.09326	0.468702	0.00313783		GO:0016705, GO:0020037, GO:0055114, GO:0005506	F775_08885, F775_21912, F775_52046	Cytochrome P450 99A2 [Source:UniProtKB/TrEMBL;Acc:R7W680], Cytochrome P450 99A2 [Source:UniProtKB/TrEMBL;Acc:N1QPL7],		NA
TRIAE_CS42_2DS_TGACv1_177275_AA0571880	28.1134	78.71	1.48435	2.79792	0.00315653		GO:0016021, GO:0006857, GO:0016020, GO:0006810, GO:0005215	F775_52257		AT1G62200, AT2G02020, AT2G02040	Major facilitator superfamily protein [Source:TAIR;Acc:AT1G62200], Protein NRT1/ PTR FAMILY 8.4 [Source:UniProtKB/Swiss-Prot;Acc:Q84WG0], Protein NRT1/ PTR FAMILY 8.3 [Source:UniProtKB/Swiss-Prot;Acc:P46032]
TRIAE_CS42_3B_TGACv1_220977_AA0725580	189.593	111.91	-0.762435	0.5895	0.00316675		GO:0016020, GO:0016021, GO:0008289	F775_31845, F775_31846		AT3G14590, AT1G53590	Calcium-dependent lipid-binding (CaLB domain) family protein [Source:UniProtKB/TrEMBL;Acc:B3H4I1], C2 domain-containing protein At1g53590 [Source:UniProtKB/Swiss-Prot;Acc:Q93XX4]
TRIAE_CS42_4AL_TGACv1_290051_AA0980900	187.782	429.267	1.19308	2.2864	0.00316675		GO:0003735, GO:0005840, GO:0006412	F775_26788	40S ribosomal protein S16 [Source:UniProtKB/TrEMBL;Acc:M8BHE5]	AT3G04230, AT5G18380, AT2G09990	40S ribosomal protein S16-2 [Source:UniProtKB/Swiss-Prot;Acc:Q9M8X9], 40S ribosomal protein S16-3 [Source:UniProtKB/Swiss-Prot;Acc:Q42340], 40S ribosomal protein S16-1 [Source:UniProtKB/Swiss-Prot;Acc:Q9SK22]
TRIAE_CS42_6BL_TGACv1_499448_AA1582770	92.7337	226.542	1.28932	2.44413	0.00316675		GO:0016020, GO:0046872, GO:0055114, GO:0016491, GO:0016021, GO:0020037	F775_23820	Cytochrome b5 isoform 1 [Source:UniProtKB/TrEMBL;Acc:M8BXT3]		NA
TRIAE_CS42_7DS_TGACv1_621668_AA2022700	145.412	455.942	1.64957	3.13741	0.00317029		GO:0051087	F775_28565		AT5G62100, AT5G52060, AT5G07220	BCL-2-associated athanogene 2 [Source:TAIR;Acc:AT5G62100], BAG family molecular chaperone regulator 1 [Source:UniProtKB/Swiss-Prot;Acc:Q0WUQ1], BAG family molecular chaperone regulator 3 [Source:UniProtKB/Swiss-Prot;Acc:Q9LYP4]
TRIAE_CS42_3B_TGACv1_221305_AA0736730	311.388	205.49	-0.600175	0.659674	0.00318437			F775_25988		AT1G34320, AT5G08660	At1g34320 [Source:UniProtKB/TrEMBL;Acc:Q6NQ48], Putative uncharacterized protein At5g08660 [Source:UniProtKB/TrEMBL;Acc:Q9C5B1]
TRIAE_CS42_7DL_TGACv1_603755_AA1988590	12.5635	39.1821	1.63925	3.11503	0.00318437		GO:0051537, GO:0005506, GO:0050660, GO:0046872, GO:0016614, GO:0016491, GO:0051536, GO:0055114, GO:0009055, GO:0003824		NA		NA
TRIAE_CS42_2DS_TGACv1_177712_AA0582960	38.5645	76.4335	0.985166	1.97954	0.00319486				NA		NA
TRIAE_CS42_7AL_TGACv1_557743_AA1785510	1285.83	2027.88	0.657501	1.57735	0.00320846		GO:0003746, GO:0006412, GO:0006414	F775_32272	Elongation factor 1-gamma 2 [Source:UniProtKB/TrEMBL;Acc:R7WG39]	AT1G09640, AT1G57720	Probable elongation factor 1-gamma 1 [Source:UniProtKB/Swiss-Prot;Acc:O04487], Probable elongation factor 1-gamma 2 [Source:UniProtKB/Swiss-Prot;Acc:Q9FVT2]
TRIAE_CS42_3AS_TGACv1_211980_AA0696300	56.9974	152.007	1.41608	2.6686	0.00322142		GO:0015035, GO:0045454, GO:0005623, GO:0055114, GO:0009055		NA		NA
TRIAE_CS42_1DS_TGACv1_080753_AA0253270	15.8755	64.3667	2.02229	4.06229	0.00322258			F775_09011		AT5G60490, AT5G03170	Fasciclin-like arabinogalactan protein 12 [Source:UniProtKB/Swiss-Prot;Acc:Q8LEE9], Fasciclin-like arabinogalactan protein 11 [Source:UniProtKB/Swiss-Prot;Acc:Q8LEJ6]
TRIAE_CS42_7DS_TGACv1_623320_AA2051960	144.249	348.003	1.27135	2.41388	0.00322258		GO:0003676, GO:0003723	F775_27092	Nucleolin [Source:UniProtKB/TrEMBL;Acc:M8B839]	AT1G73490, AT1G72800, AT3G18610, AT1G48920	RNA recognition motif-containing protein [Source:UniProtKB/TrEMBL;Acc:F4HQ94], Putative uncharacterized protein At1g72800 [Source:UniProtKB/TrEMBL;Acc:Q9CAJ2], Nucleolin 2 [Source:UniProtKB/Swiss-Prot;Acc:Q1PEP5], Nucleolin 1 [Source:UniProtKB/Swiss-Prot;Acc:Q9FVQ1]
TRIAE_CS42_U_TGACv1_641659_AA2100610	14.2552	56.0149	1.9827	3.95232	0.00322258		GO:0016021, GO:0016020	F775_29346	TRICHOME BIREFRINGENCE-LIKE 34 [Source:Projected from Arabidopsis thaliana (AT2G38320) TAIR;Acc:AT2G38320]	AT2G38320	Protein trichome birefringence-like 34 [Source:UniProtKB/Swiss-Prot;Acc:O80919]
TRIAE_CS42_3AL_TGACv1_195702_AA0652910	11.0166	43.6274	1.98833	3.96779	0.00322468	Formin-like protein [Source:UniProtKB/TrEMBL;Acc:A0A1D5VCG0]	GO:0016021, GO:0016020	F775_31923	Formin-like protein [Source:UniProtKB/TrEMBL;Acc:N1R4G2]	AT3G25500, AT3G07540, AT2G43800, AT3G25493, AT5G48360	Formin-like protein [Source:UniProtKB/TrEMBL;Acc:A0A178VBY1], Formin-like protein 10 [Source:UniProtKB/Swiss-Prot;Acc:Q9SRR2], Formin-like protein [Source:UniProtKB/TrEMBL;Acc:A0A178VS83], Formin-like protein [Source:UniProtKB/TrEMBL;Acc:A0A1I9LNY7], Formin-like protein 9 [Source:UniProtKB/Swiss-Prot;Acc:Q8GX37]
TRIAE_CS42_4DL_TGACv1_344978_AA1150830	2.31072	16.0444	2.80116	6.96999	0.00322468		GO:0046983	F775_18830	Anthocyanin regulatory Lc protein [Source:UniProtKB/TrEMBL;Acc:M8BYZ4]	AT4G00480, AT1G63650, AT5G41315	Transcription factor MYC1 [Source:UniProtKB/TrEMBL;Acc:F4JHC4], EGL3 [Source:UniProtKB/TrEMBL;Acc:A0A178W1W8], Basic helix-loop-helix (BHLH) DNA-binding superfamily protein [Source:UniProtKB/TrEMBL;Acc:A0A1R7T3F7]
TRIAE_CS42_5DL_TGACv1_433273_AA1407880	0.269084	11.7563	5.25381	38.1553	0.00322468	WAT1-related protein [Source:UniProtKB/TrEMBL;Acc:A0A1D5ZLF3]	GO:0022857, GO:0016020, GO:0055085, GO:0016021	F775_13650	WAT1-related protein [Source:UniProtKB/TrEMBL;Acc:M8CVY9]	AT2G40900, AT5G07050, AT3G56620	WAT1-related protein At2g40900 [Source:UniProtKB/Swiss-Prot;Acc:F4IJ08], WAT1-related protein At5g07050 [Source:UniProtKB/Swiss-Prot;Acc:Q9FL41], WAT1-related protein At3g56620 [Source:UniProtKB/Swiss-Prot;Acc:Q9LXX8]
TRIAE_CS42_3B_TGACv1_224094_AA0792230	19674.7	37254	0.921064	1.89351	0.00325287	Non-specific lipid-transfer protein [Source:UniProtKB/TrEMBL;Acc:W5D2I6]	GO:0006810, GO:0008289, GO:0006869	F775_31757	Non-specific lipid-transfer protein [Source:UniProtKB/TrEMBL;Acc:N1QYR6]		NA
TRIAE_CS42_6AS_TGACv1_486664_AA1563840	39.6044	188.167	2.25076	4.75933	0.00329025	Delta-aminolevulinic acid dehydratase [Source:UniProtKB/TrEMBL;Acc:A0A1D6AHN1]	GO:0004655, GO:0003824, GO:0006779, GO:0033014, GO:0016829, GO:0046872	F775_43803		AT1G44318, AT1G69740	Probable delta-aminolevulinic acid dehydratase 2, chloroplastic [Source:UniProtKB/Swiss-Prot;Acc:Q94LA4], Delta-aminolevulinic acid dehydratase 1, chloroplastic [Source:UniProtKB/Swiss-Prot;Acc:Q9SFH9]
TRIAE_CS42_4AL_TGACv1_289969_AA0979700	26.5985	72.9846	1.46146	2.75388	0.00329052	Pentatricopeptide repeat-containing protein At4g31850, chloroplastic [Source:Projected from Arabidopsis thaliana (AT4G31850) UniProtKB/Swiss-Prot;Acc:Q9SZ52]		F775_11320	proton gradient regulation 3 [Source:Projected from Arabidopsis thaliana (AT4G31850) TAIR;Acc:AT4G31850]	AT4G31850	Pentatricopeptide repeat-containing protein At4g31850, chloroplastic [Source:UniProtKB/Swiss-Prot;Acc:Q9SZ52]
TRIAE_CS42_7DL_TGACv1_604722_AA2001060	85.5921	178.392	1.0621	2.08797	0.00329052		GO:0003824, GO:0008152	F775_32705	Putative 4-coumarate--CoA ligase 4 [Source:UniProtKB/TrEMBL;Acc:R7WDK3]	AT1G51680, AT3G21230, AT3G21240	4-coumarate-CoA ligase 1 [Source:UniProtKB/TrEMBL;Acc:A0A1P8SNN0], 4-coumarate--CoA ligase 4 [Source:UniProtKB/Swiss-Prot;Acc:Q9LU36], Cinnamyl alcohol dehydrogenase [Source:UniProtKB/TrEMBL;Acc:B1GUZ3]
TRIAE_CS42_U_TGACv1_641013_AA2082230	152.503	244.291	0.680723	1.60294	0.00329052		GO:0003735, GO:0005840, GO:0006412	F775_08286	Ribosomal protein S10, mitochondrial [Source:UniProtKB/TrEMBL;Acc:R7W9D2]	AT3G22300	40S ribosomal protein S10, mitochondrial [Source:UniProtKB/Swiss-Prot;Acc:P42797]
TRIAE_CS42_4AL_TGACv1_289433_AA0971060	15.7606	44.7705	1.50836	2.84487	0.00329323	Peptidyl-prolyl cis-trans isomerase [Source:UniProtKB/TrEMBL;Acc:A0A1D6RV75]	GO:0006457, GO:0003755, GO:0046686, GO:0000413, GO:0005739, GO:0005794, GO:0016853		NA	AT3G56070	Peptidyl-prolyl cis-trans isomerase CYP19-3 [Source:UniProtKB/Swiss-Prot;Acc:Q38867]
TRIAE_CS42_1BL_TGACv1_030247_AA0083770	279.187	93.5926	-1.5801	0.334459	0.00330648	Cytokinin riboside 5'-monophosphate phosphoribohydrolase [Source:UniProtKB/TrEMBL;Acc:W4ZZG6]	GO:0009691, GO:0016787	F775_05789	Cytokinin riboside 5'-monophosphate phosphoribohydrolase [Source:UniProtKB/TrEMBL;Acc:M8C3K5]	AT5G03270	Cytokinin riboside 5'-monophosphate phosphoribohydrolase [Source:UniProtKB/TrEMBL;Acc:A0A178UQW2]
TRIAE_CS42_4AL_TGACv1_292749_AA0999630	265.144	137.363	-0.950016	0.517627	0.00330648		GO:0006508, GO:0016787, GO:0004252	F775_52727		AT5G67360	Subtilisin-like protease SBT1.7 [Source:UniProtKB/Swiss-Prot;Acc:O65351]
TRIAE_CS42_4BL_TGACv1_320598_AA1044230	281.899	462.49	0.714494	1.64091	0.00330648		GO:0003824, GO:0005992	F775_28721	Alpha,alpha-trehalose-phosphate synthase (UDP-forming) 6 [Source:UniProtKB/TrEMBL;Acc:M8BIB5]	AT1G68020	Alpha,alpha-trehalose-phosphate synthase [UDP-forming] 6 [Source:UniProtKB/Swiss-Prot;Acc:Q94AH8]
TRIAE_CS42_5AL_TGACv1_374363_AA1198100	0.247817	9.8111	4.97244	31.3946	0.00330648			F775_04475			NA
TRIAE_CS42_7DS_TGACv1_621783_AA2026010	44.4258	104.638	1.23781	2.3584	0.00330648		GO:0003677, GO:0006355, GO:0005634, GO:0006351		NA	AT3G61910, AT1G32770, AT2G46770	NAC domain-containing protein 66 [Source:UniProtKB/Swiss-Prot;Acc:Q9M274], NAC domain-containing protein 12 [Source:UniProtKB/Swiss-Prot;Acc:Q9LPI7], NAC domain-containing protein 43 [Source:UniProtKB/Swiss-Prot;Acc:Q84WP6]
TRIAE_CS42_3B_TGACv1_226280_AA0815650	237.134	133.442	-0.831063	0.562115	0.00331049			F775_02876		AT1G77500, AT1G21740	Putative uncharacterized protein At1g77500 [Source:UniProtKB/TrEMBL;Acc:Q9CAQ5], F8K7.18 protein [Source:UniProtKB/TrEMBL;Acc:Q9XI02]
TRIAE_CS42_1AS_TGACv1_019485_AA0067220	143.216	278.734	0.962573	1.94878	0.00332826			F775_31651		AT3G02930, AT4G27595, AT5G16730, AT1G65010	WEB family protein At3g02930, chloroplastic [Source:UniProtKB/Swiss-Prot;Acc:Q9M8T5], Plant protein of unknown function (DUF827) [Source:TAIR;Acc:AT4G27595], WEB family protein At5g16730, chloroplastic [Source:UniProtKB/Swiss-Prot;Acc:Q9LFE4], Putative WEB family protein At1g65010, chloroplastic [Source:UniProtKB/Swiss-Prot;Acc:F4I8B9]
TRIAE_CS42_1AL_TGACv1_001360_AA0029330	389.594	687.459	0.819859	1.76523	0.00332987	Nucleoside diphosphate kinase 1 [Source:Projected from Arabidopsis thaliana (AT4G09320) UniProtKB/Swiss-Prot;Acc:P39207]	GO:0006241, GO:0006228, GO:0006165, GO:0004550, GO:0000166, GO:0006183, GO:0016740, GO:0005524, GO:0016310, GO:0016301, GO:0070301	F775_27942	Nucleoside diphosphate kinase [Source:UniProtKB/TrEMBL;Acc:M8BBK2]		NA
TRIAE_CS42_5AL_TGACv1_375041_AA1214580	34.8806	103.613	1.57143	2.97199	0.00332987	Cinnamoyl-CoA reductase [Source:UniProtKB/TrEMBL;Acc:Q4KUK8]	GO:0050662, GO:0003824, GO:0016621, GO:0055114, GO:0016491	F775_32936	Bifunctional dihydroflavonol 4-reductase/flavanone 4-reductase [Source:UniProtKB/TrEMBL;Acc:R7W8E2]		NA
TRIAE_CS42_7DS_TGACv1_622319_AA2037590	256.684	1032.5	2.00803	4.02233	0.00332987		GO:0003993, GO:0016311	F775_25904	Acid phosphatase 1 [Source:UniProtKB/TrEMBL;Acc:N1R158]	AT5G24780, AT5G24770	Vegetative storage protein 1 [Source:UniProtKB/Swiss-Prot;Acc:O49195], Vegetative storage protein 2 [Source:UniProtKB/Swiss-Prot;Acc:O82122]
TRIAE_CS42_5DL_TGACv1_434375_AA1434870	307.341	581.957	0.920371	1.8926	0.00333544		GO:0016020, GO:0004497, GO:0055114, GO:0016491, GO:0016021, GO:0046872, GO:0016705, GO:0005506, GO:0020037	F775_31767	Flavonoid 3'-monooxygenase [Source:UniProtKB/TrEMBL;Acc:R7W088]		NA
TRIAE_CS42_5DL_TGACv1_435768_AA1454720	731.877	475.405	-0.622244	0.64966	0.0033525		GO:0008152, GO:0016787		NA	AT2G03550, AT3G48700, AT1G49640, AT1G49650, AT1G49660, AT3G48690, AT1G19190	Probable carboxylesterase 7 [Source:UniProtKB/Swiss-Prot;Acc:Q9ZQ91], Probable carboxylesterase 13 [Source:UniProtKB/Swiss-Prot;Acc:Q9SMM9], Probable carboxylesterase 3 [Source:UniProtKB/Swiss-Prot;Acc:Q9FX92], Probable carboxylesterase 4 [Source:UniProtKB/Swiss-Prot;Acc:Q9FX93], Probable carboxylesterase 5 [Source:UniProtKB/Swiss-Prot;Acc:Q9FX94], Probable carboxylesterase 12 [Source:UniProtKB/S…
TRIAE_CS42_2BL_TGACv1_130924_AA0420040	14.9335	48.9547	1.71365	3.27989	0.00337029		GO:0016020, GO:0016021		NA		NA
TRIAE_CS42_3AS_TGACv1_211403_AA0689820	189.614	74.0278	-1.35883	0.389899	0.00337029				NA	AT5G20100, AT1G80180, AT1G15400	unknown protein; BEST Arabidopsis thaliana protein match is: unknown protein (TAIR:AT1G80180.1); Has 82 Blast hits to 82 proteins in 12 species: Archae - 0; Bacteria - 0; Metazoa - 0; Fungi - 0; Plants - 82; Viruses - 0; Other Eukaryotes - 0 (source /.../ BLink). [Source:TAIR;Acc:AT5G20100], MAPK kinase substrate protein At1g80180 [Source:UniProtKB/Swiss-Prot;Acc:Q9SSC1], Uncharacterized protein …
TRIAE_CS42_6AS_TGACv1_486608_AA1563150	1212.05	2352.92	0.956908	1.94115	0.00337029		GO:0005524, GO:0000166, GO:0009705, GO:0005788, GO:0034975	F775_27431	Luminal-binding protein 4 [Source:UniProtKB/TrEMBL;Acc:R7WCX3]		NA
TRIAE_CS42_6AS_TGACv1_487578_AA1571640	0.260315	12.6687	5.34312	40.592	0.00337029			F775_10673	Putative disease resistance protein RGA1 [Source:UniProtKB/TrEMBL;Acc:M8B5G3]		NA
TRIAE_CS42_6BL_TGACv1_502537_AA1625340	8222.72	4502.78	-0.868839	0.547587	0.00337029	Bidirectional sugar transporter SWEET [Source:UniProtKB/TrEMBL;Acc:A0A1D6ATX3]	GO:0016021, GO:0016020, GO:0008643, GO:0006810, GO:0005886	F775_31356	Bidirectional sugar transporter SWEET [Source:UniProtKB/TrEMBL;Acc:M8BGG7]	AT5G50800, AT5G50790, AT2G39060, AT4G25010, AT3G48740, AT5G23660, AT5G13170	Bidirectional sugar transporter SWEET [Source:UniProtKB/TrEMBL;Acc:A0A178UJY5], Bidirectional sugar transporter SWEET10 [Source:UniProtKB/Swiss-Prot;Acc:Q9LUE3], Bidirectional sugar transporter SWEET [Source:UniProtKB/TrEMBL;Acc:A0A178VR23], Bidirectional sugar transporter SWEET [Source:UniProtKB/TrEMBL;Acc:A0A178V6E7], Bidirectional sugar transporter SWEET11 [Source:UniProtKB/Swiss-Prot;Acc:Q9SM…
TRIAE_CS42_1DL_TGACv1_062267_AA0211600	3.13534	27.1909	3.13381	8.77748	0.00337278	Laccase [Source:UniProtKB/TrEMBL;Acc:A0A1D6RFY6]	GO:0016491, GO:0046872, GO:0048046, GO:0046274, GO:0052716, GO:0005507, GO:0055114, GO:0005576	F775_15554	Laccase [Source:UniProtKB/TrEMBL;Acc:M8ALT2]		NA
TRIAE_CS42_7AL_TGACv1_559407_AA1799480	13.3085	36.6129	1.46217	2.75522	0.00340485				NA		NA
TRIAE_CS42_3AS_TGACv1_212085_AA0697550	1431.88	831.087	-0.785241	0.580255	0.00342609	ATP-dependent 6-phosphofructokinase 4, chloroplastic [Source:Projected from Arabidopsis thaliana (AT5G61580) UniProtKB/Swiss-Prot;Acc:Q9FKG3]	GO:0003872, GO:0061615, GO:0005524, GO:0006096, GO:0000166, GO:0008152, GO:0016310, GO:0006002, GO:0016740, GO:0016301, GO:0003824, GO:0005737, GO:0046872	F775_25977	ATP-dependent 6-phosphofructokinase 4, chloroplastic [Source:Projected from Arabidopsis thaliana (AT5G61580) UniProtKB/Swiss-Prot;Acc:Q9FKG3]		NA
TRIAE_CS42_3DL_TGACv1_251115_AA0877620	0	6.79138	5.16532	35.8852	0.00342609		GO:0043531	F775_12408, F775_32992	Disease resistance protein RPM1 [Source:UniProtKB/TrEMBL;Acc:R7W2R1], Disease resistance protein RPM1 [Source:UniProtKB/TrEMBL;Acc:M8CJM3]		NA
TRIAE_CS42_5BL_TGACv1_405697_AA1333300	2394.09	1435.52	-0.738137	0.599513	0.00342609		GO:0048577, GO:0008270, GO:0005622, GO:0005634	F775_32221		AT5G15840, AT3G02380, AT5G15850	Zinc finger protein CONSTANS [Source:UniProtKB/Swiss-Prot;Acc:Q39057], Zinc finger protein CONSTANS-LIKE 2 [Source:UniProtKB/Swiss-Prot;Acc:Q96502], Zinc finger protein CONSTANS-LIKE 1 [Source:UniProtKB/Swiss-Prot;Acc:O50055]
TRIAE_CS42_5BL_TGACv1_404637_AA1307050	323.955	153.796	-1.07429	0.474906	0.00348122			F775_27768		AT2G24550, AT5G24890, AT4G31510	At2g24550/F25P17.15 [Source:UniProtKB/TrEMBL;Acc:Q945P6], At5g24890 [Source:UniProtKB/TrEMBL;Acc:Q8L9W8], Putative uncharacterized protein AT4g31510 [Source:UniProtKB/TrEMBL;Acc:Q9SV19]
TRIAE_CS42_2DS_TGACv1_179076_AA0604160	4.81604	37.4793	2.95566	7.75788	0.00348566		GO:0016757, GO:0016021, GO:0030244, GO:0071555, GO:0016020, GO:0016760, GO:0016740		NA		NA
TRIAE_CS42_U_TGACv1_641629_AA2099870	716.409	1137.79	0.66772	1.58856	0.00348808		GO:0005840, GO:0016020, GO:0019843, GO:0003723, GO:0006412, GO:0015935, GO:0003735, GO:0030529, GO:0005622, GO:0016021	F775_32133	40S ribosomal protein S9-2 [Source:UniProtKB/TrEMBL;Acc:M8AZB1]	AT5G39850	40S ribosomal protein S9-2 [Source:UniProtKB/Swiss-Prot;Acc:Q9FLF0]
TRIAE_CS42_3B_TGACv1_220726_AA0717130	171.551	267.954	0.645612	1.5644	0.00352899				NA		NA
TRIAE_CS42_6DL_TGACv1_528402_AA1713890	45.9137	121.644	1.40794	2.65358	0.0035328		GO:0005730, GO:0003723		NA	AT5G08180	H/ACA ribonucleoprotein complex subunit 2-like protein [Source:UniProtKB/Swiss-Prot;Acc:Q9LEY9]
TRIAE_CS42_5DL_TGACv1_434058_AA1428120	56.0918	16.8704	-1.74398	0.298546	0.00355364		GO:0006351, GO:0006355		NA	AT3G54220	Protein SCARECROW [Source:UniProtKB/Swiss-Prot;Acc:Q9M384]
TRIAE_CS42_4BS_TGACv1_328845_AA1094450	33.1957	74.4185	1.16806	2.2471	0.00356266		GO:0003735, GO:0005622, GO:0006412, GO:0005840		NA	AT1G14320, AT1G66580, AT1G26910	60S ribosomal protein L10-1 [Source:UniProtKB/Swiss-Prot;Acc:Q93VT9], 60S ribosomal protein L10-3 [Source:UniProtKB/Swiss-Prot;Acc:Q93W22], 60S ribosomal protein L10-2 [Source:UniProtKB/Swiss-Prot;Acc:Q08770]
TRIAE_CS42_6DL_TGACv1_527586_AA1706040	357.323	155.341	-1.20412	0.434033	0.00357135			F775_20671		AT5G64550, AT5G09670	Emb|CAB89363.1 [Source:UniProtKB/TrEMBL;Acc:Q9FLG3], At5g09670 [Source:UniProtKB/TrEMBL;Acc:Q9LXD0]
TRIAE_CS42_1AL_TGACv1_001528_AA0031760	31.9491	11.4023	-1.47087	0.360766	0.003575		GO:0003682		NA	AT4G25330	Putative uncharacterized protein At4g25330 [Source:UniProtKB/TrEMBL;Acc:Q8L7G1]
TRIAE_CS42_5AL_TGACv1_377290_AA1245640	6.58678	42.402	2.68164	6.41587	0.003575		GO:0016174, GO:0055114, GO:0016021, GO:0098869, GO:0016020, GO:0004601, GO:0016491, GO:0050664, GO:0005509		NA	AT1G09090	Respiratory burst oxidase homolog protein B [Source:UniProtKB/Swiss-Prot;Acc:Q9SBI0]
TRIAE_CS42_5BL_TGACv1_407587_AA1358240	3.33592	22.7144	2.77235	6.8322	0.003575	ABC transporter G family member 3 [Source:Projected from Arabidopsis thaliana (AT2G28070) UniProtKB/Swiss-Prot;Acc:Q9ZUU9]	GO:0005524, GO:0016021, GO:0016020, GO:0000166, GO:0005886, GO:0016887		NA	AT2G28070	ABC transporter G family member 3 [Source:UniProtKB/Swiss-Prot;Acc:Q9ZUU9]
TRIAE_CS42_5DL_TGACv1_436083_AA1457860	58.515	120.83	1.05105	2.07203	0.003575		GO:0008152, GO:0016758, GO:0016757, GO:0016740	F775_04504	Cytokinin-N-glucosyltransferase 1 [Source:UniProtKB/TrEMBL;Acc:R7W2A8]	AT3G02100	UDP-glycosyltransferase 83A1 [Source:UniProtKB/Swiss-Prot;Acc:Q9SGA8]
TRIAE_CS42_7DL_TGACv1_604032_AA1992730	24.2748	73.944	1.6089	3.0502	0.003575		GO:0016021, , GO:0016020	F775_06296		AT1G62790	At1g62790 [Source:UniProtKB/TrEMBL;Acc:Q6NLF7]
TRIAE_CS42_3B_TGACv1_220857_AA0721510	0.789713	14.6148	4.2436	18.9431	0.00358736			F775_17736			NA
TRIAE_CS42_2BS_TGACv1_147077_AA0477640	124.52	29.3294	-2.09083	0.234745	0.00359467				NA	AT3G16510, AT3G62780, AT4G15740, AT4G15755, AT1G09070	At3g16510 [Source:UniProtKB/TrEMBL;Acc:Q9LK74], At3g62780 [Source:UniProtKB/TrEMBL;Acc:Q9LZI7], Calcium-dependent lipid-binding domain-containing protein [Source:UniProtKB/TrEMBL;Acc:O23425], Calcium-dependent lipid-binding domain-containing protein [Source:UniProtKB/TrEMBL;Acc:F4JK83], Protein SRC2 homolog [Source:UniProtKB/Swiss-Prot;Acc:O04023]
TRIAE_CS42_3AL_TGACv1_194242_AA0629460	60.5928	18.9348	-1.68486	0.311034	0.00359564		GO:0016021, GO:0016020		NA	AT2G34000	At2g34000 [Source:UniProtKB/TrEMBL;Acc:O22953]
TRIAE_CS42_7DS_TGACv1_623124_AA2049810	9.51717	38.4586	2.02197	4.06137	0.00359564	Ribonucleoside-diphosphate reductase [Source:UniProtKB/TrEMBL;Acc:A0A1D6D2S2]	GO:0004748, GO:0005524, GO:0055114, GO:0000166, GO:0016491, GO:0006260	F775_29219, F775_32172	, Ribonucleoside-diphosphate reductase [Source:UniProtKB/TrEMBL;Acc:N1QTW3]	AT2G21790	Ribonucleoside-diphosphate reductase large subunit [Source:UniProtKB/Swiss-Prot;Acc:Q9SJ20]
TRIAE_CS42_2BS_TGACv1_147071_AA0477560	615.944	1097.55	0.833583	1.78211	0.00361583	Cellulose synthase [Source:UniProtKB/TrEMBL;Acc:A0A1D5UC71]	GO:0005886, GO:0016021, GO:0016020, GO:0016740, GO:0030244, GO:0016757, GO:0071555, GO:0046872, GO:0016760	F775_32044	Cellulose synthase [Source:UniProtKB/TrEMBL;Acc:M8BSL4]	AT5G05170	Cellulose synthase A catalytic subunit 3 [UDP-forming] [Source:UniProtKB/Swiss-Prot;Acc:Q941L0]
TRIAE_CS42_4DL_TGACv1_343075_AA1129000	0.247817	9.96502	4.99805	31.9567	0.00362783		GO:0003824, GO:0006520, GO:0016829, GO:0030170, GO:0019752, GO:0016831	F775_18829	Aromatic-L-amino-acid decarboxylase [Source:UniProtKB/TrEMBL;Acc:M8BYE1]		NA
TRIAE_CS42_1AS_TGACv1_019223_AA0063510	244.097	499.294	1.03314	2.04647	0.00362864		GO:0005840, GO:0003735, GO:0006412, GO:0030529, GO:0005622	F775_28130	60S ribosomal protein L11 [Source:UniProtKB/TrEMBL;Acc:R7W735]		NA
TRIAE_CS42_5AL_TGACv1_373974_AA1186180	0.495804	17.4994	5.09813	34.2523	0.00363183				NA	AT5G24770, AT5G24780	Vegetative storage protein 2 [Source:UniProtKB/Swiss-Prot;Acc:O82122], Vegetative storage protein 1 [Source:UniProtKB/Swiss-Prot;Acc:O49195]
TRIAE_CS42_5AL_TGACv1_374188_AA1192880	603.85	1018.5	0.754791	1.68739	0.00364037		GO:0015714, GO:0016021, GO:0009670, GO:0035436, GO:0016020, GO:0005215, GO:0006810, GO:0015121	F775_28388	Triose phosphate/phosphate translocator, non-green plastid, chloroplastic [Source:UniProtKB/TrEMBL;Acc:M8B7G2]		NA
TRIAE_CS42_3B_TGACv1_220677_AA0715110	188.205	70.3564	-1.41798	0.374235	0.00364692		GO:0016020, GO:0016021	F775_14786			NA
TRIAE_CS42_1AL_TGACv1_002560_AA0043110	1067.81	586.696	-0.864404	0.549273	0.00365099	Monofunctional riboflavin biosynthesis protein RIBA 3, chloroplastic [Source:Projected from Arabidopsis thaliana (AT5G59750) UniProtKB/Swiss-Prot;Acc:Q9FN89]	GO:0009507, GO:0008686, GO:0009231, GO:0003935	F775_30965	Riboflavin biosynthesis protein ribBA, chloroplastic [Source:UniProtKB/TrEMBL;Acc:M8CSH8]	AT5G59750	RibA-3-like protein [Source:UniProtKB/TrEMBL;Acc:F4KJA1]
TRIAE_CS42_2DL_TGACv1_158554_AA0521730	8.26004	37.9666	2.2106	4.62866	0.00365666		GO:0046872, GO:0030001	F775_03446			NA
TRIAE_CS42_4BL_TGACv1_320447_AA1039550	0	7.11256	5.23854	37.7536	0.00366743			F775_04558			NA
TRIAE_CS42_3DL_TGACv1_249164_AA0840030	266.659	815.401	1.61246	3.05772	0.00366831		GO:0016773, GO:0016310, GO:0016301	F775_30384		AT1G06020, AT2G31390, AT1G50390, AT3G59480, AT1G06030	Probable fructokinase-3 [Source:UniProtKB/Swiss-Prot;Acc:Q9LNE4], Probable fructokinase-1 [Source:UniProtKB/Swiss-Prot;Acc:Q9SID0], pfkB-like carbohydrate kinase family protein [Source:TAIR;Acc:AT1G50390], Probable fructokinase-4 [Source:UniProtKB/Swiss-Prot;Acc:Q9M1B9], Probable fructokinase-2 [Source:UniProtKB/Swiss-Prot;Acc:Q9LNE3]
TRIAE_CS42_2BS_TGACv1_146663_AA0470350	5.91217	27.0808	2.19908	4.59188	0.00367546		GO:0020037, GO:0004601, GO:0055114, GO:0006979, GO:0098869	F775_05651	Putative L-ascorbate peroxidase 3 [Source:UniProtKB/TrEMBL;Acc:M8D513]	AT4G35970	L-ascorbate peroxidase 5, peroxisomal [Source:UniProtKB/Swiss-Prot;Acc:Q7XZP5]
TRIAE_CS42_4BL_TGACv1_320253_AA1032530	345.851	208.892	-0.726496	0.60437	0.00367668				NA	AT5G05440	Abscisic acid receptor PYL5 [Source:UniProtKB/Swiss-Prot;Acc:Q9FLB1]
TRIAE_CS42_U_TGACv1_646055_AA2145960	165.468	279.962	0.760435	1.694	0.00370818		GO:0016021, GO:0016020, GO:0016788	F775_18709	GDSL esterase/lipase [Source:UniProtKB/TrEMBL;Acc:M8BCF7]	AT1G56670, AT1G09390	GDSL esterase/lipase LIP-4 [Source:UniProtKB/Swiss-Prot;Acc:Q9FXB6], GDSL esterase/lipase At1g09390 [Source:UniProtKB/Swiss-Prot;Acc:O80522]
TRIAE_CS42_3AL_TGACv1_193898_AA0622150	626.852	408.311	-0.618742	0.651238	0.00372001		GO:0006821, GO:0005216, GO:0016020, GO:0055085, GO:0006810, GO:0016021, GO:0006811, GO:0034220, GO:1903959, GO:0005247	F775_04065	chloride channel E [Source:Projected from Arabidopsis thaliana (AT4G35440) TAIR;Acc:AT4G35440]	AT4G35440	Chloride channel protein [Source:UniProtKB/TrEMBL;Acc:F4JN11]
TRIAE_CS42_7BL_TGACv1_579388_AA1906850	710.472	302.791	-1.22873	0.426694	0.00372001		GO:0006355, GO:0003677, GO:0006351, GO:0005634	F775_29452	Myb family transcription factor APL [Source:UniProtKB/TrEMBL;Acc:R7WB85]	AT3G13040	Myb family transcription factor PHL6 [Source:UniProtKB/Swiss-Prot;Acc:Q949U2]
TRIAE_CS42_4BS_TGACv1_328010_AA1080930	509.396	888.303	0.802758	1.74443	0.00373806		GO:0030244, GO:0016866	F775_30141	Alpha-1,4-glucan-protein synthase (UDP-forming) [Source:UniProtKB/TrEMBL;Acc:M8C7V8]		NA
TRIAE_CS42_3DL_TGACv1_250713_AA0872280	65.0631	142.641	1.13391	2.19452	0.00374036	Hexosyltransferase [Source:UniProtKB/TrEMBL;Acc:A0A1D5WJI2]	GO:0016740, GO:0016021, GO:0016020, GO:0016757	F775_29965	Hexosyltransferase [Source:UniProtKB/TrEMBL;Acc:R7WFW3]	AT1G77130	Hexosyltransferase [Source:UniProtKB/TrEMBL;Acc:A0A178WC33]
TRIAE_CS42_2BS_TGACv1_145925_AA0449690	104.174	212.317	1.02738	2.03832	0.00375146				NA	AT1G76020, AT1G20225	At1g76020 [Source:UniProtKB/TrEMBL;Acc:A0JQ12], Putative uncharacterized protein At1g20220 [Source:UniProtKB/TrEMBL;Acc:Q8W456]
TRIAE_CS42_5AS_TGACv1_393155_AA1269210	4.36079	21.1462	2.27648	4.84494	0.00377267				NA		NA
TRIAE_CS42_7DL_TGACv1_607937_AA2011180	48.0317	157.424	1.7122	3.2766	0.00378713		GO:0071555, GO:0016740, GO:0016021, GO:0030244, GO:0016760, GO:0016020, GO:0016757		NA		NA
TRIAE_CS42_4DL_TGACv1_344264_AA1145620	584.57	374.869	-0.642665	0.640528	0.00381085		GO:0016020, GO:0009414, GO:0016021, GO:0009645, GO:0019408, GO:0016765, GO:0006487, GO:0030968, GO:0045547	F775_05833	Nogo-B receptor [Source:UniProtKB/TrEMBL;Acc:R7W0I2]	AT1G11755	Cis-prenyltransferase, dehydrodolichyl diphosphate synthase [Source:UniProtKB/TrEMBL;Acc:Q8H0V2]
TRIAE_CS42_7AS_TGACv1_570298_AA1833500	23.0888	65.6739	1.51129	2.85065	0.00381085		GO:0016491, GO:0004097, GO:0055114, GO:0046872, GO:0008152	F775_22529	Polyphenol oxidase, chloroplastic [Source:UniProtKB/TrEMBL;Acc:M8BY68]		NA
TRIAE_CS42_3B_TGACv1_222484_AA0765680	5.56678	23.0159	2.03873	4.10883	0.00384762			F775_19067	Multiple exostoses-1-like protein [Source:UniProtKB/TrEMBL;Acc:R7W844]	AT5G61840, AT1G27440	GUT1 [Source:UniProtKB/TrEMBL;Acc:A0A178UAL2], Probable beta-1,4-xylosyltransferase IRX10 [Source:UniProtKB/Swiss-Prot;Acc:Q9FZJ1]
TRIAE_CS42_2DL_TGACv1_158651_AA0524010	206.05	104.649	-0.980852	0.50668	0.00385027			F775_07614			NA
TRIAE_CS42_4AL_TGACv1_290117_AA0981890	0.786154	15.6674	4.33801	20.2242	0.00385027		GO:0016021, GO:0016020		NA	AT5G20970, AT1G54400, AT2G27140, AT3G10680, AT5G04890	Heat shock family protein [Source:UniProtKB/TrEMBL;Acc:F4K6X6], Alpha-crystallin domain of heat shock protein-containing protein [Source:UniProtKB/TrEMBL;Acc:F4HWW7], At2g27140 [Source:UniProtKB/TrEMBL;Acc:Q9ZVC6], HSP20-like chaperones superfamily protein [Source:UniProtKB/TrEMBL;Acc:Q9S732], Protein RESTRICTED TEV MOVEMENT 2 [Source:UniProtKB/Swiss-Prot;Acc:Q9M670]
TRIAE_CS42_5AL_TGACv1_375754_AA1226660	1451.25	1071.33	-0.437513	0.738406	0.00385027		GO:0016021, GO:0016020	F775_01816	alpha/beta-Hydrolases superfamily protein [Source:Projected from Arabidopsis thaliana (AT2G03140) TAIR;Acc:AT2G03140]	AT2G03140	alpha/beta-Hydrolases superfamily protein [Source:TAIR;Acc:AT2G03140]
TRIAE_CS42_2BL_TGACv1_131414_AA0427430	165.386	37.7954	-2.13421	0.227793	0.00389129		GO:0006468, GO:0004674, GO:0004672, GO:0005524, GO:0000166		NA	AT1G08650, AT3G04530	Phosphoenolpyruvate carboxylase kinase 1 [Source:UniProtKB/Swiss-Prot;Acc:Q9SPK4], Phosphoenolpyruvate carboxylase kinase 2 [Source:UniProtKB/Swiss-Prot;Acc:Q93VK0]
TRIAE_CS42_7DS_TGACv1_621633_AA2021640	232.568	123.137	-0.920551	0.528307	0.00389129				NA	AT5G07270	XBAT33 [Source:UniProtKB/TrEMBL;Acc:A0A178U6J8]
TRIAE_CS42_U_TGACv1_641426_AA2094740	10.9709	59.7568	2.44595	5.44885	0.00389864	Laccase [Source:UniProtKB/TrEMBL;Acc:A0A1D6DBB5]	GO:0046872, GO:0048046, GO:0055114, GO:0016491, GO:0046274, GO:0005507, GO:0005576, GO:0052716	F775_05393	Laccase [Source:UniProtKB/TrEMBL;Acc:M8BGG3]	AT2G29130, AT5G60020	Laccase-2 [Source:UniProtKB/Swiss-Prot;Acc:O81081], Laccase-17 [Source:UniProtKB/Swiss-Prot;Acc:Q9FJD5]
TRIAE_CS42_3DL_TGACv1_249075_AA0836780	22.4079	59.2721	1.4055	2.64909	0.00393402	Protein DETOXIFICATION [Source:UniProtKB/TrEMBL;Acc:A0A1D5WCL0]	GO:0015238, GO:0015297, GO:0055085, GO:0016020, GO:0016021, GO:0006855	F775_17470	Protein DETOXIFICATION [Source:UniProtKB/TrEMBL;Acc:N1QVV9]	AT3G21690	Protein DETOXIFICATION 40 [Source:UniProtKB/Swiss-Prot;Acc:Q9LVD9]
TRIAE_CS42_7DS_TGACv1_621856_AA2027720	94.6519	34.1545	-1.47486	0.359767	0.00396075		GO:0006857, GO:0005215, GO:0016020, GO:0016021, GO:0006810	F775_16275	Putative peptide transporter [Source:UniProtKB/TrEMBL;Acc:M8B2S9]	AT3G45650, AT3G45680, AT3G45710, AT3G45700, AT3G45690, AT3G45660, AT3G45720	Nitrate excretion transporter1 [Source:UniProtKB/TrEMBL;Acc:A0A1I9LSG9], Protein NRT1/ PTR FAMILY 2.3 [Source:UniProtKB/Swiss-Prot;Acc:Q9M175], Protein NRT1/ PTR FAMILY 2.5 [Source:UniProtKB/Swiss-Prot;Acc:Q9M172], Protein NRT1/ PTR FAMILY 2.4 [Source:UniProtKB/Swiss-Prot;Acc:Q9M173], Putative protein NRT1/ PTR FAMILY 2.2 [Source:UniProtKB/Swiss-Prot;Acc:Q9M174], Major facilitator superfamily pro…
TRIAE_CS42_5BS_TGACv1_423341_AA1374720	7.44766	51.488	2.79156	6.92377	0.00399804			F775_42919			NA
TRIAE_CS42_1BL_TGACv1_031472_AA0114770	191.578	74.3344	-1.36608	0.387943	0.00400326		GO:0003677		NA		NA
TRIAE_CS42_2AL_TGACv1_094201_AA0294200	30.1788	72.9973	1.27666	2.42278	0.00400326			F775_14603			NA
TRIAE_CS42_4BS_TGACv1_328984_AA1096480	54.2776	453.782	3.06405	8.36318	0.00400326		GO:0005506, GO:0016491, GO:0008610, GO:0055114	F775_29616	Putative C-4 methylsterol oxidase [Source:UniProtKB/TrEMBL;Acc:M8BY71]	AT4G12110, AT4G22756, AT4G22755	SMO1-1 [Source:UniProtKB/TrEMBL;Acc:A0A178UWJ7], Methylsterol monooxygenase 1-2 [Source:UniProtKB/Swiss-Prot;Acc:Q1EC69], SMO1-3 [Source:UniProtKB/TrEMBL;Acc:A0A178V2R2]
TRIAE_CS42_5AL_TGACv1_374102_AA1190440	7.12223	26.078	1.87393	3.66531	0.00400326				NA		NA
TRIAE_CS42_5BL_TGACv1_407220_AA1354470	99.8996	31.4362	-1.67356	0.313479	0.00400326		GO:0016021, GO:0016020	F775_01970		AT1G09460	Carbohydrate-binding X8 domain-containing protein [Source:UniProtKB/TrEMBL;Acc:F4I0Z2]
TRIAE_CS42_1DS_TGACv1_080107_AA0239400	270.563	182.609	-0.569098	0.674038	0.00400511	Cation/H(+) antiporter 20 [Source:Projected from Arabidopsis thaliana (AT3G53720) UniProtKB/Swiss-Prot;Acc:Q9M353]	GO:0016021, GO:0016020, GO:0006623, GO:0030104, GO:0005783, GO:0006812, GO:0012505, GO:1902600, GO:0006885, GO:0015299, GO:0030007, GO:0055085		NA	AT3G53720	Cation/H(+) antiporter 20 [Source:UniProtKB/Swiss-Prot;Acc:Q9M353]
TRIAE_CS42_5DS_TGACv1_458196_AA1492660	2.06794	19.928	3.28443	9.74342	0.00401149			F775_42919			NA
TRIAE_CS42_2DL_TGACv1_159212_AA0534510	653.316	407.471	-0.681597	0.623475	0.00403501		GO:0019904	F775_29474	14-3-3-like protein GF14-B [Source:UniProtKB/TrEMBL;Acc:M8BWN6]	AT5G16050, AT3G02520, AT5G38480	14-3-3-like protein GF14 upsilon [Source:UniProtKB/Swiss-Prot;Acc:P42645], 14-3-3-like protein GF14 nu [Source:UniProtKB/Swiss-Prot;Acc:Q96300], RCI1 [Source:UniProtKB/TrEMBL;Acc:A0A178UA42]
TRIAE_CS42_4DL_TGACv1_342403_AA1112690	352.024	508.866	0.530383	1.44431	0.00403501		GO:0016021, GO:0006810, GO:0022857, GO:0016020, GO:0022891, GO:0005215, GO:0055085		NA		NA
TRIAE_CS42_3AL_TGACv1_194685_AA0637810	205.856	92.7746	-1.15424	0.449304	0.00403988		GO:0016758, GO:0008152	F775_25548	Cytokinin-N-glucosyltransferase 1 [Source:UniProtKB/TrEMBL;Acc:N1R1Q2]	AT3G55710, AT5G59580, AT5G05860, AT3G46650, AT3G46660, AT2G26480, AT5G38040, AT3G46700, AT3G11340, AT5G38010, AT3G46680, AT5G05890, AT5G05900, AT3G46690, AT5G05880, AT5G37950, AT3G55700, AT5G05870, AT3G46720, AT3G46670, AT5G59590	UDP-glycosyltransferase 76F2 [Source:UniProtKB/Swiss-Prot;Acc:Q9M051], UDP-glycosyltransferase 76E1 [Source:UniProtKB/Swiss-Prot;Acc:Q9LTH3], Glycosyltransferase [Source:UniProtKB/TrEMBL;Acc:W8QNB5], UDP-Glycosyltransferase superfamily protein [Source:UniProtKB/TrEMBL;Acc:F4J962], Glycosyltransferase [Source:UniProtKB/TrEMBL;Acc:W8QNL7], UDP-glycosyltransferase 76D1 [Source:UniProtKB/Swiss-Prot;A…
TRIAE_CS42_4AL_TGACv1_291934_AA0997120	86.4626	219.033	1.34168	2.53445	0.00404241		GO:0006412, GO:0005516, GO:0005840, GO:0006950, GO:0003735, GO:0005622	F775_10198	40S ribosomal protein S28 [Source:UniProtKB/TrEMBL;Acc:M8BR40]	AT5G64140, AT3G10090, AT5G03850	RPS28 [Source:UniProtKB/TrEMBL;Acc:A0A178UA91], 40S ribosomal protein S28-1 [Source:UniProtKB/Swiss-Prot;Acc:Q9SR73]
TRIAE_CS42_1AS_TGACv1_020446_AA0077540	20.4611	73.6321	1.84831	3.60079	0.00404594	Patatin [Source:UniProtKB/TrEMBL;Acc:W4ZY32]	GO:0008152, GO:0016042, GO:0006629, GO:0016787	F775_08598	Patatin [Source:UniProtKB/TrEMBL;Acc:M8B2H3]		NA
TRIAE_CS42_2AS_TGACv1_115069_AA0370760	22.8892	93.5331	2.03394	4.09521	0.00408221		GO:0051513		NA	AT3G02170, AT5G15580, AT1G18620, AT1G74160	Protein LONGIFOLIA 2 [Source:UniProtKB/Swiss-Prot;Acc:Q9S823], Protein LONGIFOLIA 1 [Source:UniProtKB/Swiss-Prot;Acc:Q9LF24], unknown protein; BEST Arabidopsis thaliana protein match is: unknown protein (TAIR:AT1G74160.1); Has 1987 Blast hits to 1263 proteins in 207 species: Archae - 0; Bacteria - 172; Metazoa - 665; Fungi - 149; Plants - 271; Viruses - 6; Other Eukaryotes /.../ (source: NCBI BLi…
TRIAE_CS42_7DS_TGACv1_623153_AA2050180	188.097	323.99	0.786004	1.72429	0.00410182		GO:2000012, GO:0010628, GO:0005634, , GO:0010449, GO:0009506, GO:0080037, GO:0005886, GO:0005829	F775_29406		AT4G02450	AT4g02450/T14P8_5 [Source:UniProtKB/TrEMBL;Acc:Q8L7U4]
TRIAE_CS42_2AL_TGACv1_096364_AA0318930	4.56251	24.0033	2.39041	5.24305	0.00410774				NA		NA
TRIAE_CS42_2BL_TGACv1_130153_AA0405120	110.007	238.859	1.12026	2.17386	0.00410774	Phosphomannomutase [Source:UniProtKB/TrEMBL;Acc:A0A1D5TYK9]	GO:0016853, GO:0004615, GO:0005737, GO:0009298		NA	AT2G45790	Phosphomannomutase [Source:UniProtKB/Swiss-Prot;Acc:O80840]
TRIAE_CS42_2BS_TGACv1_146855_AA0474030	371.284	693.275	0.901423	1.86791	0.00410774	Ribosomal protein L15 [Source:UniProtKB/TrEMBL;Acc:W5FEX7]	GO:0006412, GO:0030529, GO:0005840, GO:0005622, GO:0003735	F775_32291	Ribosomal protein L15 [Source:UniProtKB/TrEMBL;Acc:M8CP64]	AT4G16720, AT4G17390	Ribosomal protein L15 [Source:UniProtKB/TrEMBL;Acc:A0A178V5T1], 60S ribosomal protein L15-2 [Source:UniProtKB/Swiss-Prot;Acc:Q8VYF1]
TRIAE_CS42_2DL_TGACv1_158707_AA0524760	15.1099	44.8679	1.57461	2.97855	0.00410774		GO:0006468, GO:0016020, GO:0016021, GO:0004672, GO:0005524	F775_07658	Putative serine/threonine-protein kinase [Source:UniProtKB/TrEMBL;Acc:M8BRZ7]	AT4G02630	Protein kinase family protein [Source:UniProtKB/TrEMBL;Acc:O22764]
TRIAE_CS42_2DS_TGACv1_177260_AA0571010	55.3091	132.2	1.26184	2.39802	0.00410774		GO:0016020, GO:0005509, GO:0016021	F775_07060	Putative calcium-binding protein CML45 [Source:UniProtKB/TrEMBL;Acc:M8C9I6]		NA
TRIAE_CS42_6DS_TGACv1_544516_AA1748610	96.2119	169.751	0.817285	1.76209	0.00410774			F775_20185			NA
TRIAE_CS42_7BL_TGACv1_577619_AA1879710	346.915	90.4119	-1.94178	0.260295	0.00410774				NA		NA
TRIAE_CS42_5AL_TGACv1_374631_AA1204970	147.894	57.5767	-1.36455	0.388355	0.00412336		GO:0043036, GO:0009570, GO:2001070, GO:2000904		NA	AT1G42430	unknown protein; BEST Arabidopsis thaliana protein match is: unknown protein (TAIR:AT3G55760.3); Has 186 Blast hits to 143 proteins in 47 species: Archae - 0; Bacteria - 23; Metazoa - 14; Fungi - 6; Plants - 87; Viruses - 0; Other Eukaryotes - 56 (s /.../ NCBI BLink). [Source:TAIR;Acc:AT1G42430]
TRIAE_CS42_7DS_TGACv1_621482_AA2016910	115.132	53.0745	-1.11981	0.460154	0.00412734		GO:0016020, GO:0016021	F775_27288			NA
TRIAE_CS42_5DL_TGACv1_436067_AA1457610	493.897	790.062	0.677485	1.59935	0.00413226		GO:0006810, GO:0016021, GO:0016020, GO:0005215	F775_18189	Putative aquaporin PIP2-7 [Source:UniProtKB/TrEMBL;Acc:N1QTV1]		NA
TRIAE_CS42_2DL_TGACv1_160079_AA0546470	3399.71	5364.02	0.657881	1.57776	0.00413709		GO:0005215, GO:0016020, GO:0006810, GO:0016021		NA	AT2G37170, AT2G37180, AT5G60660, AT3G53420	plasma membrane intrinsic protein 2 [Source:TAIR;Acc:AT2G37170], Aquaporin PIP2-3 [Source:UniProtKB/Swiss-Prot;Acc:P30302], PIP2F [Source:UniProtKB/TrEMBL;Acc:A0A178UG45], PIP2A [Source:UniProtKB/TrEMBL;Acc:A0A178V8P4]
TRIAE_CS42_7AL_TGACv1_557608_AA1783930	2.32843	21.8259	3.239	9.44143	0.00413709		GO:0030247, GO:0016020, GO:0016021	F775_09701		AT1G11915	F12F1.23 protein [Source:UniProtKB/TrEMBL;Acc:O65389]
TRIAE_CS42_5BL_TGACv1_406766_AA1349640	269.55	505.932	0.908784	1.87746	0.00413767		GO:0008234, GO:0006508		NA		NA
TRIAE_CS42_1DL_TGACv1_061497_AA0196950	668.133	485.393	-0.462151	0.725903	0.0041394		, GO:0006886, GO:0006629, GO:0032586, GO:0016036, GO:0000139, GO:0019375, GO:0008654		NA	AT3G09560	Phosphatidate phosphatase PAH1 [Source:UniProtKB/Swiss-Prot;Acc:Q9SF47]
TRIAE_CS42_1DL_TGACv1_062318_AA0212440	633.963	392.527	-0.692157	0.618928	0.00416726				NA		NA
TRIAE_CS42_6AS_TGACv1_487262_AA1569530	6.91983	22.9964	1.73042	3.31823	0.00416726	Peroxidase [Source:UniProtKB/TrEMBL;Acc:A0A1D6AIP7]	GO:0016491, GO:0016021, GO:0006979, GO:0020037, GO:0016020, GO:0042744, GO:0055114, GO:0046872, GO:0005576, GO:0004601, GO:0098869	F775_05028	Peroxidase [Source:UniProtKB/TrEMBL;Acc:R7WFI2]	AT1G05260, AT3G21770, AT4G11290	Peroxidase [Source:UniProtKB/TrEMBL;Acc:Q0WSR2], Peroxidase 30 [Source:UniProtKB/Swiss-Prot;Acc:Q9LSY7], Peroxidase 39 [Source:UniProtKB/Swiss-Prot;Acc:Q9SUT2]
TRIAE_CS42_3AL_TGACv1_195088_AA0644550	300.326	183.848	-0.709328	0.611605	0.00418576		GO:0016021, GO:0098869, GO:0005509, GO:0004601, GO:0016491, GO:0050664, GO:0055114, GO:0016020	F775_06338	Putative respiratory burst oxidase-H-like protein [Source:UniProtKB/TrEMBL;Acc:M8CAL5]	AT3G45810, AT5G60010	Putative respiratory burst oxidase homolog protein J [Source:UniProtKB/Swiss-Prot;Acc:Q9LZU9], Putative respiratory burst oxidase homolog protein H [Source:UniProtKB/Swiss-Prot;Acc:Q9FJD6]
TRIAE_CS42_4BL_TGACv1_320575_AA1043620	35.4142	100.33	1.50331	2.83492	0.00418576			F775_24291		AT5G11240	At5g11240 [Source:UniProtKB/TrEMBL;Acc:B5X503]
TRIAE_CS42_3B_TGACv1_221086_AA0729840	23.8007	61.1214	1.35907	2.5652	0.00420714				NA		NA
TRIAE_CS42_4AS_TGACv1_306910_AA1014940	61.4567	142.992	1.21966	2.32892	0.00420714		GO:0005622, GO:0006886, GO:0008536, , GO:0005829	F775_26478	Importin-4 [Source:UniProtKB/TrEMBL;Acc:M8CBN1]	AT4G27640	ARM repeat superfamily protein [Source:UniProtKB/TrEMBL;Acc:Q8W498]
TRIAE_CS42_7AL_TGACv1_558821_AA1796270	38.1323	145.867	1.93686	3.82871	0.00424134		GO:0008233, GO:0016787, GO:0006508, GO:0004190	F775_20211	Aspartic proteinase nepenthesin-2 [Source:UniProtKB/TrEMBL;Acc:M8CCC8]	AT5G10760, AT5G10770	Aspartyl protease AED1 [Source:UniProtKB/Swiss-Prot;Acc:Q9LEW3], Aspartyl protease family protein At5g10770 [Source:UniProtKB/Swiss-Prot;Acc:Q8S9J6]
TRIAE_CS42_7AS_TGACv1_570086_AA1830030	104.449	258.789	1.31037	2.48005	0.00425876	Rhomboid-like protein [Source:UniProtKB/TrEMBL;Acc:A0A1D6BWT2]	GO:0016021, GO:0016787, GO:0008233, GO:0006508, GO:0016020, GO:0004252		NA	AT1G63120, AT5G07250, AT1G12750, AT4G23070	RHOMBOID-like protein 2 [Source:UniProtKB/Swiss-Prot;Acc:Q9CAN1], Rhomboid-like protein [Source:UniProtKB/TrEMBL;Acc:A0A178UBV1], RHOMBOID-like protein 6, mitochondrial [Source:UniProtKB/Swiss-Prot;Acc:Q8VZ48], Rhomboid-like protein [Source:UniProtKB/TrEMBL;Acc:A0A178UXE9]
TRIAE_CS42_2BS_TGACv1_146827_AA0473550	129.616	72.5898	-0.836491	0.560004	0.00427016		GO:0006099, GO:0030976, GO:0055114, GO:0016624, GO:0004591, GO:0008152	F775_28129	2-oxoglutarate dehydrogenase E1 component, mitochondrial [Source:UniProtKB/TrEMBL;Acc:M8B5Q3]	AT5G65750, AT3G55410	2-oxoglutarate dehydrogenase, E1 component [Source:UniProtKB/TrEMBL;Acc:Q9FLH2], 2-oxoglutarate dehydrogenase, E1 component [Source:UniProtKB/TrEMBL;Acc:F4IWV2]
TRIAE_CS42_1DL_TGACv1_062271_AA0211650	66.0993	118.711	0.848539	1.80068	0.0042757		GO:0005524, GO:0004672, GO:0006468, GO:0004713, GO:0018108, GO:0016021, GO:0016020	F775_08610	Putative LRR receptor-like serine/threonine-protein kinase MRH1 [Source:UniProtKB/TrEMBL;Acc:M8CEC7]	AT5G58540, AT3G56050, AT2G40270, AT5G07150	Protein kinase family protein [Source:UniProtKB/TrEMBL;Acc:Q9FGG7], Probable inactive receptor-like protein kinase At3g56050 [Source:UniProtKB/Swiss-Prot;Acc:Q9LYN6], Inactive receptor-like serine/threonine-protein kinase At2g40270 [Source:UniProtKB/Swiss-Prot;Acc:Q9SIZ4], Leucine-rich repeat protein kinase family protein [Source:TAIR;Acc:AT5G07150]
TRIAE_CS42_3B_TGACv1_226677_AA0818620	32.4789	6.85016	-2.26187	0.208502	0.00430269		GO:0003700, GO:0006355, GO:0043565	F775_17869	Putative WRKY transcription factor 35 [Source:UniProtKB/TrEMBL;Acc:M8CFP0]		NA
TRIAE_CS42_4AL_TGACv1_291630_AA0995690	117.514	67.2603	-0.808762	0.570871	0.00430539		GO:0043531	F775_18334	Putative disease resistance RPP13-like protein 1 [Source:UniProtKB/TrEMBL;Acc:M8B5S5]		NA
TRIAE_CS42_3DL_TGACv1_249883_AA0858060	1334.97	2790.31	1.06357	2.09009	0.00432		GO:0005509	F775_07213	Calmodulin-3 [Source:UniProtKB/TrEMBL;Acc:N1QU12]	AT2G41090	Calmodulin-like protein 10 [Source:UniProtKB/Swiss-Prot;Acc:P30187]
TRIAE_CS42_4BL_TGACv1_320589_AA1043990	0	7.33353	5.29079	39.1459	0.00432		GO:0003700, GO:0006355	F775_06432	Ocs element-binding factor 1 [Source:UniProtKB/TrEMBL;Acc:R7W1G6]		NA
TRIAE_CS42_2BL_TGACv1_129349_AA0379700	2.53388	93.0308	5.1952	36.6362	0.004342		GO:0006355, GO:0005634, GO:0016573, GO:0003712, GO:0004402, GO:0008270	F775_18157	Histone acetyltransferase HAC5 [Source:UniProtKB/TrEMBL;Acc:M8C2D7]	AT5G63160, AT3G48360	BTB/POZ and TAZ domain-containing protein 1 [Source:UniProtKB/Swiss-Prot;Acc:Q9FMK7], BTB/POZ and TAZ domain-containing protein 2 [Source:UniProtKB/Swiss-Prot;Acc:Q94BN0]
TRIAE_CS42_3B_TGACv1_220920_AA0723840	4.93322	21.237	2.11695	4.33776	0.0043459		GO:0016021, GO:0016020	F775_30539		AT1G29980, AT2G34510	Putative uncharacterized protein T1P2.9 [Source:UniProtKB/TrEMBL;Acc:Q9C8S1], Putative uncharacterized protein At2g34510 [Source:UniProtKB/TrEMBL;Acc:O64696]
TRIAE_CS42_1BS_TGACv1_049850_AA0162920	4.06399	40.2873	3.30714	9.89801	0.00435522		GO:0006952	F775_43918		AT2G02140	Defensin-like protein 10 [Source:UniProtKB/Swiss-Prot;Acc:Q9ZUL8]
TRIAE_CS42_5AS_TGACv1_393065_AA1267850	18.1486	1.4342	-3.66716	0.0787183	0.00435522		GO:0016021, GO:0016020, GO:0046872	F775_08333	E3 ubiquitin-protein ligase RNF5 [Source:UniProtKB/TrEMBL;Acc:M8BP05]	AT4G28270, AT4G27470, AT4G03510	E3 ubiquitin-protein ligase RMA2 [Source:UniProtKB/Swiss-Prot;Acc:P93030], RMA3 [Source:UniProtKB/TrEMBL;Acc:A0A178V4H3], E3 ubiquitin-protein ligase RMA1 [Source:UniProtKB/Swiss-Prot;Acc:O64425]
TRIAE_CS42_1AS_TGACv1_020275_AA0076210	1213.19	1993.61	0.716816	1.64355	0.00436869	40S ribosomal protein S4 [Source:UniProtKB/TrEMBL;Acc:A0A1D5SLI4]	GO:0006412, GO:0030529, GO:0003735, GO:0019843, GO:0005622, GO:0005840, GO:0003723	F775_29120	40S ribosomal protein S4 [Source:UniProtKB/TrEMBL;Acc:M8D3H8]	AT5G58420, AT5G07090, AT2G17360	40S ribosomal protein S4-3 [Source:UniProtKB/Swiss-Prot;Acc:Q8VYK6], 40S ribosomal protein S4-2 [Source:UniProtKB/Swiss-Prot;Acc:P49204], 40S ribosomal protein S4-1 [Source:UniProtKB/Swiss-Prot;Acc:Q93VH9]
TRIAE_CS42_4AS_TGACv1_306760_AA1012940	12.5916	40.4692	1.68784	3.22174	0.00437108			F775_05170		AT2G25800, AT2G20010	Putative uncharacterized protein At2g25800 [Source:UniProtKB/TrEMBL;Acc:Q0WQB7], Putative uncharacterized protein At2g20010 [Source:UniProtKB/TrEMBL;Acc:Q9SL80]
TRIAE_CS42_2AS_TGACv1_114225_AA0365120	78.8109	200.255	1.34622	2.54245	0.00437782		GO:0006457, GO:0005737	F775_28933	10 kDa chaperonin [Source:UniProtKB/TrEMBL;Acc:M8B1C1]	AT1G23100, AT1G14980	GroES-like protein [Source:UniProtKB/TrEMBL;Acc:Q8LDC9], 10 kDa chaperonin, mitochondrial [Source:UniProtKB/Swiss-Prot;Acc:P34893]
TRIAE_CS42_4AL_TGACv1_291677_AA0996020	361.268	207.189	-0.802288	0.573439	0.00437782		GO:0016021, GO:0016020		NA		NA
TRIAE_CS42_3DS_TGACv1_273329_AA0930400	2203.26	1576.87	-0.48267	0.715652	0.00438571		GO:0009055, GO:0055114, GO:0045454, GO:0009902, GO:0005623, GO:0051017, GO:0015035, GO:0005884		NA	AT1G64500	F1N19.7 [Source:UniProtKB/TrEMBL;Acc:Q9SGW5]
TRIAE_CS42_5DL_TGACv1_433211_AA1405650	558.573	329.181	-0.764249	0.58876	0.00438571		GO:0003723, GO:0048579, GO:0003676, GO:0048577, GO:0003677, GO:0005634	F775_32029	KH domain-containing protein [Source:UniProtKB/TrEMBL;Acc:M8CU99]	AT3G08620, AT2G38610	KH domain-containing protein At3g08620 [Source:UniProtKB/Swiss-Prot;Acc:Q8GYR4], KH domain-containing protein At2g38610 [Source:UniProtKB/Swiss-Prot;Acc:Q9ZVI3]
TRIAE_CS42_5DL_TGACv1_433452_AA1413520	224.253	437.791	0.965044	1.95212	0.00438911	DEAD-box ATP-dependent RNA helicase 7 [Source:Projected from Arabidopsis thaliana (AT5G62190) UniProtKB/Swiss-Prot;Acc:Q39189]	GO:0003723, GO:0005730, GO:0003676, GO:0005524, GO:0005634, GO:0000166, GO:0004386, GO:0016787	F775_28094	DEAD-box ATP-dependent RNA helicase 7 [Source:UniProtKB/TrEMBL;Acc:N1QS22]	AT5G62190	DEAD-box ATP-dependent RNA helicase 7 [Source:UniProtKB/Swiss-Prot;Acc:Q39189]
TRIAE_CS42_5AL_TGACv1_374092_AA1190010	2.55481	19.2507	2.91253	7.52936	0.00438997		GO:0005524, GO:0030247, GO:0005509, GO:0006468, GO:0004672	F775_20055	Wall-associated receptor kinase 4 [Source:UniProtKB/TrEMBL;Acc:M8B6D5]		NA
TRIAE_CS42_3B_TGACv1_222209_AA0759900	117.687	321.682	1.45229	2.73643	0.00442549		GO:0016020, GO:0016021	F775_26619		AT1G61065, AT1G52910, AT4G27435, AT3G15480	At1g61067/At1g61067 [Source:UniProtKB/TrEMBL;Acc:Q8W576], At1g52910 [Source:UniProtKB/TrEMBL;Acc:Q9C930], At4g27438 [Source:UniProtKB/TrEMBL;Acc:Q940M6], AT3g15480/MJK13_14 [Source:UniProtKB/TrEMBL;Acc:Q9LDK1]
TRIAE_CS42_6DS_TGACv1_544114_AA1746530	60.4297	180.703	1.58241	2.99469	0.00445437	Receptor-like serine/threonine-protein kinase NCRK [Source:Projected from Arabidopsis thaliana (AT2G28250) UniProtKB/Swiss-Prot;Acc:Q8VYY5]	GO:0051020, GO:0016021, GO:0005524, GO:0006468, GO:0004672, GO:0010089, GO:0016020, GO:0012505, GO:0005768, GO:0010008, GO:0005886	F775_22607	Protein STRUBBELIG-RECEPTOR FAMILY 8 [Source:UniProtKB/TrEMBL;Acc:R7W3C1]	AT2G28250	NCRK [Source:UniProtKB/TrEMBL;Acc:A0A178VW29]
TRIAE_CS42_7DS_TGACv1_622615_AA2042650	368.512	178.36	-1.04778	0.483713	0.00445437			F775_29139			NA
TRIAE_CS42_3B_TGACv1_221074_AA0729330	5.1505	27.8512	2.44161	5.43249	0.00445506		GO:0003677, GO:0046983		NA		NA
TRIAE_CS42_5BL_TGACv1_404395_AA1298340	190.289	385.738	1.02012	2.02808	0.00445506			F775_01959		AT5G43310	COP1-interacting protein-like protein [Source:UniProtKB/TrEMBL;Acc:F4K5Y5]
TRIAE_CS42_5DL_TGACv1_433703_AA1419830	314.981	188.992	-0.736569	0.600165	0.00445506			F775_23406			NA
TRIAE_CS42_7BL_TGACv1_577528_AA1877910	0	7.64186	5.34117	40.537	0.00445506		GO:0016020, GO:0005215, GO:0016021, GO:0055085	F775_13644	Putative allantoin permease [Source:UniProtKB/TrEMBL;Acc:R7W079]	AT5G03555	Purine-uracil permease NCS1 [Source:UniProtKB/Swiss-Prot;Acc:Q9LZD0]
TRIAE_CS42_2BS_TGACv1_148283_AA0491910	480.729	209.584	-1.19982	0.435328	0.0044642	Hexosyltransferase [Source:UniProtKB/TrEMBL;Acc:W5BPL7]	GO:0016757	F775_25352, F775_25473, F775_25855, F775_29160	Hexosyltransferase [Source:UniProtKB/TrEMBL;Acc:R7W245], Hexosyltransferase [Source:UniProtKB/TrEMBL;Acc:M8BEI8], Hexosyltransferase [Source:UniProtKB/TrEMBL;Acc:M8C9J6], Hexosyltransferase [Source:UniProtKB/TrEMBL;Acc:N1QRD9]	AT1G09350, AT2G47180, AT1G56600, AT4G26250, AT5G23790, AT5G30500	Hexosyltransferase [Source:UniProtKB/TrEMBL;Acc:W8PVD7], Galactinol synthase 1 [Source:UniProtKB/Swiss-Prot;Acc:O22893], Galactinol synthase 2 [Source:UniProtKB/Swiss-Prot;Acc:Q9FXB2], Galactinol synthase 6 [Source:UniProtKB/Swiss-Prot;Acc:Q8H1S1], Galactinol synthase 5 [Source:UniProtKB/Swiss-Prot;Acc:Q9FFA1], Galactinol synthase 10 [Source:UniProtKB/Swiss-Prot;Acc:F4KED2]
TRIAE_CS42_3B_TGACv1_224435_AA0796750	4.40887	25.4737	2.53966	5.81453	0.00446935		GO:0043531		NA		NA
TRIAE_CS42_1DL_TGACv1_062558_AA0216450	155.803	84.5288	-0.877846	0.544179	0.00450439		GO:0008483, GO:0030170, GO:0003824, GO:0009058, GO:0006520		NA	AT5G36160, AT5G53970	Tyrosine aminotransferase [Source:UniProtKB/Swiss-Prot;Acc:Q9LVY1], Probable aminotransferase TAT2 [Source:UniProtKB/Swiss-Prot;Acc:Q9FN30]
TRIAE_CS42_1DS_TGACv1_080166_AA0241990	552.657	843.6	0.610137	1.5264	0.00450439		GO:0016020, GO:0016021	F775_31817		AT2G28900	Outer envelope pore protein 16-1, chloroplastic [Source:UniProtKB/Swiss-Prot;Acc:Q9ZV24]
TRIAE_CS42_U_TGACv1_642053_AA2110230	570.277	1357.69	1.25191	2.38156	0.00453017	Tubulin alpha chain [Source:UniProtKB/TrEMBL;Acc:A0A1D6DEF6]	GO:0005525, GO:0007010, GO:0007017, GO:0005856, GO:0005737, GO:0003924, GO:0005874, GO:0000166, GO:0005200	F775_31849	Tubulin alpha chain [Source:UniProtKB/TrEMBL;Acc:R7W8V8]		NA
TRIAE_CS42_5AL_TGACv1_376443_AA1236960	10.9691	46.6374	2.0851	4.24304	0.00454949		GO:0006508, GO:0016787, GO:0004252		NA	AT2G05920	Subtilisin-like protease SBT1.8 [Source:UniProtKB/Swiss-Prot;Acc:Q9ZUF6]
TRIAE_CS42_7BS_TGACv1_593216_AA1949460	122.555	341.084	1.47743	2.78453	0.00455521		GO:0003723, GO:0003676	F775_27092	Nucleolin [Source:UniProtKB/TrEMBL;Acc:M8B839]	AT1G73490, AT1G72800, AT1G48920, AT3G18610	RNA recognition motif-containing protein [Source:UniProtKB/TrEMBL;Acc:F4HQ94], Putative uncharacterized protein At1g72800 [Source:UniProtKB/TrEMBL;Acc:Q9CAJ2], Nucleolin 1 [Source:UniProtKB/Swiss-Prot;Acc:Q9FVQ1], Nucleolin 2 [Source:UniProtKB/Swiss-Prot;Acc:Q1PEP5]
TRIAE_CS42_6BS_TGACv1_515173_AA1667810	10.6691	64.6148	2.60751	6.09452	0.00457548				NA		NA
TRIAE_CS42_3B_TGACv1_224348_AA0795570	2.02541	18.4918	3.18849	9.11659	0.00463558		GO:0016747	F775_15073	Anthranilate N-benzoyltransferase protein 1 [Source:UniProtKB/TrEMBL;Acc:M8D1Z2]	AT2G19070	Spermidine hydroxycinnamoyl transferase [Source:UniProtKB/Swiss-Prot;Acc:O64470]
TRIAE_CS42_4AL_TGACv1_289727_AA0976030	7903.19	5636.62	-0.487658	0.713182	0.00463558		GO:0009507, GO:1904143, GO:1901562, GO:0005524, GO:0009637, GO:0031540, GO:0009414, GO:0010109, GO:0006995, GO:0080183, GO:0080177, GO:1902326, GO:0010114, GO:0009767, GO:0004672, GO:0006468, GO:0010027, GO:0015996, GO:1902171, GO:0010287	F775_28398	Putative aarF domain-containing protein kinase [Source:UniProtKB/TrEMBL;Acc:M8BTC1]	AT4G31390	AtACDO1 [Source:UniProtKB/TrEMBL;Acc:A0A178V5V0]
TRIAE_CS42_2DL_TGACv1_159212_AA0534530	17.89	65.0632	1.86632	3.64601	0.00464662		GO:0016020	F775_29475	Prohibitin-1, mitochondrial [Source:UniProtKB/TrEMBL;Acc:M8BB60]	AT5G40770, AT3G27280, AT5G14300	Prohibitin-3, mitochondrial [Source:UniProtKB/Swiss-Prot;Acc:O04331], Prohibitin-4, mitochondrial [Source:UniProtKB/Swiss-Prot;Acc:Q9LK25], Prohibitin-5, mitochondrial [Source:UniProtKB/Swiss-Prot;Acc:Q9LY99]
TRIAE_CS42_5AL_TGACv1_374714_AA1207220	274.404	504.041	0.878366	1.83829	0.00464662		GO:0030170, GO:0009507, GO:0009058, GO:0003824	F775_07026	Aminotransferase ybdL [Source:UniProtKB/TrEMBL;Acc:M8B342]	AT1G77670	At1g77670 [Source:UniProtKB/TrEMBL;Acc:Q9CAP1]
TRIAE_CS42_5DL_TGACv1_433272_AA1407790	1079.71	685.268	-0.6565	0.634415	0.00464662			F775_07005			NA
TRIAE_CS42_6DS_TGACv1_543365_AA1739150	10.6802	38.9413	1.86194	3.63495	0.00464662		GO:0000160, GO:0005622, GO:0004871		NA		NA
TRIAE_CS42_4AS_TGACv1_306930_AA1015170	446.434	260.26	-0.779706	0.582486	0.004649	Adenylyl-sulfate kinase [Source:UniProtKB/TrEMBL;Acc:A0A1D5XBK0]	GO:0000103, GO:0004020, GO:0016740, GO:0070814, GO:0005524, GO:0000166, GO:0016310, GO:0016301		NA		NA
TRIAE_CS42_5DL_TGACv1_434071_AA1428360	252.021	643.285	1.35212	2.55286	0.004649	Alpha-glucan phosphorylase 1 [Source:Projected from Arabidopsis thaliana (AT3G29320) UniProtKB/Swiss-Prot;Acc:Q9LIB2]	GO:0009266, GO:0009570, GO:0005975, GO:0016757, GO:0009414, GO:0016740, GO:0030170, GO:0004645, GO:0008184, GO:0009507	F775_13590	Alpha-1,4 glucan phosphorylase [Source:UniProtKB/TrEMBL;Acc:M8C202]	AT3G29320	Alpha-glucan phosphorylase 1 [Source:UniProtKB/Swiss-Prot;Acc:Q9LIB2]
TRIAE_CS42_2AL_TGACv1_094602_AA0300300	27.0816	59.0958	1.12901	2.18709	0.00467273		GO:0006355, GO:0003677, GO:0005634, GO:0006351, GO:0003700	F775_04501	Ethylene-responsive transcription factor ERF034 [Source:UniProtKB/TrEMBL;Acc:N1QV79]	AT3G60490, AT2G44940	Ethylene-responsive transcription factor ERF035 [Source:UniProtKB/Swiss-Prot;Acc:Q9M210], Ethylene-responsive transcription factor ERF034 [Source:UniProtKB/Swiss-Prot;Acc:Q8LBQ7]
TRIAE_CS42_7AS_TGACv1_571176_AA1845450	39.1311	9.16913	-2.11243	0.231257	0.00467273		GO:0016020, GO:0016021, GO:0005215, GO:0006810, GO:0006857	F775_16275	Putative peptide transporter [Source:UniProtKB/TrEMBL;Acc:M8B2S9]	AT3G45710, AT3G45690, AT3G45650, AT3G45720, AT3G45660, AT3G45680, AT3G45700	Protein NRT1/ PTR FAMILY 2.5 [Source:UniProtKB/Swiss-Prot;Acc:Q9M172], Putative protein NRT1/ PTR FAMILY 2.2 [Source:UniProtKB/Swiss-Prot;Acc:Q9M174], Nitrate excretion transporter1 [Source:UniProtKB/TrEMBL;Acc:A0A1I9LSG9], Protein NRT1/ PTR FAMILY 2.1 [Source:UniProtKB/Swiss-Prot;Acc:Q9M171], Major facilitator superfamily protein [Source:UniProtKB/TrEMBL;Acc:A0A1I9LN67], Protein NRT1/ PTR FAMILY…
TRIAE_CS42_5DL_TGACv1_437165_AA1465460	125.342	47.523	-1.40372	0.377954	0.00468247		GO:0016020, GO:0005215, GO:0055085, GO:0006814, GO:0016021		NA	AT5G47560	Tonoplast dicarboxylate transporter [Source:UniProtKB/Swiss-Prot;Acc:Q8LG88]
TRIAE_CS42_6AL_TGACv1_471165_AA1503970	56.7832	117.554	1.05012	2.0707	0.00468925		GO:0005524	F775_07783	ATPase family AAA domain-containing protein 3-B [Source:UniProtKB/TrEMBL;Acc:M8BNC7]	AT3G03060, AT5G16930	P-loop containing nucleoside triphosphate hydrolases superfamily protein [Source:UniProtKB/TrEMBL;Acc:Q0WVF7], AAA-type ATPase family protein [Source:UniProtKB/TrEMBL;Acc:Q8RXI0]
TRIAE_CS42_3DS_TGACv1_272087_AA0914390	395.16	1092.64	1.46744	2.7653	0.00469425	Non-specific lipid-transfer protein [Source:UniProtKB/TrEMBL;Acc:A0A1D5WSS8]	GO:0016021, GO:0008289, GO:0016020, GO:0006810, GO:0006869	F775_29280	Non-specific lipid-transfer protein [Source:UniProtKB/TrEMBL;Acc:M8D225]		NA
TRIAE_CS42_3DS_TGACv1_273465_AA0931420	1229.84	576.68	-1.09252	0.468942	0.004712			F775_31493			NA
TRIAE_CS42_4DL_TGACv1_343425_AA1134250	165.9	303.319	0.871972	1.83016	0.00472073		GO:0003735, GO:0006412, GO:0005840, GO:0016021, GO:0016020, GO:0005622	F775_10198	40S ribosomal protein S28 [Source:UniProtKB/TrEMBL;Acc:M8BR40]	AT3G10090, AT5G64140, AT5G03850	40S ribosomal protein S28-1 [Source:UniProtKB/Swiss-Prot;Acc:Q9SR73], RPS28 [Source:UniProtKB/TrEMBL;Acc:A0A178UA91]
TRIAE_CS42_3AS_TGACv1_210659_AA0676650	1753.1	4082.69	1.21967	2.32893	0.00472166		GO:0016021, GO:0055085, GO:0016020	F775_28728	Putative membrane protein [Source:UniProtKB/TrEMBL;Acc:M8CPX8]	AT5G13740, AT5G13750	Protein ZINC INDUCED FACILITATOR 1 [Source:UniProtKB/Swiss-Prot;Acc:Q8RWN2], ZIFL1 [Source:UniProtKB/TrEMBL;Acc:A0A178UFA6]
TRIAE_CS42_3AS_TGACv1_210843_AA0680060	532.741	342.611	-0.637864	0.642664	0.00472166				NA		NA
TRIAE_CS42_5AS_TGACv1_392651_AA1262680	336.291	223.452	-0.589953	0.664365	0.00472166		GO:0016020, GO:0016021	F775_29828		AT1G44100, AT5G09220, AT1G77380, AT5G63850	Amino acid permease 5 [Source:UniProtKB/Swiss-Prot;Acc:Q8GUM3], Amino acid permease 2 [Source:UniProtKB/Swiss-Prot;Acc:Q38967], ATAAP3 [Source:UniProtKB/TrEMBL;Acc:A0A178W3U1], AAP4 [Source:UniProtKB/TrEMBL;Acc:A0A178UDW1]
TRIAE_CS42_6DL_TGACv1_528195_AA1712340	2856.65	1357.54	-1.07347	0.475175	0.00472166	Bidirectional sugar transporter SWEET [Source:UniProtKB/TrEMBL;Acc:A0A1D6B9R8]	GO:0016021, GO:0008643, GO:0005886, GO:0016020, GO:0006810	F775_26973	Bidirectional sugar transporter SWEET [Source:UniProtKB/TrEMBL;Acc:R7W6P5]	AT5G50790, AT4G25010, AT5G13170, AT5G50800, AT5G23660, AT3G48740, AT2G39060	Bidirectional sugar transporter SWEET10 [Source:UniProtKB/Swiss-Prot;Acc:Q9LUE3], Bidirectional sugar transporter SWEET [Source:UniProtKB/TrEMBL;Acc:A0A178V6E7], Bidirectional sugar transporter SWEET15 [Source:UniProtKB/Swiss-Prot;Acc:Q9FY94], Bidirectional sugar transporter SWEET [Source:UniProtKB/TrEMBL;Acc:A0A178UJY5], Bidirectional sugar transporter SWEET12 [Source:UniProtKB/Swiss-Prot;Acc:O8…
TRIAE_CS42_4BL_TGACv1_321767_AA1065190	98.5945	278.465	1.49836	2.82522	0.00473167		GO:0042254, GO:0005730, GO:0030529, GO:0003723	F775_43848		AT4G22380, AT4G12600, AT5G20160	At4g22380 [Source:UniProtKB/TrEMBL;Acc:Q8LCC7], Ribosomal protein L7Ae/L30e/S12e/Gadd45 family protein [Source:UniProtKB/TrEMBL;Acc:F4JRD3], Ribosomal protein L7Ae/L30e/S12e/Gadd45 family protein [Source:UniProtKB/TrEMBL;Acc:F4K455]
TRIAE_CS42_2AS_TGACv1_112906_AA0347400	0	7.98965	5.40295	42.3107	0.00473388		GO:0043531	F775_01174			NA
TRIAE_CS42_6AL_TGACv1_475648_AA1536640	2061.93	3158.41	0.615369	1.53195	0.00473388	S-adenosylmethionine synthase [Source:UniProtKB/TrEMBL;Acc:A0A1D6S822]	GO:0006556, GO:0016740, GO:0000166, GO:0004478, GO:0005524, GO:0006730, GO:0046872	F775_32726	S-adenosylmethionine synthase [Source:UniProtKB/TrEMBL;Acc:M8AW87]		NA
TRIAE_CS42_5DL_TGACv1_433479_AA1414270	522.122	246.512	-1.08409	0.47169	0.00475905	Phytochrome C [Source:Projected from Arabidopsis thaliana (AT5G35840) UniProtKB/Swiss-Prot;Acc:P14714]	GO:0005622, GO:0007165, GO:0000155, GO:0023014, GO:0000160, GO:0009584, GO:0006351, GO:0006355, GO:0018298, GO:0017006, GO:0050896, GO:0009881, GO:0009585, GO:0042803	F775_14368	Phytochrome C [Source:UniProtKB/TrEMBL;Acc:M8BDE2]	AT5G35840	Phytochrome C [Source:UniProtKB/Swiss-Prot;Acc:P14714]
TRIAE_CS42_7BS_TGACv1_592974_AA1946890	194.162	63.2793	-1.62259	0.324752	0.00476191	Phosphate transporter PHO1 homolog 1 [Source:Projected from Arabidopsis thaliana (AT1G68740) UniProtKB/Swiss-Prot;Acc:Q93ZF5]	GO:0016020, GO:0016021	F775_12369	Putative phosphate transporter 1 [Source:UniProtKB/TrEMBL;Acc:M8AVR3]	AT1G68740	Phosphate transporter PHO1 homolog 1 [Source:UniProtKB/Swiss-Prot;Acc:Q93ZF5]
TRIAE_CS42_3B_TGACv1_223749_AA0786630	30.2387	85.019	1.49528	2.81919	0.00477214		GO:0005516, GO:0006950	F775_26596	Calmodulin binding protein-like [Source:Projected from Arabidopsis thaliana (AT1G73805) TAIR;Acc:AT1G73805]	AT1G73805	Protein SAR DEFICIENT 1 [Source:UniProtKB/Swiss-Prot;Acc:Q9C9T2]
TRIAE_CS42_5DL_TGACv1_433028_AA1398790	51.0349	151.143	1.5678	2.96453	0.00477214		GO:0003700, GO:0043565, GO:0006355	F775_14839	Putative WRKY transcription factor 57 [Source:UniProtKB/TrEMBL;Acc:M8BJP1]	AT3G62340, AT5G46350, AT1G29860, AT4G18170, AT5G49520, AT2G47260	Probable WRKY transcription factor 68 [Source:UniProtKB/Swiss-Prot;Acc:Q93WV6], Probable WRKY transcription factor 8 [Source:UniProtKB/Swiss-Prot;Acc:Q9FL26], Probable WRKY transcription factor 71 [Source:UniProtKB/Swiss-Prot;Acc:Q93WV4], WRKY28 [Source:UniProtKB/TrEMBL;Acc:A0A178V3M3], Probable WRKY transcription factor 48 [Source:UniProtKB/Swiss-Prot;Acc:Q9FGZ4], Probable WRKY transcription fac…
TRIAE_CS42_7DS_TGACv1_621384_AA2013620	202.855	108.116	-0.910182	0.532118	0.00478568		GO:0043531	F775_25896			NA
TRIAE_CS42_2DL_TGACv1_159303_AA0536140	103.446	54.692	-0.915061	0.530321	0.00479616		GO:0003824, GO:0008152	F775_13813	2-succinylbenzoate--CoA ligase [Source:UniProtKB/TrEMBL;Acc:N1R5R6]	AT5G16340, AT1G21540, AT1G75960, AT1G21530, AT5G16370, AT1G77240	Probable acyl-activating enzyme 6 [Source:UniProtKB/Swiss-Prot;Acc:Q9FFE9], Probable acyl-activating enzyme 9 [Source:UniProtKB/Swiss-Prot;Acc:Q9LPK6], Probable acyl-activating enzyme 8 [Source:UniProtKB/Swiss-Prot;Acc:Q9LQS1], Probable acyl-activating enzyme 10 [Source:UniProtKB/Swiss-Prot;Acc:Q9LPK7], Probable acyl-activating enzyme 5, peroxisomal [Source:UniProtKB/Swiss-Prot;Acc:Q9FFE6], AAE2 …
TRIAE_CS42_5BL_TGACv1_404911_AA1314640	338.484	204.188	-0.728106	0.603696	0.00480017		GO:0005524, GO:0019538, GO:0000166		NA	AT5G51070	Chaperone protein ClpD, chloroplastic [Source:UniProtKB/Swiss-Prot;Acc:P42762]
TRIAE_CS42_1DL_TGACv1_062666_AA0218000	186.592	568.008	1.60688	3.04592	0.00480806				NA	AT1G03870, AT2G20520, AT5G44130	At1g03870 [Source:UniProtKB/TrEMBL;Acc:B3LF88], Fasciclin-like arabinogalactan protein 6 [Source:UniProtKB/Swiss-Prot;Acc:Q9SIL7], Fasciclin-like arabinogalactan protein 13 [Source:UniProtKB/Swiss-Prot;Acc:Q9FFH6]
TRIAE_CS42_3B_TGACv1_220879_AA0722190	318.934	187.229	-0.770055	0.586395	0.00480806				NA	AT5G59050, AT3G54000	unknown protein; BEST Arabidopsis thaliana protein match is: unknown protein (TAIR:AT3G54000.1); Has 35333 Blast hits to 34131 proteins in 2444 species: Archae - 798; Bacteria - 22429; Metazoa - 974; Fungi - 991; Plants - 531; Viruses - 0; Other Euk /.../s - 9610 (source: NCBI BLink). [Source:TAIR;Acc:AT5G59050], Putative uncharacterized protein At3g54000 [Source:UniProtKB/TrEMBL;Acc:Q84JE0]
TRIAE_CS42_2AL_TGACv1_095974_AA0316300	3.07171	23.8535	2.95563	7.7577	0.00481717	Sucrose synthase [Source:UniProtKB/TrEMBL;Acc:W5AUQ5]	GO:0016740, GO:0005985, GO:0016757, GO:0016157	F775_05690	Sucrose synthase [Source:UniProtKB/TrEMBL;Acc:M8BFW4]	AT5G37180, AT1G73370	sucrose synthase 5 [Source:TAIR;Acc:AT5G37180], Sucrose synthase [Source:UniProtKB/TrEMBL;Acc:W8Q3K7]
TRIAE_CS42_5DL_TGACv1_434030_AA1427560	183.214	480.818	1.39272	2.62573	0.00481717			F775_33045	Fasciclin-like arabinogalactan protein 16 [Source:UniProtKB/TrEMBL;Acc:M8BT42]	AT5G05650	Gb|AAF02137.1 [Source:UniProtKB/TrEMBL;Acc:Q9FFK9]
TRIAE_CS42_7AS_TGACv1_571185_AA1845550	484.746	237.633	-1.02957	0.489855	0.00483463		GO:0051287, GO:0005975, GO:0004616, GO:0016491, GO:0008270, GO:0003824, GO:0055114, GO:0016832, GO:0005634	F775_29158	Fructose-bisphosphate aldolase [Source:UniProtKB/TrEMBL;Acc:M8CBF9]	AT1G18270	Ketose-bisphosphate aldolase class-II family protein [Source:UniProtKB/TrEMBL;Acc:F4IAP5]
TRIAE_CS42_5AS_TGACv1_392532_AA1260150	4.98436	27.9428	2.50327	5.6697	0.00485179		GO:0005524, GO:0006468, GO:0004672	F775_14091	Putative kinase-like protein TMKL1 [Source:UniProtKB/TrEMBL;Acc:N1R468]	AT5G07620, AT5G61570	Protein kinase family protein [Source:UniProtKB/TrEMBL;Acc:Q9FLR9], Protein kinase-like protein [Source:UniProtKB/TrEMBL;Acc:F4K3J7]
TRIAE_CS42_5AS_TGACv1_393817_AA1276240	51.2636	20.4947	-1.31869	0.400898	0.00485179			F775_10817		AT3G11760	F26K24.5 protein [Source:UniProtKB/TrEMBL;Acc:Q9SF22]
TRIAE_CS42_5DL_TGACv1_435517_AA1451530	114.611	43.6437	-1.39783	0.3795	0.00485179	F-box/LRR-repeat protein 3 [Source:Projected from Arabidopsis thaliana (AT5G01720) UniProtKB/Swiss-Prot;Acc:Q8RWU5]			NA	AT5G01720	F-box/LRR-repeat protein 3 [Source:UniProtKB/Swiss-Prot;Acc:Q8RWU5]
TRIAE_CS42_2DL_TGACv1_158033_AA0506750	183.9	52.8872	-1.7986	0.287454	0.00485415				NA		NA
TRIAE_CS42_2DL_TGACv1_159376_AA0537420	1787.69	934.499	-0.935333	0.522922	0.00485415	Stress enhanced protein 2, chloroplastic [Source:Projected from Arabidopsis thaliana (AT2G21970) UniProtKB/Swiss-Prot;Acc:Q9SJ02]	GO:0071486, GO:0009611, GO:0009535, GO:0071492	F775_52653	stress enhanced protein 2 [Source:Projected from Arabidopsis thaliana (AT2G21970) TAIR;Acc:AT2G21970]	AT2G21970	SEP2 [Source:UniProtKB/TrEMBL;Acc:A0A178VQ84]
TRIAE_CS42_3AS_TGACv1_210838_AA0679950	117.529	211.819	0.849958	1.80245	0.00485908		GO:0003723, GO:0003676	F775_29908	RNA-binding protein pno1 [Source:UniProtKB/TrEMBL;Acc:N1R3A2]	AT3G13230	At3g13230 [Source:UniProtKB/TrEMBL;Acc:Q9LTU6]
TRIAE_CS42_7BL_TGACv1_578400_AA1894160	224.398	64.5152	-1.79979	0.287217	0.00486265			F775_30763	Chaperone protein dnaJ 11, chloroplastic [Source:UniProtKB/TrEMBL;Acc:M8CY98]		NA
TRIAE_CS42_5BL_TGACv1_407452_AA1357000	257.012	154.182	-0.737793	0.599656	0.00486561	SPX domain-containing protein 4 [Source:Projected from Arabidopsis thaliana (AT5G15330) UniProtKB/Swiss-Prot;Acc:Q94A21]	GO:0070417	F775_31888		AT5G15330	SPX domain gene 4 [Source:TAIR;Acc:AT5G15330]
TRIAE_CS42_2BL_TGACv1_130682_AA0416020	117.972	26.5622	-2.15439	0.224628	0.00486667			F775_43885		AT3G15450, AT4G27450	AT3g15450/MJK13_11 [Source:UniProtKB/TrEMBL;Acc:Q9LE80], AT4g27450/F27G19_50 [Source:UniProtKB/TrEMBL;Acc:Q93V62]
TRIAE_CS42_2DL_TGACv1_159703_AA0541730	1.25158	17.43	3.77439	13.6837	0.00486667	Sucrose synthase [Source:UniProtKB/TrEMBL;Acc:A0A1D6RP57]	GO:0016740, GO:0016757, GO:0016157, GO:0005985	F775_05690	Sucrose synthase [Source:UniProtKB/TrEMBL;Acc:M8BFW4]	AT5G37180, AT1G73370	sucrose synthase 5 [Source:TAIR;Acc:AT5G37180], Sucrose synthase [Source:UniProtKB/TrEMBL;Acc:W8Q3K7]
TRIAE_CS42_7DS_TGACv1_622245_AA2036250	50.3873	128.362	1.34786	2.54534	0.00486667	Protein DETOXIFICATION [Source:UniProtKB/TrEMBL;Acc:A0A1D6CZY6]	GO:0015297, GO:0015238, GO:0016021, GO:0006855, GO:0016020, GO:0055085	F775_09483	Protein DETOXIFICATION [Source:UniProtKB/TrEMBL;Acc:M8C0C6]	AT4G00350, AT4G25640	Protein DETOXIFICATION 34 [Source:UniProtKB/Swiss-Prot;Acc:F4JH46], Protein DETOXIFICATION [Source:UniProtKB/TrEMBL;Acc:F4JTB2]
TRIAE_CS42_2DL_TGACv1_159423_AA0538160	357.191	172.085	-1.05307	0.481943	0.00486911			F775_42686		AT3G15040	At3g15040 [Source:UniProtKB/TrEMBL;Acc:Q9LKA1]
TRIAE_CS42_3B_TGACv1_225442_AA0808410	1.52101	12.7096	3.05601	8.31667	0.00487533	UMP-CMP kinase [Source:UniProtKB/TrEMBL;Acc:A0A1D5W7Y6]	GO:0006221, GO:0005737, GO:0009041, GO:0000166, GO:0019205, GO:0006139, GO:0005634, GO:0006207, GO:0016310, GO:0004127, GO:0016740, GO:0046939, GO:0016301, GO:0005524	F775_12954	UMP-CMP kinase [Source:UniProtKB/TrEMBL;Acc:M8BY49]		NA
TRIAE_CS42_7AL_TGACv1_557259_AA1778910	76.8381	164.329	1.09848	2.14128	0.00487533		GO:0008152, GO:0003824	F775_32705	Putative 4-coumarate--CoA ligase 4 [Source:UniProtKB/TrEMBL;Acc:R7WDK3]	AT1G51680, AT3G21230, AT3G21240	4-coumarate-CoA ligase 1 [Source:UniProtKB/TrEMBL;Acc:A0A1P8SNN0], 4-coumarate--CoA ligase 4 [Source:UniProtKB/Swiss-Prot;Acc:Q9LU36], Cinnamyl alcohol dehydrogenase [Source:UniProtKB/TrEMBL;Acc:B1GUZ3]
TRIAE_CS42_7AL_TGACv1_557858_AA1787170	39.4883	16.5022	-1.26189	0.416996	0.00487533		GO:0048544, GO:0016021, GO:0016020		NA	AT5G03700	PAN domain-containing protein At5g03700 [Source:UniProtKB/Swiss-Prot;Acc:Q9LZR8]
TRIAE_CS42_1AL_TGACv1_004299_AA0053140	1.01304	19.4752	4.25437	19.085	0.0049076		GO:0016021, GO:0016020	F775_29954	AWPM-19-like family protein [Source:Projected from Arabidopsis thaliana (AT5G18970) TAIR;Acc:AT5G18970]	AT5G18970	AWPM-19-like protein [Source:UniProtKB/TrEMBL;Acc:Q8LG79]
TRIAE_CS42_7DL_TGACv1_603883_AA1990650	291.521	109.917	-1.41	0.376311	0.00491367	Aquaporin TIP2-1 [Source:Projected from Arabidopsis thaliana (AT3G16240) UniProtKB/Swiss-Prot;Acc:Q41951]	GO:0005773, GO:0042807, GO:0016020, GO:0005794, GO:0005215, GO:0006810, GO:0005774, GO:0016021, GO:0009705, GO:0009505, GO:0009506, GO:0015250, GO:0000326, GO:0005886, GO:0015200, GO:0009941, GO:0005618, GO:0009507, GO:0006833	F775_29943	delta tonoplast integral protein [Source:Projected from Arabidopsis thaliana (AT3G16240) TAIR;Acc:AT3G16240]	AT1G52180, AT3G16240	Aquaporin, putative [Source:UniProtKB/TrEMBL;Acc:Q9M818], Aquaporin TIP2-1 [Source:UniProtKB/Swiss-Prot;Acc:Q41951]
TRIAE_CS42_U_TGACv1_641713_AA2102260	61.4484	12.7352	-2.2739	0.20677	0.00491367				NA		NA
TRIAE_CS42_5AL_TGACv1_374481_AA1201270	0	6.33155	5.063	33.4283	0.00492013		GO:0006412, GO:0003735, GO:0005840		NA	AT1G53930, AT2G36170, AT3G52590	F15I1.1 protein [Source:UniProtKB/TrEMBL;Acc:Q9SYE9], Ubiquitin-60S ribosomal protein L40-1 [Source:UniProtKB/Swiss-Prot;Acc:B9DHA6]
TRIAE_CS42_7DS_TGACv1_622415_AA2039060	133.351	57.7886	-1.21138	0.431854	0.00492361		GO:0016020, GO:0055085, GO:0016021	F775_05120	Oligopeptide transporter 7 [Source:UniProtKB/TrEMBL;Acc:M8AW76]	AT4G10770	Oligopeptide transporter 7 [Source:UniProtKB/Swiss-Prot;Acc:O82485]
TRIAE_CS42_3B_TGACv1_224633_AA0799040	196.262	691.597	1.81734	3.5243	0.00493039		GO:0016301, GO:0016310, GO:0016773	F775_30384		AT1G50390, AT2G31390, AT1G06030, AT1G06020, AT3G59480	pfkB-like carbohydrate kinase family protein [Source:TAIR;Acc:AT1G50390], Probable fructokinase-1 [Source:UniProtKB/Swiss-Prot;Acc:Q9SID0], Probable fructokinase-2 [Source:UniProtKB/Swiss-Prot;Acc:Q9LNE3], Probable fructokinase-3 [Source:UniProtKB/Swiss-Prot;Acc:Q9LNE4], Probable fructokinase-4 [Source:UniProtKB/Swiss-Prot;Acc:Q9M1B9]
TRIAE_CS42_5AL_TGACv1_374177_AA1192450	12.1018	1.45206	-3.07474	0.118689	0.00493039		GO:0008080		NA	AT2G32020, AT2G32030	Acyl-CoA N-acyltransferases (NAT) superfamily protein [Source:UniProtKB/TrEMBL;Acc:Q9SKZ7], At2g32030 [Source:UniProtKB/TrEMBL;Acc:Q9SKZ6]
TRIAE_CS42_3AL_TGACv1_194383_AA0632250	0.247986	11.7223	5.2341	37.6376	0.00493448				NA	AT1G29380	Beta-1,3 glucanase [Source:UniProtKB/TrEMBL;Acc:Q6DST9]
TRIAE_CS42_7AL_TGACv1_559992_AA1801440	27.1856	63.6418	1.23297	2.3505	0.00494136			F775_15931		AT3G20740	Polycomb group protein FERTILIZATION-INDEPENDENT ENDOSPERM [Source:UniProtKB/Swiss-Prot;Acc:Q9LT47]
TRIAE_CS42_U_TGACv1_723813_AA2169730	246.147	110.883	-1.15324	0.449613	0.00494136				NA		NA
TRIAE_CS42_3B_TGACv1_226978_AA0820590	159.787	471.447	1.56118	2.95095	0.00495703	Non-specific lipid-transfer protein [Source:UniProtKB/TrEMBL;Acc:A0A077RVM2]	GO:0006869, GO:0008289, GO:0006810	F775_29280	Non-specific lipid-transfer protein [Source:UniProtKB/TrEMBL;Acc:M8D225]		NA
TRIAE_CS42_7DL_TGACv1_602733_AA1966940	333.341	182.763	-0.867092	0.548251	0.00495703		GO:0016020, GO:0016021		NA	AT2G34000	At2g34000 [Source:UniProtKB/TrEMBL;Acc:O22953]
TRIAE_CS42_4BS_TGACv1_327901_AA1078080	4.51659	21.1949	2.2136	4.6383	0.00499684		GO:0004672, GO:0006468, GO:0016020, GO:0016021, GO:0005524		NA		NA
TRIAE_CS42_5DL_TGACv1_432970_AA1396360	25.0528	64.4747	1.37066	2.58589	0.00499969		GO:0016020, GO:0016021	F775_32880	Transmembrane protein 87A [Source:UniProtKB/TrEMBL;Acc:M8C3C6]	AT1G72480	Lung seven transmembrane receptor-like protein [Source:UniProtKB/TrEMBL;Acc:Q9C9E6]
TRIAE_CS42_5DL_TGACv1_436113_AA1458190	853.505	555.208	-0.620717	0.650348	0.00501285				NA		NA
TRIAE_CS42_6DS_TGACv1_543414_AA1739700	1246.9	2087.52	0.743405	1.67412	0.00501961		GO:0006457, GO:0005783, GO:0051082, GO:0005509, GO:0016021, GO:0016020	F775_27230	Calnexin-like protein [Source:UniProtKB/TrEMBL;Acc:M8BLA5]	AT5G61790, AT5G07340	Calnexin homolog 1 [Source:UniProtKB/Swiss-Prot;Acc:P29402], Calnexin2 [Source:UniProtKB/TrEMBL;Acc:F4K6M8]
TRIAE_CS42_4DS_TGACv1_362070_AA1176390	16.2445	70.0253	2.10956	4.31559	0.00502207	Peptidyl-prolyl cis-trans isomerase [Source:UniProtKB/TrEMBL;Acc:A0A0C4BJP9]	GO:0006457, GO:0046686, GO:0000413, GO:0003755, GO:0016853, GO:0005794, GO:0005739		NA	AT3G56070	Peptidyl-prolyl cis-trans isomerase CYP19-3 [Source:UniProtKB/Swiss-Prot;Acc:Q38867]
TRIAE_CS42_4AL_TGACv1_288748_AA0957150	46.3668	120.435	1.37949	2.60176	0.00505944		GO:0016021, GO:0005215, GO:0006810, GO:0016020	F775_27418	Peptide transporter PTR2 [Source:UniProtKB/TrEMBL;Acc:N1QWT3]	AT3G47960, AT5G62680, AT1G18880	GTR1 [Source:UniProtKB/TrEMBL;Acc:A0A178V6P7], GTR2 [Source:UniProtKB/TrEMBL;Acc:A0A178UEQ7], Protein NRT1/ PTR FAMILY 2.9 [Source:UniProtKB/Swiss-Prot;Acc:Q9M9V7]
TRIAE_CS42_7AL_TGACv1_556399_AA1762230	185.888	349.914	0.911351	1.88081	0.00506599		GO:0006508, GO:0004190, GO:0016787, GO:0008233	F775_30033	Aspartic proteinase nepenthesin-2 [Source:UniProtKB/TrEMBL;Acc:R7WBF2]	AT5G10760, AT5G10770	Aspartyl protease AED1 [Source:UniProtKB/Swiss-Prot;Acc:Q9LEW3], Aspartyl protease family protein At5g10770 [Source:UniProtKB/Swiss-Prot;Acc:Q8S9J6]
TRIAE_CS42_3DL_TGACv1_252159_AA0888020	283.388	713.895	1.33264	2.51864	0.00507144		GO:0046872, GO:0030001	F775_08526		AT1G56210, AT5G27690	Heavy metal-associated isoprenylated plant protein 35 [Source:UniProtKB/Swiss-Prot;Acc:Q9C7J6], Heavy metal-associated isoprenylated plant protein 36 [Source:UniProtKB/Swiss-Prot;Acc:Q84J88]
TRIAE_CS42_5BL_TGACv1_406773_AA1349700	181.791	300.957	0.728207	1.65658	0.00507144		GO:0003690, GO:0006355, GO:0009507		NA	AT2G34620	Mitochondrial transcription termination factor family protein [Source:UniProtKB/TrEMBL;Acc:O64685]
TRIAE_CS42_3AL_TGACv1_193616_AA0615180	348.708	201.601	-0.787737	0.579252	0.00509194	Cytokinin riboside 5'-monophosphate phosphoribohydrolase [Source:UniProtKB/TrEMBL;Acc:A0A1D5V487]	GO:0009691, GO:0016787	F775_52328	Putative lysine decarboxylase family protein [Source:Projected from Arabidopsis thaliana (AT5G11950) TAIR;Acc:AT5G11950]	AT5G11950, AT5G26140	Cytokinin riboside 5'-monophosphate phosphoribohydrolase [Source:UniProtKB/TrEMBL;Acc:A0A178UJ28], Putative lysine decarboxylase family protein [Source:TAIR;Acc:AT5G26140]
TRIAE_CS42_1BL_TGACv1_030669_AA0097420	825.535	367.977	-1.16665	0.445455	0.00509238			F775_21560		AT2G40400, AT3G56140	Protein RETICULATA-RELATED 5, chloroplastic [Source:UniProtKB/Swiss-Prot;Acc:Q9SIY5], Protein RETICULATA-RELATED 6, chloroplastic [Source:UniProtKB/Swiss-Prot;Acc:Q8RWG3]
TRIAE_CS42_1DL_TGACv1_063238_AA0225360	56.3796	99.4141	0.820503	1.76602	0.00509701		GO:0016021, GO:0016020,		NA	AT5G48530, AT3G07440	unknown protein; FUNCTIONS IN: molecular_function unknown; INVOLVED IN: biological_process unknown; LOCATED IN: mitochondrion; BEST Arabidopsis thaliana protein match is: unknown protein (TAIR:AT3G07440.1); Has 32 Blast hits to 32 proteins in 11 spe /.../Archae - 0; Bacteria - 0; Metazoa - 0; Fungi - 0; Plants - 32; Viruses - 0; Other Eukaryotes - 0 (source: NCBI BLink). [Source:TAIR;Acc:AT5G4853…
TRIAE_CS42_4BS_TGACv1_328611_AA1091010	170.404	110.927	-0.618104	0.651527	0.00509701				NA	AT3G12920, AT1G79110, AT5G45100, AT4G19700	Probable BOI-related E3 ubiquitin-protein ligase 3 [Source:UniProtKB/Swiss-Prot;Acc:Q9LDD1], Probable BOI-related E3 ubiquitin-protein ligase 2 [Source:UniProtKB/Swiss-Prot;Acc:F4IDI6], BOI-related E3 ubiquitin-protein ligase 1 [Source:UniProtKB/Swiss-Prot;Acc:Q9FHE4], E3 ubiquitin-protein ligase BOI [Source:UniProtKB/Swiss-Prot;Acc:O81851]
TRIAE_CS42_U_TGACv1_642438_AA2117630	140.638	496.668	1.82111	3.53352	0.00511403	Fasciclin-like protein FLA15 [Source:UniProtKB/TrEMBL;Acc:Q06I91]			NA	AT2G20520, AT5G44130, AT1G03870	Fasciclin-like arabinogalactan protein 6 [Source:UniProtKB/Swiss-Prot;Acc:Q9SIL7], Fasciclin-like arabinogalactan protein 13 [Source:UniProtKB/Swiss-Prot;Acc:Q9FFH6], At1g03870 [Source:UniProtKB/TrEMBL;Acc:B3LF88]
TRIAE_CS42_1DS_TGACv1_081046_AA0257100	124.691	71.9197	-0.79504	0.576327	0.0051457				NA	AT3G62980, AT4G03190	TIR1 [Source:UniProtKB/TrEMBL;Acc:A0A178VA54], GRR1-like protein 1 [Source:UniProtKB/Swiss-Prot;Acc:Q9ZR12]
TRIAE_CS42_4BL_TGACv1_320475_AA1040760	1175.74	675.116	-0.800374	0.5742	0.00514783		GO:0006351, GO:0003677, GO:0006355, GO:0005634, GO:0003700	F775_42687			NA
TRIAE_CS42_1DL_TGACv1_061647_AA0200920	14.1398	42.3061	1.5901	3.01071	0.00514985		GO:0030001, GO:0046872	F775_05707		AT5G23760	At5g23760 [Source:UniProtKB/TrEMBL;Acc:Q2HIM4]
TRIAE_CS42_1DL_TGACv1_061245_AA0189800	2151.74	3752.51	0.802533	1.74416	0.00516082	Tubulin alpha chain [Source:UniProtKB/TrEMBL;Acc:A4K4Y1]	GO:0007017, GO:0005200, GO:0005525, GO:0005737, GO:0005874, GO:0007010, GO:0000166, GO:0005856, GO:0003924	F775_26616	Tubulin alpha chain [Source:UniProtKB/TrEMBL;Acc:M8CCZ3]		NA
TRIAE_CS42_5AL_TGACv1_378047_AA1250940	185.816	367.247	0.984376	1.97846	0.00516082		GO:0006032, GO:0004568, GO:0005975, GO:0016998	F775_29029	Endochitinase [Source:UniProtKB/TrEMBL;Acc:M8D4D0]	AT1G05850, AT3G16920	Chitinase-like protein 1 [Source:UniProtKB/Swiss-Prot;Acc:Q9MA41], Chitinase-like protein [Source:UniProtKB/TrEMBL;Acc:A0A1I9LSA0]
TRIAE_CS42_U_TGACv1_640738_AA2072040	77.6692	39.4708	-0.979127	0.507287	0.00516082			F775_13535			NA
TRIAE_CS42_1BL_TGACv1_031864_AA0121960	10.0154	29.6962	1.57071	2.97052	0.00519717		GO:0016021, GO:0016020, GO:0051205	F775_00433	Mitochondrial inner membrane protein OXA1 [Source:UniProtKB/TrEMBL;Acc:M8BC80]	AT3G49155, AT2G46470, AT5G62050	F-box/LRR protein [Source:UniProtKB/TrEMBL;Acc:A0A1I9LLJ2], Mitochondrial inner membrane protein OXA1-like [Source:UniProtKB/Swiss-Prot;Acc:Q9SKD3], Mitochondrial inner membrane protein OXA1 [Source:UniProtKB/Swiss-Prot;Acc:Q42191]
TRIAE_CS42_1AL_TGACv1_000583_AA0015240	63.5554	15.2477	-2.06457	0.239058	0.00520569		GO:0003677	F775_15253	DnaJ homolog subfamily C member 2 [Source:UniProtKB/TrEMBL;Acc:N1QR60]		NA
TRIAE_CS42_1DL_TGACv1_063874_AA0231410	156.499	662.268	2.08135	4.23204	0.00521666		GO:0008970, GO:0006629, GO:0016787	F775_27795		AT4G18550, AT1G06250	alpha/beta-Hydrolases superfamily protein [Source:TAIR;Acc:AT4G18550], Phospholipase A1-IIalpha [Source:UniProtKB/Swiss-Prot;Acc:Q9LNC2]
TRIAE_CS42_7DS_TGACv1_623430_AA2053100	187.387	307.039	0.711541	1.63755	0.00521875		GO:0005886, GO:0005783	F775_30184		AT4G29520	Putative uncharacterized protein AT4g29520 [Source:UniProtKB/TrEMBL;Acc:Q9SU93]
TRIAE_CS42_3B_TGACv1_220624_AA0712060	231.359	146.91	-0.654761	0.635181	0.00522003	NA	NA		NA		NA
TRIAE_CS42_3AS_TGACv1_211264_AA0687620	164.132	366.642	1.16008	2.23469	0.00524388	TZF1 [Source:UniProtKB/TrEMBL;Acc:A0A0G3YJW9]	GO:0046872, GO:0009867, GO:0005634, GO:0010150	F775_52289		AT2G25900, AT2G19810, AT4G29190	Zinc finger CCCH domain-containing protein 23 [Source:UniProtKB/Swiss-Prot;Acc:O82307], TZF2 [Source:UniProtKB/TrEMBL;Acc:A0A178VX61], Zinc finger CCCH domain-containing protein 49 [Source:UniProtKB/Swiss-Prot;Acc:Q9M0G2]
TRIAE_CS42_1DL_TGACv1_061147_AA0186960	124.271	30.543	-2.02596	0.245542	0.00525197		GO:0003677	F775_15253	DnaJ homolog subfamily C member 2 [Source:UniProtKB/TrEMBL;Acc:N1QR60]		NA
TRIAE_CS42_3AL_TGACv1_197747_AA0667150	6882.15	3760.17	-0.871908	0.546424	0.00525197			F775_31081	Metacaspase-1 [Source:UniProtKB/TrEMBL;Acc:M8C6A7]	AT5G64240	Metacaspase-3 [Source:UniProtKB/Swiss-Prot;Acc:Q9FMG1]
TRIAE_CS42_3B_TGACv1_221320_AA0737190	15.1813	2.49398	-2.56048	0.169519	0.00525197	RING-H2 finger protein ATL66 [Source:Projected from Arabidopsis thaliana (AT3G11110) UniProtKB/Swiss-Prot;Acc:Q9SRM0]	GO:0016021, GO:0016020		NA	AT3G11110	RING-H2 finger protein ATL66 [Source:UniProtKB/Swiss-Prot;Acc:Q9SRM0]
TRIAE_CS42_4DS_TGACv1_361326_AA1165760	26.1368	108.748	2.05955	4.16856	0.00525197	Laccase [Source:UniProtKB/TrEMBL;Acc:W5EQG8]	GO:0048046, GO:0005507, GO:0016491, GO:0005576, GO:0052716, GO:0046872, GO:0055114, GO:0046274	F775_05232	Laccase [Source:UniProtKB/TrEMBL;Acc:M8BYM7]	AT5G58910, AT5G01190, AT2G38080	laccase 16 [Source:TAIR;Acc:AT5G58910], Laccase-10 [Source:UniProtKB/Swiss-Prot;Acc:Q6ID18], Laccase-4 [Source:UniProtKB/Swiss-Prot;Acc:O80434]
TRIAE_CS42_1DS_TGACv1_081914_AA0263320	75.4715	31.1379	-1.28572	0.410167	0.00526744		GO:0051015, GO:0004553, GO:0005975, GO:0007015		NA		NA
TRIAE_CS42_5BL_TGACv1_404418_AA1299180	259.979	842.935	1.6972	3.24271	0.00527452	Alpha-1,4 glucan phosphorylase [Source:UniProtKB/TrEMBL;Acc:A0A1D5YZJ3]	GO:0008184, GO:0016740, GO:0004645, GO:0005975, GO:0016757, GO:0030170	F775_13590	Alpha-1,4 glucan phosphorylase [Source:UniProtKB/TrEMBL;Acc:M8C202]	AT3G29320	Alpha-glucan phosphorylase 1 [Source:UniProtKB/Swiss-Prot;Acc:Q9LIB2]
TRIAE_CS42_7BL_TGACv1_579762_AA1909930	301.283	151.742	-0.991074	0.503103	0.00527452			F775_03388			NA
TRIAE_CS42_2BS_TGACv1_149076_AA0496200	122.04	283.944	1.21881	2.32754	0.00527524	40S ribosomal protein S12 [Source:UniProtKB/TrEMBL;Acc:A0A1D5UFM0]	GO:0003735, GO:0030529, GO:0006412, GO:0005622, GO:0005840	F775_31038	40S ribosomal protein S12 [Source:UniProtKB/TrEMBL;Acc:M8BET8]	AT2G32060, AT1G15930	40S ribosomal protein S12 [Source:UniProtKB/TrEMBL;Acc:A0A178VU31], 40S ribosomal protein S12-1 [Source:UniProtKB/Swiss-Prot;Acc:Q9S9P1]
TRIAE_CS42_2AS_TGACv1_112055_AA0328960	41.6168	3.08826	-3.75061	0.0742942	0.005281		GO:0006355, GO:0003676, GO:0008270		NA		NA
TRIAE_CS42_5BL_TGACv1_405057_AA1318970	12.364	59.4416	2.25968	4.78886	0.005281		GO:0004553, GO:0005975	F775_30428	Beta-glucosidase 6 [Source:UniProtKB/TrEMBL;Acc:N1QVS2]	AT1G47600, AT5G44640, AT1G51490, AT1G51470, AT5G42260, AT2G44480, AT3G60130, AT2G44450, AT2G25630	Myrosinase 4 [Source:UniProtKB/Swiss-Prot;Acc:Q8GRX1], Beta-glucosidase 13 [Source:UniProtKB/Swiss-Prot;Acc:Q9LU02], beta glucosidase 36 [Source:TAIR;Acc:AT1G51490], Myrosinase 5 [Source:UniProtKB/Swiss-Prot;Acc:Q3ECS3], Beta-glucosidase 12 [Source:UniProtKB/Swiss-Prot;Acc:Q9FH03], beta glucosidase 17 [Source:TAIR;Acc:AT2G44480], Beta-glucosidase 16 [Source:UniProtKB/Swiss-Prot;Acc:Q9M1D0], Beta-…
TRIAE_CS42_5BS_TGACv1_423820_AA1383720	1018.1	604.285	-0.752821	0.593442	0.005281		GO:0051539, GO:0008987, GO:0009435, GO:0019805	F775_05317		AT1G67810, AT5G50210	SufE-like protein 2, chloroplastic [Source:UniProtKB/Swiss-Prot;Acc:Q9FXE3], SUFE3 [Source:UniProtKB/TrEMBL;Acc:A0A178UIT6]
TRIAE_CS42_5BL_TGACv1_406101_AA1340830	56.2667	20.9412	-1.42635	0.372072	0.00533414	Protein DETOXIFICATION [Source:UniProtKB/TrEMBL;Acc:A0A1D6S3J3]	GO:0016021, GO:0006855, GO:0016020, GO:0015238, GO:0055085, GO:0015297		NA	AT1G33090, AT1G33100, AT1G33080, AT1G33110	Protein DETOXIFICATION 22 [Source:UniProtKB/Swiss-Prot;Acc:F4HPH1], Protein DETOXIFICATION 20 [Source:UniProtKB/Swiss-Prot;Acc:F4HPH2], Protein DETOXIFICATION 23 [Source:UniProtKB/Swiss-Prot;Acc:Q8RXK1], Protein DETOXIFICATION [Source:UniProtKB/TrEMBL;Acc:A0A178WPH4]
TRIAE_CS42_2AS_TGACv1_113165_AA0352400	57.5403	19.5071	-1.5477	0.342055	0.00535669		GO:0009733		NA		NA
TRIAE_CS42_3B_TGACv1_222817_AA0771260	28.2105	5.95665	-2.21965	0.214693	0.00537206		GO:0008270, GO:0046872		NA		NA
TRIAE_CS42_4AL_TGACv1_289291_AA0968480	112.546	206.092	0.872498	1.83083	0.00537206		GO:0016020, GO:0005524, GO:0004672, GO:0006468, GO:0016021	F775_07572	Putative serine/threonine-protein kinase [Source:UniProtKB/TrEMBL;Acc:M8AT24]	AT5G18500, AT1G56720, AT1G09440, AT3G17420	Probable receptor-like protein kinase At5g18500 [Source:UniProtKB/Swiss-Prot;Acc:Q8LEB6], At1g56720 [Source:UniProtKB/TrEMBL;Acc:Q7Y229], Protein kinase family protein [Source:UniProtKB/TrEMBL;Acc:F4I0Z0], Probable receptor-like protein kinase At3g17420 [Source:UniProtKB/Swiss-Prot;Acc:Q9LRP3]
TRIAE_CS42_4DL_TGACv1_344741_AA1149380	84.3872	244.442	1.53668	2.90126	0.00537206		GO:0016021, GO:0006468, GO:0016020, GO:0005524, GO:0000166, GO:0004672	F775_43654		AT3G02880, AT3G17840, AT5G16590, AT1G48480	Probable inactive receptor kinase At3g02880 [Source:UniProtKB/Swiss-Prot;Acc:Q9M8T0], Probable inactive receptor kinase RLK902 [Source:UniProtKB/Swiss-Prot;Acc:Q9LVI6], Probable inactive receptor kinase At5g16590 [Source:UniProtKB/Swiss-Prot;Acc:Q9FMD7], Probable inactive receptor kinase At1g48480 [Source:UniProtKB/Swiss-Prot;Acc:Q9LP77]
TRIAE_CS42_7BL_TGACv1_577114_AA1866310	48.4563	90.6518	0.904611	1.87204	0.00537206	Glycosyltransferase [Source:UniProtKB/TrEMBL;Acc:A0A1D6C3W7]	GO:0016758, GO:0016757, GO:0008152, GO:0016740		NA		NA
TRIAE_CS42_1AL_TGACv1_000140_AA0004470	106.642	43.2584	-1.3068	0.404217	0.00539117	Long-chain-alcohol oxidase [Source:UniProtKB/TrEMBL;Acc:A0A1D5RPU8]	GO:0055114, GO:0050660, GO:0016491, GO:0016020, GO:0046577, GO:0016614	F775_18954	Putative GMC-type oxidoreductase [Source:UniProtKB/TrEMBL;Acc:M8ARX0]	AT3G23410, AT1G03990, AT4G28570	Long-chain-alcohol oxidase FAO3 [Source:UniProtKB/Swiss-Prot;Acc:Q9LW56], Long-chain-alcohol oxidase FAO1 [Source:UniProtKB/Swiss-Prot;Acc:Q9ZWB9], Long-chain-alcohol oxidase FAO4B [Source:UniProtKB/Swiss-Prot;Acc:Q94BP3]
TRIAE_CS42_U_TGACv1_642807_AA2123550	68.01	158.543	1.2236	2.33528	0.00539586		GO:0030170, GO:0006520	F775_27863	Threonine synthase 1, chloroplastic [Source:UniProtKB/TrEMBL;Acc:N1R3N8]	AT4G29840, AT1G72810	Threonine synthase 1, chloroplastic [Source:UniProtKB/Swiss-Prot;Acc:Q9S7B5], Threonine synthase 2, chloroplastic [Source:UniProtKB/Swiss-Prot;Acc:Q9SSP5]
TRIAE_CS42_2AS_TGACv1_112519_AA0339800	1229.95	703.759	-0.805439	0.572188	0.00540521		GO:0055114, GO:0005506, GO:0004497, GO:0016491, GO:0020037, GO:0046872, GO:0016705	F775_30286	Secologanin synthase [Source:UniProtKB/TrEMBL;Acc:M8BGY1]	AT2G46950, AT2G46960, AT4G27710	Cytochrome P450 709B2 [Source:UniProtKB/Swiss-Prot;Acc:F4IK45], Cytochrome P450 709B1 [Source:UniProtKB/Swiss-Prot;Acc:Q9ASR3], Cytochrome P450 709B3 [Source:UniProtKB/Swiss-Prot;Acc:Q9T093]
TRIAE_CS42_1DS_TGACv1_080483_AA0248810	260.125	526.357	1.01771	2.0247	0.0054168	Glycosyltransferases [Source:UniProtKB/TrEMBL;Acc:A0A1D5T2J7]	GO:0071555, GO:0015018, GO:0005794, GO:0000139, GO:0016020, GO:0016021, GO:0016740	F775_06066	Glycosyltransferases [Source:UniProtKB/TrEMBL;Acc:M8B8F2]	AT2G37090	Glycosyltransferases [Source:UniProtKB/TrEMBL;Acc:W8QNT8]
TRIAE_CS42_2DS_TGACv1_178063_AA0590140	116.762	51.995	-1.16366	0.446377	0.0054168			F775_23092			NA
TRIAE_CS42_2AL_TGACv1_093490_AA0281120	361.233	192.339	-0.90764	0.533056	0.00542626		GO:0009570, , GO:0004089	F775_21656	Bifunctional monodehydroascorbate reductase and carbonic anhydrase nectarin-3 [Source:UniProtKB/TrEMBL;Acc:R7WBZ5]	AT3G52720	Alpha carbonic anhydrase 1, chloroplastic [Source:UniProtKB/Swiss-Prot;Acc:O04846]
TRIAE_CS42_5BS_TGACv1_423653_AA1381370	23.8259	63.0441	1.40496	2.6481	0.00544609		GO:0003779,	F775_13157		AT3G22790, AT1G03080, AT4G02710, AT4G14760	Protein NETWORKED 1A [Source:UniProtKB/Swiss-Prot;Acc:Q9LUI2], Protein NETWORKED 1D [Source:UniProtKB/Swiss-Prot;Acc:F4HZB5], Protein NETWORKED 1C [Source:UniProtKB/Swiss-Prot;Acc:Q9ZQX8], Protein NETWORKED 1B [Source:UniProtKB/Swiss-Prot;Acc:F4JIF4]
TRIAE_CS42_1BL_TGACv1_031813_AA0121000	250.523	125.395	-0.998029	0.500683	0.0054595				NA		NA
TRIAE_CS42_3DL_TGACv1_249723_AA0855230	0	7.00863	5.21355	37.1052	0.00546019		GO:0016747	F775_15073	Anthranilate N-benzoyltransferase protein 1 [Source:UniProtKB/TrEMBL;Acc:M8D1Z2]	AT2G19070	Spermidine hydroxycinnamoyl transferase [Source:UniProtKB/Swiss-Prot;Acc:O64470]
TRIAE_CS42_7DS_TGACv1_621407_AA2014530	4.28177	54.5002	3.66451	12.6802	0.00546471				NA		NA
TRIAE_CS42_1DL_TGACv1_061133_AA0186360	49.1054	179.755	1.87491	3.66779	0.0054786	Tubulin beta-5 chain [Source:UniProtKB/Swiss-Prot;Acc:Q9ZRA8]	GO:0005874, GO:0005200, GO:0005856, GO:0007017, GO:0005525, GO:0007010, GO:0005737, GO:0003924, GO:0000166	F775_25998	Tubulin beta chain [Source:UniProtKB/TrEMBL;Acc:N1R4U9]		NA
TRIAE_CS42_2AL_TGACv1_093868_AA0288420	234.87	373.495	0.66963	1.59066	0.0054786			F775_31117		AT2G44670	At2g44670/F16B22.16 [Source:UniProtKB/TrEMBL;Acc:O80506]
TRIAE_CS42_4DS_TGACv1_361806_AA1172990	45.3493	16.9932	-1.41915	0.373931	0.00549203		GO:0005634, GO:0046836, GO:0017089, GO:0005737, GO:0051861	F775_17060	Glycolipid transfer protein (GLTP) family protein [Source:Projected from Arabidopsis thaliana (AT4G39670) TAIR;Acc:AT4G39670]	AT4G39670	ACD11 homolog protein [Source:UniProtKB/Swiss-Prot;Acc:Q8L7U7]
TRIAE_CS42_2AS_TGACv1_114828_AA0369560	763.18	490.972	-0.635408	0.643759	0.00550486	Non-specific serine/threonine protein kinase [Source:UniProtKB/TrEMBL;Acc:A0A1D5TRI7]	GO:0007165, GO:0016740, GO:0004674, GO:0006468, GO:0016310, GO:0000166, GO:0004672, GO:0016301, GO:0005524		NA		NA
TRIAE_CS42_7BL_TGACv1_580352_AA1913630	27.2248	98.3511	1.85343	3.61357	0.00550486		GO:0016021, GO:0016020		NA		NA
TRIAE_CS42_3AL_TGACv1_196850_AA0663290	17.3501	47.9882	1.47278	2.77557	0.0055428		GO:0043565, GO:0006355, GO:0003700		NA	AT5G26170, AT2G21900, AT5G64810	Probable WRKY transcription factor 50 [Source:UniProtKB/Swiss-Prot;Acc:Q8VWQ5], At2g21900 [Source:UniProtKB/TrEMBL;Acc:Q1LYW5], Probable WRKY transcription factor 51 [Source:UniProtKB/Swiss-Prot;Acc:Q93WU9]
TRIAE_CS42_1DL_TGACv1_062754_AA0219380	15.6665	51.1247	1.70878	3.26883	0.00555339		GO:0006468, GO:0004672, GO:0004674, GO:0000166, GO:0005524	F775_15621	Putative LRR receptor-like serine/threonine-protein kinase [Source:UniProtKB/TrEMBL;Acc:M8BJI2]	AT4G10390, AT1G33260	Probable receptor-like protein kinase At4g10390 [Source:UniProtKB/Swiss-Prot;Acc:Q9SV83], Probable receptor-like protein kinase At1g33260 [Source:UniProtKB/Swiss-Prot;Acc:P0DKI6]
TRIAE_CS42_4BL_TGACv1_320592_AA1044040	76.1281	26.3113	-1.53315	0.345522	0.00555339		GO:0003676	F775_13272	Zinc finger protein 1 [Source:UniProtKB/TrEMBL;Acc:N1R3U9]		NA
TRIAE_CS42_5BL_TGACv1_405902_AA1337260	400.521	749.238	0.903898	1.87111	0.00555339		GO:0055114, GO:0046872, GO:0008270, GO:0016491	F775_43357		AT4G37980, AT4G37990, AT4G37970	ELI3-1 [Source:UniProtKB/TrEMBL;Acc:A0A178V3X8], Cinnamyl alcohol dehydrogenase 8 [Source:UniProtKB/Swiss-Prot;Acc:Q02972], Probable cinnamyl alcohol dehydrogenase 6 [Source:UniProtKB/Swiss-Prot;Acc:O65621]
TRIAE_CS42_6BS_TGACv1_515809_AA1672480	133.769	66.9509	-0.998761	0.500429	0.00555339			F775_30603	Chaperone protein dnaJ 6 [Source:UniProtKB/TrEMBL;Acc:R7W9M4]	AT5G06910, AT3G12170	Chaperone protein dnaJ 6 [Source:UniProtKB/Swiss-Prot;Acc:Q9FL54], Chaperone DnaJ-domain superfamily protein [Source:UniProtKB/TrEMBL;Acc:A0A1I9LLP0]
TRIAE_CS42_1DS_TGACv1_081056_AA0257180	4.4389	50.7852	3.52402	11.5037	0.00558769			F775_28774			NA
TRIAE_CS42_3DL_TGACv1_250788_AA0873210	315.414	158.207	-0.996418	0.501243	0.00558769		GO:0006355, GO:0006351, GO:0003677, GO:0005634		NA	AT3G27010	TCP20 [Source:UniProtKB/TrEMBL;Acc:A0A178VAT1]
TRIAE_CS42_1AS_TGACv1_021408_AA0081680	9060.37	4792.31	-0.918923	0.528904	0.00567089		GO:0016021	F775_29858	Peroxisomal membrane protein 2 [Source:UniProtKB/TrEMBL;Acc:N1QUK6]	AT1G52870, AT4G03410	At1g52870/F14G24_14 [Source:UniProtKB/TrEMBL;Acc:Q9C933], Peroxisomal membrane (Mpv17/PMP22) family protein [Source:UniProtKB/TrEMBL;Acc:F4JI90]
TRIAE_CS42_U_TGACv1_643365_AA2131200	97.5056	188.203	0.950213	1.93216	0.005674	RNA helicase [Source:UniProtKB/TrEMBL;Acc:A0A1D6DIN8]	GO:0003723, GO:0005524, GO:0000166, GO:0016787, GO:0003676, GO:0004386	F775_31440	RNA helicase [Source:UniProtKB/TrEMBL;Acc:M8CCN5]	AT3G18600, AT5G65900	DEAD-box ATP-dependent RNA helicase 51 [Source:UniProtKB/Swiss-Prot;Acc:Q9LIH9], DEAD-box ATP-dependent RNA helicase 27 [Source:UniProtKB/Swiss-Prot;Acc:Q9SB89]
TRIAE_CS42_4BL_TGACv1_321170_AA1056510	207.901	353.844	0.767209	1.70197	0.00568361			F775_29770		AT1G19835, AT1G47900, AT4G36120	Filament-like plant protein 4 [Source:UniProtKB/Swiss-Prot;Acc:Q0WSY2], Filament-like plant protein 6 [Source:UniProtKB/Swiss-Prot;Acc:Q9C698], Filament-like plant protein 5 [Source:UniProtKB/Swiss-Prot;Acc:O65649]
TRIAE_CS42_5DL_TGACv1_434077_AA1428460	217.798	101.754	-1.1005	0.466355	0.00568361	Cytokinin riboside 5'-monophosphate phosphoribohydrolase [Source:UniProtKB/TrEMBL;Acc:W5FS82]	GO:0016787, GO:0009691	F775_43518		AT2G35990	Cytokinin riboside 5'-monophosphate phosphoribohydrolase LOG2 [Source:UniProtKB/Swiss-Prot;Acc:Q5BPS0]
TRIAE_CS42_7AS_TGACv1_569313_AA1813190	339.377	196.372	-0.790251	0.578243	0.00569128		GO:0004871, GO:0007165, GO:0000166, GO:0031683, GO:0019001, GO:0003924, GO:0007186, GO:0005525	F775_26242	Guanine nucleotide-binding protein alpha-2 subunit [Source:UniProtKB/TrEMBL;Acc:M8AI75]	AT1G31930	Extra-large guanine nucleotide-binding protein 3 [Source:UniProtKB/Swiss-Prot;Acc:Q9C516]
TRIAE_CS42_3AS_TGACv1_213293_AA0706460	7.35348	29.1878	1.98848	3.96818	0.00572758		GO:0016021, GO:0016020		NA		NA
TRIAE_CS42_5AL_TGACv1_374111_AA1190640	463.004	805.856	0.799929	1.74102	0.00572758		GO:0042254, GO:0030529	F775_31033	60S ribosomal protein L7a [Source:UniProtKB/TrEMBL;Acc:R7W6B0]	AT3G62870, AT2G47610	60S ribosomal protein L7a-2 [Source:UniProtKB/Swiss-Prot;Acc:Q9LZH9], 60S ribosomal protein L7a-1 [Source:UniProtKB/Swiss-Prot;Acc:P49692]
TRIAE_CS42_4DS_TGACv1_361657_AA1171120	415.48	727.273	0.80851	1.7514	0.00581199		GO:0030244, GO:0016866	F775_30141	Alpha-1,4-glucan-protein synthase (UDP-forming) [Source:UniProtKB/TrEMBL;Acc:M8C7V8]		NA
TRIAE_CS42_2DS_TGACv1_179759_AA0609020	31.9273	4.07334	-3.00189	0.124837	0.00587208		GO:0005509	F775_10021			NA
TRIAE_CS42_6AL_TGACv1_472224_AA1519410	42.6697	97.4834	1.19438	2.28846	0.00587208		GO:0006412, GO:0005840, GO:0003735	F775_28024	50S ribosomal protein L13 [Source:UniProtKB/TrEMBL;Acc:M8CBL8]	AT3G01790	At1g01640 [Source:UniProtKB/TrEMBL;Acc:Q7XA68]
TRIAE_CS42_3B_TGACv1_224317_AA0795190	38.1309	12.3213	-1.61547	0.326359	0.00588475		GO:0016020, GO:0016021		NA	AT1G27290	Putative uncharacterized protein At1g27290; F17L21.8 [Source:UniProtKB/TrEMBL;Acc:Q94F23]
TRIAE_CS42_4BL_TGACv1_321398_AA1059860	416.543	203.611	-1.03378	0.488428	0.00588475		GO:0016021, GO:0016020, GO:0006810, GO:0055085	F775_23021		AT1G72820, AT5G26200	At1g72820/F3N23_2 [Source:UniProtKB/TrEMBL;Acc:Q9SSP4], AT5g26200/T19G15_50 [Source:UniProtKB/TrEMBL;Acc:Q93YZ9]
TRIAE_CS42_2DS_TGACv1_179360_AA0606540	6.71065	38.313	2.51564	5.71851	0.00592425		GO:0004672, GO:0006468, GO:0005524, GO:0004674, GO:0000166		NA		NA
TRIAE_CS42_3AS_TGACv1_210690_AA0677200	919.647	1491.47	0.697866	1.6221	0.00592425		GO:0006412, GO:0003723, GO:0005840, GO:0003735, GO:0015935, GO:0030529	F775_28666	40S ribosomal protein S3-3 [Source:UniProtKB/TrEMBL;Acc:M8D9D1]	AT3G53870, AT2G31610, AT5G35530	40S ribosomal protein S3-2 [Source:UniProtKB/Swiss-Prot;Acc:Q9M339], 40S ribosomal protein S3-1 [Source:UniProtKB/Swiss-Prot;Acc:Q9SIP7], 40S ribosomal protein S3-3 [Source:UniProtKB/Swiss-Prot;Acc:Q9FJA6]
TRIAE_CS42_5BS_TGACv1_423266_AA1372710	187.212	621.129	1.73008	3.31746	0.00593144			F775_31113			NA
TRIAE_CS42_2DL_TGACv1_158399_AA0517610	5.04467	25.2983	2.31363	4.97131	0.00594677	Glycosyltransferase [Source:UniProtKB/TrEMBL;Acc:A0A1D5UJ13]	GO:0016740, GO:0008152, GO:0016757, GO:0016758	F775_16998	Cytokinin-O-glucosyltransferase 2 [Source:UniProtKB/TrEMBL;Acc:M8C636]	AT1G22370, AT1G22400, AT1G22380, AT1G22360, AT1G78270, AT1G22340	UDP-glycosyltransferase 85A5 [Source:UniProtKB/Swiss-Prot;Acc:Q9LMF0], UDP-glycosyltransferase 85A1 [Source:UniProtKB/Swiss-Prot;Acc:Q9SK82], Glycosyltransferase [Source:UniProtKB/TrEMBL;Acc:W8PW16], UDP-glycosyltransferase 85A2 [Source:UniProtKB/Swiss-Prot;Acc:Q9ZWJ3], UDP-glycosyltransferase 85A4 [Source:UniProtKB/Swiss-Prot;Acc:Q9M9E7], UDP-glycosyltransferase 85A7 [Source:UniProtKB/Swiss-Prot…
TRIAE_CS42_3DL_TGACv1_249293_AA0844440	233.501	417.888	0.840518	1.79069	0.00594677		GO:0005840, GO:0003735, GO:0006412, GO:0005622	F775_26201	60S ribosomal protein L28-1 [Source:UniProtKB/TrEMBL;Acc:M8B0X7]	AT2G19730, AT4G29410	60S ribosomal protein L28-1 [Source:UniProtKB/Swiss-Prot;Acc:O82204], 60S ribosomal protein L28-2 [Source:UniProtKB/Swiss-Prot;Acc:Q9M0E2]
TRIAE_CS42_7DS_TGACv1_624564_AA2061960	4.29054	20.4568	2.24506	4.74055	0.0059701		GO:0016787	F775_02928	Apyrase [Source:UniProtKB/TrEMBL;Acc:M8BXB7]		NA
TRIAE_CS42_4AL_TGACv1_292431_AA0998850	14.3775	39.7065	1.4689	2.76811	0.00600354				NA		NA
TRIAE_CS42_6BL_TGACv1_499886_AA1594010	288.076	167.304	-0.786858	0.579605	0.00602304			F775_09525	Chaperone DnaJ-domain superfamily protein [Source:Projected from Arabidopsis thaliana (AT5G16650) TAIR;Acc:AT5G16650]	AT5G16650	Chaperone DnaJ-domain superfamily protein [Source:TAIR;Acc:AT5G16650]
TRIAE_CS42_5BL_TGACv1_406109_AA1340900	393.039	707.881	0.848336	1.80042	0.00608202	Putative PDI-like protein [Source:UniProtKB/TrEMBL;Acc:D8L9B5]	GO:0045454, GO:0016853, GO:0005788	F775_27073	Protein disulfide-isomerase A6 [Source:UniProtKB/TrEMBL;Acc:R7W0I9]	AT2G32920, AT1G04980	Protein disulfide-isomerase 2-3 [Source:UniProtKB/Swiss-Prot;Acc:O48773], Protein disulfide-isomerase like 2-2 [Source:UniProtKB/Swiss-Prot;Acc:Q9MAU6]
TRIAE_CS42_7DL_TGACv1_605034_AA2004010	101.153	188.982	0.903831	1.87103	0.00608202		GO:0005622, GO:0003735, GO:0005840, GO:0006412		NA	AT3G18740, AT1G77940, AT1G36240	60S ribosomal protein L30-3 [Source:UniProtKB/Swiss-Prot;Acc:Q9LSA3], 60S ribosomal protein L30-2 [Source:UniProtKB/Swiss-Prot;Acc:Q8VZ19], Putative 60S ribosomal protein L30-1 [Source:UniProtKB/Swiss-Prot;Acc:Q9C8F7]
TRIAE_CS42_3DL_TGACv1_249775_AA0856090	76.2487	29.938	-1.35551	0.390797	0.00609167		GO:0016021, GO:0016020		NA	AT2G34000	At2g34000 [Source:UniProtKB/TrEMBL;Acc:O22953]
TRIAE_CS42_6BL_TGACv1_499538_AA1585260	90.834	47.6979	-0.925386	0.52654	0.00609249				NA		NA
TRIAE_CS42_3B_TGACv1_226441_AA0816900	420.182	137.128	-1.61485	0.326499	0.00610199			F775_13485	Exostosin-1 [Source:UniProtKB/TrEMBL;Acc:M8CPL6]	AT4G16745	Exostosin family protein [Source:UniProtKB/TrEMBL;Acc:F4JMK5]
TRIAE_CS42_5AL_TGACv1_377811_AA1249610	24.6128	56.0965	1.18701	2.2768	0.00610199	Glycosyltransferase [Source:UniProtKB/TrEMBL;Acc:A0A1D5YQ73]	GO:0008152, GO:0016758, GO:0016757, GO:0016740	F775_13794	Glycosyltransferase [Source:UniProtKB/TrEMBL;Acc:M8BS07]	AT1G22340, AT1G22380, AT1G22400, AT1G78270, AT1G22370, AT1G22360	UDP-glycosyltransferase 85A7 [Source:UniProtKB/Swiss-Prot;Acc:Q9LME8], Glycosyltransferase [Source:UniProtKB/TrEMBL;Acc:W8PW16], UDP-glycosyltransferase 85A1 [Source:UniProtKB/Swiss-Prot;Acc:Q9SK82], UDP-glycosyltransferase 85A4 [Source:UniProtKB/Swiss-Prot;Acc:Q9M9E7], UDP-glycosyltransferase 85A5 [Source:UniProtKB/Swiss-Prot;Acc:Q9LMF0], UDP-glycosyltransferase 85A2 [Source:UniProtKB/Swiss-Prot…
TRIAE_CS42_1AL_TGACv1_002368_AA0041280	13.4049	53.0293	1.98842	3.96801	0.00611174			F775_07500		AT2G46380, AT3G61670	Putative uncharacterized protein At2g46380 [Source:UniProtKB/TrEMBL;Acc:Q0WVG1], Extra-large G-like protein, putative (DUF3133) [Source:UniProtKB/TrEMBL;Acc:Q9M371]
TRIAE_CS42_4BL_TGACv1_320501_AA1041690	409.726	169.273	-1.27725	0.41258	0.00613524			F775_52054		AT3G51620, AT2G40520, AT3G56320	PAP/OAS1 substrate-binding domain superfamily [Source:UniProtKB/TrEMBL;Acc:F4J4G2], Nucleotidyltransferase family protein [Source:UniProtKB/TrEMBL;Acc:Q5BPR8], At3g56320 [Source:UniProtKB/TrEMBL;Acc:Q7Y227]
TRIAE_CS42_6AL_TGACv1_474220_AA1534550	1508.19	1046.19	-0.527367	0.69382	0.00615341		GO:0090305, GO:0004518	F775_06274		AT1G19660, AT1G75380	Bifunctional nuclease 2 [Source:UniProtKB/Swiss-Prot;Acc:Q93VH2], Bifunctional nuclease 1 [Source:UniProtKB/Swiss-Prot;Acc:Q9FWS6]
TRIAE_CS42_3B_TGACv1_228113_AA0825870	152.816	76.0709	-1.01225	0.495771	0.00617173		GO:0003676		NA		NA
TRIAE_CS42_1DS_TGACv1_080564_AA0250290	2625.36	1320.08	-0.991753	0.502866	0.00617577		GO:0006355, GO:0003677, GO:0003700, GO:0006351, GO:0005634, GO:0007275	F775_32962	Floral homeotic protein APETALA 2 [Source:UniProtKB/TrEMBL;Acc:R7WFK3]	AT2G28550, AT3G54990, AT5G60120, AT2G39250	TARGET OF EARLY ACTIVATION TAGGED 1 [Source:UniProtKB/TrEMBL;Acc:F4IIR3], AP2-like ethylene-responsive transcription factor SMZ [Source:UniProtKB/Swiss-Prot;Acc:Q6PV68], AP2-like ethylene-responsive transcription factor TOE2 [Source:UniProtKB/TrEMBL;Acc:F4JXG9], AP2-like ethylene-responsive transcription factor SNZ [Source:UniProtKB/Swiss-Prot;Acc:Q6PV67]
TRIAE_CS42_4DL_TGACv1_342407_AA1112830	70.3781	220.746	1.65058	3.1396	0.00617766		GO:0042026, GO:0005524, GO:0006457, GO:0005737	F775_28355	Chaperonin CPN60-2, mitochondrial [Source:UniProtKB/TrEMBL;Acc:M8BG11]	AT2G33210, AT3G23990	Chaperonin CPN60-like 1, mitochondrial [Source:UniProtKB/Swiss-Prot;Acc:Q8L7B5], Chaperonin CPN60, mitochondrial [Source:UniProtKB/Swiss-Prot;Acc:P29197]
TRIAE_CS42_6BS_TGACv1_515420_AA1669990	225.7	449.139	0.992954	1.99026	0.00618991		GO:0016788, GO:0016020, GO:0016021	F775_18709	GDSL esterase/lipase [Source:UniProtKB/TrEMBL;Acc:M8BCF7]	AT1G56670, AT1G09390	GDSL esterase/lipase LIP-4 [Source:UniProtKB/Swiss-Prot;Acc:Q9FXB6], GDSL esterase/lipase At1g09390 [Source:UniProtKB/Swiss-Prot;Acc:O80522]
TRIAE_CS42_3AL_TGACv1_195038_AA0643890	1283.91	828.607	-0.631163	0.645656	0.00619022		GO:0046872, GO:0005506, GO:0016705, GO:0055114, GO:0004497, GO:0020037, GO:0016491	F775_09528	Secologanin synthase [Source:UniProtKB/TrEMBL;Acc:M8CSD4]	AT3G14690, AT3G14630, AT3G14650, AT3G14620, AT1G17060, AT3G14610, AT3G14640, AT3G14660, AT3G14680	Cytochrome P450, family 72, subfamily A, polypeptide 15 [Source:UniProtKB/TrEMBL;Acc:A0A1I9LLM3], Cytochrome P450, family 72, subfamily A, polypeptide 9 [Source:UniProtKB/TrEMBL;Acc:A0A1I9LTL1], Cytochrome P450 72A11 [Source:UniProtKB/Swiss-Prot;Acc:Q9LUC9], AT3g14620/MIE1_12 [Source:UniProtKB/TrEMBL;Acc:Q9LUD2], cytochrome p450 72c1 [Source:TAIR;Acc:AT1G17060], Cytochrome P450 [Source:UniProtKB/…
TRIAE_CS42_1AL_TGACv1_001450_AA0030730	80.6733	142.507	0.82177	1.76757	0.00619871		GO:0030246, GO:2001070	F775_25908	Glucoamylase [Source:UniProtKB/TrEMBL;Acc:M8CI36]	AT5G01260	Carbohydrate-binding domain-containing protein [Source:UniProtKB/TrEMBL;Acc:Q9LFB0]
TRIAE_CS42_2DL_TGACv1_158849_AA0527030	0	7.28076	5.27472	38.7122	0.00620523			F775_09253	BTB/POZ domain-containing protein [Source:UniProtKB/TrEMBL;Acc:M8BU21]	AT1G50280, AT3G19850	BTB/POZ domain-containing protein At1g50280 [Source:UniProtKB/Swiss-Prot;Acc:Q8RXR6], BTB/POZ domain-containing protein At3g19850 [Source:UniProtKB/Swiss-Prot;Acc:Q9LT24]
TRIAE_CS42_3B_TGACv1_223369_AA0781120	48.2081	20.215	-1.26668	0.415616	0.00620523		GO:0016021, GO:0016020		NA	AT2G34000	At2g34000 [Source:UniProtKB/TrEMBL;Acc:O22953]
TRIAE_CS42_4DS_TGACv1_361238_AA1164180	5724.25	3403.25	-0.750241	0.594504	0.00620523		GO:0080048	F775_32461		AT5G55120, AT4G26850	VTC5 [Source:UniProtKB/TrEMBL;Acc:A0A178UIM1], GDP-L-galactose phosphorylase 1 [Source:UniProtKB/Swiss-Prot;Acc:Q8RWE8]
TRIAE_CS42_6DS_TGACv1_543479_AA1740630	9.69847	30.32	1.63886	3.1142	0.00620523		GO:0016021, GO:0016020	F775_04972		AT3G27770, AT5G62960	AT3g27760/MGF10_16 [Source:UniProtKB/TrEMBL;Acc:Q8W4R6], At5g62960 [Source:UniProtKB/TrEMBL;Acc:Q6NPD1]
TRIAE_CS42_5DS_TGACv1_456469_AA1471420	17.0815	49.5087	1.53579	2.89946	0.00622961			F775_29518		AT1G56580, AT1G09310, AT5G49600	At1g56580/F25P12_18 [Source:UniProtKB/TrEMBL;Acc:Q9FXB0], Putative uncharacterized protein [Source:UniProtKB/TrEMBL;Acc:Q9ZPZ4], Putative uncharacterized protein [Source:UniProtKB/TrEMBL;Acc:Q9FGY5]
TRIAE_CS42_6AL_TGACv1_472191_AA1518990	7.31637	44.4837	2.59898	6.05857	0.00622961		GO:0016788		NA		NA
TRIAE_CS42_3B_TGACv1_222277_AA0761060	0	6.81687	5.17176	36.0457	0.00623017		GO:0009055		NA	AT3G20570	At3g20570 [Source:UniProtKB/TrEMBL;Acc:Q9LJU1]
TRIAE_CS42_7AS_TGACv1_571185_AA1845540	157.222	97.2331	-0.694546	0.617904	0.00623595		GO:0016301, GO:0005524, GO:0016310, GO:0000166, GO:0016307, GO:0016740, GO:0046488, GO:0046854	F775_10197	1-phosphatidylinositol-3-phosphate 5-kinase FAB1 [Source:UniProtKB/TrEMBL;Acc:M8C6Z2]	AT1G71010	Putative 1-phosphatidylinositol-3-phosphate 5-kinase FAB1C [Source:UniProtKB/Swiss-Prot;Acc:Q9SSJ8]
TRIAE_CS42_2AS_TGACv1_114976_AA0370310	8.18781	35.873	2.13675	4.3977	0.0062522	DEAD-box ATP-dependent RNA helicase 57 [Source:Projected from Arabidopsis thaliana (AT3G09720) UniProtKB/Swiss-Prot;Acc:Q84TG1]	GO:0005524, GO:0003676	F775_01250	DEAD-box ATP-dependent RNA helicase 57 [Source:UniProtKB/TrEMBL;Acc:M8BNI7]	AT3G09720	DEAD-box ATP-dependent RNA helicase 57 [Source:UniProtKB/Swiss-Prot;Acc:Q84TG1]
TRIAE_CS42_1BL_TGACv1_032872_AA0134980	274.446	560.857	1.03183	2.04461	0.00627309	Nucleoside diphosphate kinase [Source:UniProtKB/TrEMBL;Acc:A0A1D5SG39]	GO:0000166, GO:0006228, GO:0016740, GO:0006165, GO:0006183, GO:0005524, GO:0006241, GO:0016310, GO:0016301, GO:0004550	F775_27942	Nucleoside diphosphate kinase [Source:UniProtKB/TrEMBL;Acc:M8BBK2]		NA
TRIAE_CS42_1AL_TGACv1_001031_AA0023780	669.735	1233.25	0.88111	1.84179	0.00627636		GO:0022891, GO:0055085, GO:0005215, GO:0016020, GO:0022857, GO:0016021, GO:0006810	F775_05024	Monosaccharide-sensing protein 2 [Source:UniProtKB/TrEMBL;Acc:M8CYY6]	AT4G35300, AT1G20840	TMT2 [Source:UniProtKB/TrEMBL;Acc:A0A178V1T0], TMT1 [Source:UniProtKB/TrEMBL;Acc:A0A178W059]
TRIAE_CS42_7BL_TGACv1_578233_AA1891510	2124.14	3580.72	0.753307	1.68565	0.00627636		GO:0006950, GO:0005783, GO:0006457, GO:0005524, GO:0009414, GO:0009934, GO:0046686, GO:0051082, GO:0009651, GO:0005739, GO:0009506, GO:0005774, GO:0005634, GO:0009409, GO:0009507, GO:0010075, GO:0016887, GO:0048046, GO:0009306, GO:0016020, GO:0005886, GO:0005773, GO:0034976		NA	AT4G24190	Endoplasmin homolog [Source:UniProtKB/Swiss-Prot;Acc:Q9STX5]
TRIAE_CS42_7AL_TGACv1_556002_AA1752190	56.4679	163.1	1.53077	2.8894	0.00629908		GO:0009507, GO:0009570, GO:0016868, GO:0005975	F775_12195		AT1G70820	At1g70820 [Source:UniProtKB/TrEMBL;Acc:Q9SSL0]
TRIAE_CS42_5AL_TGACv1_377315_AA1245850	2156.98	1161.05	-0.893738	0.538218	0.00631083		GO:0008270, GO:0005634, GO:0005622, GO:0048577	F775_32221		AT5G15840, AT3G02380, AT5G15850	Zinc finger protein CONSTANS [Source:UniProtKB/Swiss-Prot;Acc:Q39057], Zinc finger protein CONSTANS-LIKE 2 [Source:UniProtKB/Swiss-Prot;Acc:Q96502], Zinc finger protein CONSTANS-LIKE 1 [Source:UniProtKB/Swiss-Prot;Acc:O50055]
TRIAE_CS42_5AL_TGACv1_374680_AA1206310	2820.77	4130.8	0.550391	1.46448	0.00631453	Methylenetetrahydrofolate reductase [Source:UniProtKB/TrEMBL;Acc:W5FX66]	GO:0004489, GO:0035999, GO:0016491, GO:0055114, GO:0006555	F775_28470	Methylenetetrahydrofolate reductase [Source:UniProtKB/TrEMBL;Acc:N1QRS8]	AT2G44160, AT3G59970	Methylenetetrahydrofolate reductase 2 [Source:UniProtKB/Swiss-Prot;Acc:O80585], Methylenetetrahydrofolate reductase 1 [Source:UniProtKB/Swiss-Prot;Acc:Q9SE60]
TRIAE_CS42_2AL_TGACv1_097029_AA0322680	437.838	146.94	-1.57654	0.335286	0.00632061			F775_17275			NA
TRIAE_CS42_U_TGACv1_641739_AA2102920	65.4702	22.4341	-1.548	0.341983	0.00632768	DNA-directed RNA polymerase subunit [Source:UniProtKB/TrEMBL;Acc:W5BVE3]	GO:0003677, GO:0016740, GO:0003899, GO:0016779, GO:0006351		NA		NA
TRIAE_CS42_5BL_TGACv1_404922_AA1315140	627.93	392.023	-0.680908	0.623773	0.00636221		GO:0003677, GO:0003676, GO:0005634, GO:0048577, GO:0003723, GO:0048579	F775_32029	KH domain-containing protein [Source:UniProtKB/TrEMBL;Acc:M8CU99]	AT2G38610, AT3G08620	KH domain-containing protein At2g38610 [Source:UniProtKB/Swiss-Prot;Acc:Q9ZVI3], KH domain-containing protein At3g08620 [Source:UniProtKB/Swiss-Prot;Acc:Q8GYR4]
TRIAE_CS42_7AL_TGACv1_556886_AA1772810	54.3982	22.535	-1.27088	0.414406	0.00637502	Receptor protein kinase CLAVATA1 [Source:Projected from Arabidopsis thaliana (AT1G75820) UniProtKB/Swiss-Prot;Acc:Q9SYQ8]	GO:0016021, GO:0009934, GO:0010080, GO:0043621, GO:0016020, GO:0004672, GO:0005524, GO:0006468, GO:0048833, GO:0009506, GO:0000325, GO:0033612		NA	AT1G75820	Non-specific serine/threonine protein kinase [Source:UniProtKB/TrEMBL;Acc:C0LGJ2]
TRIAE_CS42_3B_TGACv1_225920_AA0812950	82.4515	38.4269	-1.10847	0.463785	0.00638261		GO:0016798, GO:0004553, GO:0008152, GO:0016787, GO:0005975, GO:0030246, GO:0003824	F775_17207	Alpha-glucosidase yihQ [Source:UniProtKB/TrEMBL;Acc:M8D0S1]		NA
TRIAE_CS42_4DS_TGACv1_361424_AA1167750	12070.9	5255.81	-1.19961	0.435393	0.00638261	Root phototropism protein 2 [Source:Projected from Arabidopsis thaliana (AT2G30520) UniProtKB/Swiss-Prot;Acc:Q682S0]	GO:0009638, GO:0007165, GO:0004871, GO:0005634, GO:0005737		NA	AT2G30520	Root phototropism protein 2 [Source:UniProtKB/Swiss-Prot;Acc:Q682S0]
TRIAE_CS42_5DL_TGACv1_433914_AA1425160	33.5003	67.8143	1.01778	2.0248	0.00638261		GO:0043565, GO:0003700, GO:0006355	F775_19530	Protein WRKY1 [Source:UniProtKB/TrEMBL;Acc:M8AH17]	AT5G28650, AT3G04670	Probable WRKY transcription factor 74 [Source:UniProtKB/Swiss-Prot;Acc:Q93WU6], Probable WRKY transcription factor 39 [Source:UniProtKB/Swiss-Prot;Acc:Q9SR07]
TRIAE_CS42_7AS_TGACv1_569429_AA1815680	172.209	307.577	0.835652	1.78466	0.00638261		GO:0016021, GO:0016020	F775_30184		AT4G29520	Putative uncharacterized protein AT4g29520 [Source:UniProtKB/TrEMBL;Acc:Q9SU93]
TRIAE_CS42_1AL_TGACv1_001447_AA0030680	113.941	203.275	0.834914	1.78375	0.00639957		GO:0005524, GO:0000166	F775_31465	Actin-7 [Source:UniProtKB/TrEMBL;Acc:R7W2P9]	AT1G49240, AT3G18780, AT5G09810	Actin-8 [Source:UniProtKB/Swiss-Prot;Acc:Q96293], Actin-2 [Source:UniProtKB/Swiss-Prot;Acc:Q96292], AtACT7 [Source:UniProtKB/TrEMBL;Acc:A0A178UEW4]
TRIAE_CS42_2AL_TGACv1_093626_AA0283990	0.520629	11.3957	4.46654	22.1087	0.00643794	Glutamate decarboxylase [Source:UniProtKB/TrEMBL;Acc:A0A1D5T8T1]	GO:0016829, GO:0016831, GO:0019752, GO:0003824, GO:0004351, GO:0030170, GO:0006536	F775_15236	Glutamate decarboxylase [Source:UniProtKB/TrEMBL;Acc:M8B037]		NA
TRIAE_CS42_4AL_TGACv1_288325_AA0944850	2628.36	1662.69	-0.661017	0.632432	0.00643796	Protein DETOXIFICATION [Source:UniProtKB/TrEMBL;Acc:W5DNN7]	GO:0015297, GO:0016020, GO:0016021, GO:0015238, GO:0006855, GO:0055085	F775_03841	Protein TRANSPARENT TESTA 12 [Source:UniProtKB/TrEMBL;Acc:M8D9P5]	AT1G47530	Protein DETOXIFICATION 33 [Source:UniProtKB/Swiss-Prot;Acc:Q9SX83]
TRIAE_CS42_1DL_TGACv1_063761_AA0230650	99.4993	174.071	0.805635	1.74792	0.00646148		GO:0071555, GO:0016798, GO:0005576, GO:0005975, GO:0004650, GO:0008152, GO:0016787	F775_15866	Polygalacturonase [Source:UniProtKB/TrEMBL;Acc:N1R266]	AT4G01890, AT1G02460	Pectin lyase-like superfamily protein [Source:TAIR;Acc:AT4G01890], At1g02460 [Source:UniProtKB/TrEMBL;Acc:Q9FWX5]
TRIAE_CS42_6BL_TGACv1_500204_AA1601100	9.65577	28.8756	1.57357	2.97641	0.0064637				NA		NA
TRIAE_CS42_3B_TGACv1_221841_AA0751280	777.63	476.829	-0.705987	0.613023	0.00649807			F775_28627		AT1G08670	ENTH/VHS family protein [Source:UniProtKB/TrEMBL;Acc:Q9FRR8]
TRIAE_CS42_3B_TGACv1_222213_AA0759960	0.269084	8.0353	4.70367	26.0582	0.00649807			F775_16087		AT5G50150	AT5g50150/MPF21_17 [Source:UniProtKB/TrEMBL;Acc:Q9FG96]
TRIAE_CS42_2AL_TGACv1_095024_AA0306020	373.09	187.067	-0.998249	0.500607	0.0064996			F775_09660, F775_24893			NA
TRIAE_CS42_4BS_TGACv1_330398_AA1107480	40.0042	138.602	1.79167	3.46214	0.00650469		GO:0005509, GO:0016020, GO:0016021	F775_09066	Vacuolar-sorting receptor 1 [Source:UniProtKB/TrEMBL;Acc:M8BQN3]	AT3G52850, AT2G30290	Vacuolar-sorting receptor 1 [Source:UniProtKB/Swiss-Prot;Acc:P93026], Vacuolar-sorting receptor 2 [Source:UniProtKB/TrEMBL;Acc:F4IMR9]
TRIAE_CS42_1DS_TGACv1_080722_AA0252740	2.0163	61.872	4.9332	30.5521	0.00653994			F775_43762			NA
TRIAE_CS42_7BS_TGACv1_591871_AA1924010	5.32807	23.4363	2.14132	4.41167	0.00654154	Histone H3 [Source:UniProtKB/TrEMBL;Acc:A0A077RTJ8]	GO:0000786, GO:0046982, GO:0005694, GO:0005634, GO:0003677		NA		NA
TRIAE_CS42_1BL_TGACv1_033414_AA0139290	1394.83	2200.19	0.657837	1.57771	0.00657648	Tubulin alpha chain [Source:UniProtKB/TrEMBL;Acc:A4K4Y1]	GO:0005856, GO:0005737, GO:0005874, GO:0005525, GO:0007010, GO:0005200, GO:0007017, GO:0000166, GO:0003924	F775_26616	Tubulin alpha chain [Source:UniProtKB/TrEMBL;Acc:M8CCZ3]		NA
TRIAE_CS42_4DL_TGACv1_343969_AA1142120	250.872	527.902	1.07402	2.10528	0.00659103		GO:0003824, GO:0005992	F775_28721	Alpha,alpha-trehalose-phosphate synthase (UDP-forming) 6 [Source:UniProtKB/TrEMBL;Acc:M8BIB5]	AT1G68020	Alpha,alpha-trehalose-phosphate synthase [UDP-forming] 6 [Source:UniProtKB/Swiss-Prot;Acc:Q94AH8]
TRIAE_CS42_3AL_TGACv1_195145_AA0645310	312.704	176.365	-0.82843	0.563142	0.00660407		GO:0016311, , GO:0016791	F775_32162	CTD small phosphatase-like protein 2 [Source:UniProtKB/TrEMBL;Acc:N1QVQ9]	AT3G55960	Haloacid dehalogenase-like hydrolase (HAD) superfamily protein [Source:UniProtKB/TrEMBL;Acc:Q9LY49]
TRIAE_CS42_4DL_TGACv1_343597_AA1137130	30.6374	81.1783	1.40631	2.65058	0.00660407		GO:0042026, GO:0006457, GO:0005524, GO:0005737	F775_26890	Chaperonin CPN60-2, mitochondrial [Source:UniProtKB/TrEMBL;Acc:M8BGS4]	AT2G33210, AT3G23990	Chaperonin CPN60-like 1, mitochondrial [Source:UniProtKB/Swiss-Prot;Acc:Q8L7B5], Chaperonin CPN60, mitochondrial [Source:UniProtKB/Swiss-Prot;Acc:P29197]
TRIAE_CS42_2AL_TGACv1_095264_AA0308860	578.411	388.192	-0.576677	0.670506	0.0066064		GO:0033897, GO:0003723, GO:0090502		NA		NA
TRIAE_CS42_2DS_TGACv1_177171_AA0567640	123.039	224.562	0.869956	1.82761	0.0066064				NA	AT1G76020, AT1G20225	At1g76020 [Source:UniProtKB/TrEMBL;Acc:A0JQ12], Putative uncharacterized protein At1g20220 [Source:UniProtKB/TrEMBL;Acc:Q8W456]
TRIAE_CS42_6AL_TGACv1_472734_AA1525350	4.61364	19.4298	2.07264	4.20657	0.0066064	Peroxidase [Source:UniProtKB/TrEMBL;Acc:W5G6B5]	GO:0098869, GO:0020037, GO:0004601, GO:0055114, GO:0006979, GO:0016491, GO:0005576, GO:0046872, GO:0042744	F775_30520	Peroxidase [Source:UniProtKB/TrEMBL;Acc:M8CCF4]	AT2G39040	Peroxidase 24 [Source:UniProtKB/Swiss-Prot;Acc:Q9ZV04]
TRIAE_CS42_1DL_TGACv1_064006_AA0232090	205.777	120.286	-0.773867	0.584848	0.00662528				NA	AT5G46790, AT4G17870	Abscisic acid receptor PYL1 [Source:UniProtKB/Swiss-Prot;Acc:Q8VZS8], Abscisic acid receptor PYR1 [Source:UniProtKB/Swiss-Prot;Acc:O49686]
TRIAE_CS42_7AS_TGACv1_569942_AA1827240	400.81	980.732	1.29138	2.44763	0.00662528		GO:0051087,	F775_28565		AT5G07220, AT5G52060, AT5G62100	BAG family molecular chaperone regulator 3 [Source:UniProtKB/Swiss-Prot;Acc:Q9LYP4], BAG family molecular chaperone regulator 1 [Source:UniProtKB/Swiss-Prot;Acc:Q0WUQ1], BCL-2-associated athanogene 2 [Source:TAIR;Acc:AT5G62100]
TRIAE_CS42_7BL_TGACv1_578344_AA1893330	80.643	155.259	0.946199	1.92679	0.00662528		GO:0005975, GO:0016616, GO:0003824, GO:0030060, GO:0019752, GO:0006099, GO:0016491, GO:0055114		NA	AT3G47520	Malate dehydrogenase, chloroplastic [Source:UniProtKB/Swiss-Prot;Acc:Q9SN86]
TRIAE_CS42_2AL_TGACv1_097679_AA0324900	218.868	104.276	-1.07229	0.475562	0.00669314			F775_42686		AT3G15040	At3g15040 [Source:UniProtKB/TrEMBL;Acc:Q9LKA1]
TRIAE_CS42_1DS_TGACv1_081257_AA0259300	1081.18	1847.92	0.773443	1.70934	0.00669367	40S ribosomal protein S4 [Source:UniProtKB/TrEMBL;Acc:A0A1D5SLI4]	GO:0005622, GO:0005840, GO:0006412, GO:0003723, GO:0003735, GO:0019843, GO:0030529	F775_29120	40S ribosomal protein S4 [Source:UniProtKB/TrEMBL;Acc:M8D3H8]	AT5G58420, AT5G07090, AT2G17360	40S ribosomal protein S4-3 [Source:UniProtKB/Swiss-Prot;Acc:Q8VYK6], 40S ribosomal protein S4-2 [Source:UniProtKB/Swiss-Prot;Acc:P49204], 40S ribosomal protein S4-1 [Source:UniProtKB/Swiss-Prot;Acc:Q93VH9]
TRIAE_CS42_3AS_TGACv1_210712_AA0677520	98.0236	233.927	1.25378	2.38466	0.00673		GO:0003677, GO:0006351, GO:0006355, GO:0005634, GO:0016020, GO:0016021, GO:0008270, GO:0003676	F775_13323	Myb-like protein J [Source:UniProtKB/TrEMBL;Acc:R7WBG4]	AT5G56840	At5g56840 [Source:UniProtKB/TrEMBL;Acc:Q9FJS9]
TRIAE_CS42_6DS_TGACv1_542874_AA1731880	2572.89	1473.03	-0.80465	0.572501	0.00673755		GO:0020037, GO:0005506, GO:0016491, GO:0016705, GO:0016020, GO:0004497, GO:0055114, GO:0016021, GO:0046872	F775_27395	Cytochrome P450 71C2 [Source:UniProtKB/TrEMBL;Acc:R7W5D7]	AT4G13290, AT4G13310, AT4G20240, AT3G48310, AT3G48280, AT4G20235, AT1G11610, AT3G48270, AT3G48300, AT3G48320, AT2G30750, AT2G30770, AT3G48290, AT5G24950, AT5G42590, AT5G24960	Cytochrome P450 71A19 [Source:UniProtKB/Swiss-Prot;Acc:Q9T0K0], Cytochrome P450 71A20 [Source:UniProtKB/Swiss-Prot;Acc:Q9T0K2], cytochrome P450, family 71, subfamily A, polypeptide 27 [Source:TAIR;Acc:AT4G20240], Cytochrome P450 71A22 [Source:UniProtKB/Swiss-Prot;Acc:Q9STL1], Cytochrome P450 71A25 [Source:UniProtKB/Swiss-Prot;Acc:Q9STK8], cytochrome P450, family 71, subfamily A, polypeptide 28 [S…
TRIAE_CS42_7DL_TGACv1_602639_AA1963520	99.6502	50.7939	-0.977466	0.507871	0.00673755		GO:0005215, GO:0016021, GO:0006810, GO:0016020	F775_18140	Aquaporin NIP1-3 [Source:UniProtKB/TrEMBL;Acc:N1QRF4]	AT2G34390, AT4G19030, AT2G29870, AT4G18910	Aquaporin NIP2-1 [Source:UniProtKB/Swiss-Prot;Acc:Q8W037], NLM1 [Source:UniProtKB/TrEMBL;Acc:A0A178V521], Putative aquaporin (Plasma membrane intrinsic protein) [Source:UniProtKB/TrEMBL;Acc:O82369], Aquaporin NIP1-2 [Source:UniProtKB/Swiss-Prot;Acc:Q8LFP7]
TRIAE_CS42_3AL_TGACv1_196895_AA0663560	57.2628	117.86	1.04145	2.05829	0.00674911			F775_26362		AT5G11460, AT2G25690, AT1G79970	At5g11460 [Source:UniProtKB/TrEMBL;Acc:Q9LYE4], At2g25690 [Source:UniProtKB/TrEMBL;Acc:Q9SL94], At1g79970/F19K16.7 [Source:UniProtKB/TrEMBL;Acc:Q9CA98]
TRIAE_CS42_3B_TGACv1_222723_AA0769450	30.0383	97.9835	1.70907	3.2695	0.00675212	Purple acid phosphatase [Source:UniProtKB/TrEMBL;Acc:A0A1D5VZQ1]	GO:0016311, GO:0003993, GO:0046872, GO:0016787	F775_06195	Purple acid phosphatase [Source:UniProtKB/TrEMBL;Acc:M8BL91]		NA
TRIAE_CS42_2DS_TGACv1_177642_AA0581740	17.6071	4.37209	-2.02999	0.244856	0.00676361				NA		NA
TRIAE_CS42_3DL_TGACv1_250140_AA0862870	1021.15	605.094	-0.755715	0.592253	0.0067957				NA	AT1G05870, AT2G43340, AT2G31560	At1g05870 [Source:UniProtKB/TrEMBL;Acc:Q9MA39], At2g43340 [Source:UniProtKB/TrEMBL;Acc:Q94JW9], AT2G31560 protein [Source:UniProtKB/TrEMBL;Acc:Q8VZ71]
TRIAE_CS42_2DL_TGACv1_159701_AA0541690	416.589	245.725	-0.762374	0.589526	0.00681831	Inositol transporter 1 [Source:Projected from Arabidopsis thaliana (AT2G43330) UniProtKB/Swiss-Prot;Acc:Q8VZR6]	GO:0016021, GO:0006810, GO:0016020, GO:0009705, GO:0055085, GO:0005773, GO:0015798, GO:0005215, GO:0022891, GO:0015992, GO:0022857, GO:0005366	F775_06992	Putative inositol transporter 1 [Source:UniProtKB/TrEMBL;Acc:M8CUX0]	AT2G43330	Inositol transporter 1 [Source:UniProtKB/Swiss-Prot;Acc:Q8VZR6]
TRIAE_CS42_3B_TGACv1_221083_AA0729690	112.189	53.934	-1.05335	0.481848	0.00685634		GO:0006952	F775_08679		AT2G40000, AT3G55840	Nematode resistance protein-like HSPRO2 [Source:UniProtKB/Swiss-Prot;Acc:O04203], Nematode resistance protein-like HSPRO1 [Source:UniProtKB/Swiss-Prot;Acc:Q9LY61]
TRIAE_CS42_6AS_TGACv1_486099_AA1556720	87.4812	143.211	0.713933	1.64027	0.00688135		GO:0003899, GO:0003677, GO:0006351	F775_02057, F775_23122	DNA-directed RNA polymerase subunit [Source:UniProtKB/TrEMBL;Acc:M8BMS2], DNA-directed RNA polymerase II subunit RPB1 [Source:UniProtKB/TrEMBL;Acc:M8ASR8]	AT2G40030	DNA-directed RNA polymerase V subunit 1 [Source:UniProtKB/Swiss-Prot;Acc:Q5D869]
TRIAE_CS42_5AL_TGACv1_373977_AA1186260	330.78	617.447	0.901033	1.8674	0.00690415		GO:0005622, GO:0006412, GO:0003735, GO:0005840, GO:0015934, GO:0030529	F775_26348	60S ribosomal protein L17-1 [Source:UniProtKB/TrEMBL;Acc:M8CII0]	AT1G67430, AT1G27400	60S ribosomal protein L17-2 [Source:UniProtKB/Swiss-Prot;Acc:P51413], 60S ribosomal protein L17-1 [Source:UniProtKB/Swiss-Prot;Acc:Q93VI3]
TRIAE_CS42_6BL_TGACv1_500075_AA1598290	4296.17	6372.18	0.568788	1.48328	0.00690773		GO:0006810, GO:0016020, GO:0005215, GO:0005743, GO:0016021, GO:0055085, GO:0005739	F775_28463	ADP,ATP carrier protein, mitochondrial [Source:UniProtKB/TrEMBL;Acc:R7WD98]	AT3G08580, AT5G13490	AAC1 [Source:UniProtKB/TrEMBL;Acc:A0A178V544], AAC2 [Source:UniProtKB/TrEMBL;Acc:A0A178UF67]
TRIAE_CS42_2AL_TGACv1_093707_AA0285450	130.761	34.6027	-1.91825	0.264575	0.0069131				NA		NA
TRIAE_CS42_7BL_TGACv1_577356_AA1873290	155.494	68.497	-1.18684	0.439264	0.0069131				NA		NA
TRIAE_CS42_1AS_TGACv1_019355_AA0065450	49.2471	19.2622	-1.34791	0.39286	0.00694004			F775_43932		AT4G19840, AT4G19850, AT1G33920	Protein PHLOEM PROTEIN 2-LIKE A1 [Source:UniProtKB/Swiss-Prot;Acc:O81865], Protein PHLOEM protein 2-LIKE A2 [Source:UniProtKB/TrEMBL;Acc:F4JTZ6], Uncharacterized protein PHLOEM PROTEIN 2-LIKE A4 [Source:UniProtKB/Swiss-Prot;Acc:Q9C8U9]
TRIAE_CS42_1BL_TGACv1_031752_AA0120070	110.732	307.479	1.47388	2.77769	0.00694299				NA	AT5G27120, AT5G27140, AT3G05060	Probable nucleolar protein 5-1 [Source:UniProtKB/Swiss-Prot;Acc:O04658], Putative nucleolar protein 5-3 [Source:UniProtKB/Swiss-Prot;Acc:O04656], Probable nucleolar protein 5-2 [Source:UniProtKB/Swiss-Prot;Acc:Q9MAB3]
TRIAE_CS42_2AL_TGACv1_093124_AA0272540	105.465	170.842	0.693948	1.6177	0.00697055		GO:0006468, GO:0005524, GO:0004672	F775_05197	Protein kinase G11A [Source:UniProtKB/TrEMBL;Acc:M8C0V2]	AT2G44830	Protein kinase [Source:UniProtKB/TrEMBL;Acc:F4IV25]
TRIAE_CS42_4DL_TGACv1_342469_AA1114420	344.562	224.819	-0.616013	0.652472	0.00697055		GO:0003333, GO:0016021, GO:0016020, GO:0015171	F775_15016	Putative transporter [Source:UniProtKB/TrEMBL;Acc:M8BS81]	AT3G13620	PUT4 [Source:UniProtKB/TrEMBL;Acc:A0A178VLM5]
TRIAE_CS42_U_TGACv1_642411_AA2117190	911.934	654.421	-0.478562	0.717693	0.00697055		GO:0016020, GO:0016021, GO:0004222, GO:0005524, GO:0008270, GO:0006508, GO:0000166	F775_30989	Cell division protease ftsH-like protein, mitochondrial [Source:UniProtKB/TrEMBL;Acc:M8ATA2]	AT1G07510, AT2G29080	ATP-dependent zinc metalloprotease FTSH 10, mitochondrial [Source:UniProtKB/Swiss-Prot;Acc:Q8VZI8], ATP-dependent zinc metalloprotease FTSH 3, mitochondrial [Source:UniProtKB/Swiss-Prot;Acc:Q84WU8]
TRIAE_CS42_5AL_TGACv1_375081_AA1215750	2.54621	19.3356	2.92037	7.57038	0.00697459			F775_25166		AT3G17860, AT1G48500, AT1G70700	Protein TIFY 6B [Source:UniProtKB/Swiss-Prot;Acc:Q9LVI4], Protein TIFY 6A [Source:UniProtKB/Swiss-Prot;Acc:Q58G47], TIFY domain/Divergent CCT motif family protein [Source:UniProtKB/TrEMBL;Acc:A0A1P8API7]
TRIAE_CS42_4AL_TGACv1_288547_AA0951850	659.726	359.649	-0.876077	0.544847	0.00697495		GO:0003676, GO:0016020, GO:0016021, GO:0003723	F775_09830	Meiosis protein mei2 [Source:UniProtKB/TrEMBL;Acc:N1QPW1]	AT2G42890, AT1G29400	ML2 [Source:UniProtKB/TrEMBL;Acc:A0A178VQK0], Protein MEI2-like 5 [Source:UniProtKB/Swiss-Prot;Acc:Q8VWF5]
TRIAE_CS42_4DL_TGACv1_345790_AA1154420	731.311	396.658	-0.881695	0.542729	0.0069891		, GO:0008152, GO:0016787	F775_27766		AT5G59490, AT5G02230, AT5G59480	At5g59490 [Source:UniProtKB/TrEMBL;Acc:Q7XJ55], Haloacid dehalogenase-like hydrolase (HAD) superfamily protein [Source:TAIR;Acc:AT5G02230], Haloacid dehalogenase-like hydrolase (HAD) superfamily protein [Source:UniProtKB/TrEMBL;Acc:Q9LTI2]
TRIAE_CS42_3AL_TGACv1_193719_AA0618460	5.3568	21.4149	1.98891	3.96938	0.00710411				NA		NA
TRIAE_CS42_5DL_TGACv1_433052_AA1399860	19.3576	1.52416	-3.71516	0.076142	0.00710928		GO:0006810, GO:0055085, GO:0022857, GO:0016021, GO:0022891, GO:0016020, GO:0005215		NA	AT4G36670, AT2G18480	At4g36670 [Source:UniProtKB/TrEMBL;Acc:A4VCM1], Probable polyol transporter 3 [Source:UniProtKB/Swiss-Prot;Acc:Q9ZNS0]
TRIAE_CS42_U_TGACv1_641303_AA2091270	80.0244	41.5985	-0.94844	0.518192	0.00711128	SNF1-related protein kinase regulatory subunit beta-1 [Source:Projected from Arabidopsis thaliana (AT5G21170) UniProtKB/Swiss-Prot;Acc:Q84VQ1]	GO:0019887, GO:0009744, GO:0043562	F775_32507		AT5G21170	SNF1-related protein kinase regulatory subunit beta-1 [Source:UniProtKB/TrEMBL;Acc:Q2V357]
TRIAE_CS42_2AL_TGACv1_094486_AA0298610	214.6	628.507	1.55065	2.92948	0.00717975	Adenosylhomocysteinase [Source:UniProtKB/TrEMBL;Acc:A0A1D5TBU1]	GO:0051287, GO:0019510, GO:0004013, GO:0016787, GO:0006730	F775_30737	Adenosylhomocysteinase [Source:UniProtKB/TrEMBL;Acc:M8C908]	AT4G13940, AT3G23810	Adenosylhomocysteinase 1 [Source:UniProtKB/Swiss-Prot;Acc:O23255], Adenosylhomocysteinase [Source:UniProtKB/TrEMBL;Acc:A0A178VEP9]
TRIAE_CS42_5BL_TGACv1_406204_AA1342180	30.1145	101.056	1.74818	3.35934	0.00717975		GO:0016020, GO:0050662, GO:0003824, GO:0016021	F775_32936	Bifunctional dihydroflavonol 4-reductase/flavanone 4-reductase [Source:UniProtKB/TrEMBL;Acc:R7W8E2]		NA
TRIAE_CS42_3AS_TGACv1_212545_AA0701640	69.1678	35.7396	-0.953286	0.516455	0.00719975			F775_06259		AT4G24880	AT4g24880/F13M23_20 [Source:UniProtKB/TrEMBL;Acc:Q93ZD6]
TRIAE_CS42_3DS_TGACv1_273622_AA0932570	8.24432	24.4991	1.58078	2.99131	0.00719975			F775_20091			NA
TRIAE_CS42_7AL_TGACv1_556952_AA1774090	897.255	287.02	-1.64488	0.319773	0.00719975			F775_30763	Chaperone protein dnaJ 11, chloroplastic [Source:UniProtKB/TrEMBL;Acc:M8CY98]		NA
TRIAE_CS42_4BL_TGACv1_322773_AA1073030	0.777216	12.0815	3.97805	15.7584	0.00720806		GO:0016021, GO:0016020	F775_02938		AT5G04890, AT5G20970, AT1G54400, AT3G10680, AT2G27140	Protein RESTRICTED TEV MOVEMENT 2 [Source:UniProtKB/Swiss-Prot;Acc:Q9M670], Heat shock family protein [Source:UniProtKB/TrEMBL;Acc:F4K6X6], Alpha-crystallin domain of heat shock protein-containing protein [Source:UniProtKB/TrEMBL;Acc:F4HWW7], HSP20-like chaperones superfamily protein [Source:UniProtKB/TrEMBL;Acc:Q9S732], At2g27140 [Source:UniProtKB/TrEMBL;Acc:Q9ZVC6]
TRIAE_CS42_2DL_TGACv1_158819_AA0526620	34.0776	151.405	2.15124	4.4421	0.00721422	WRKY45-like transcription factor [Source:UniProtKB/TrEMBL;Acc:F8WPI9]	GO:0006355, GO:0043565, GO:0003700	F775_32858	Putative WRKY transcription factor 70 [Source:UniProtKB/TrEMBL;Acc:M8BQP3]	AT2G40750, AT3G56400	Probable WRKY transcription factor 54 [Source:UniProtKB/Swiss-Prot;Acc:Q93WU8], Probable WRKY transcription factor 70 [Source:UniProtKB/Swiss-Prot;Acc:Q9LY00]
TRIAE_CS42_2DL_TGACv1_161503_AA0558900	53.3609	128.392	1.26706	2.4067	0.00721422		GO:0006355, GO:0003677, GO:0005634		NA	AT3G21270, AT1G51700	DOF2 [Source:UniProtKB/TrEMBL;Acc:A0A178VA07], Dof zinc finger protein DOF1.7 [Source:UniProtKB/Swiss-Prot;Acc:O82155]
TRIAE_CS42_5AL_TGACv1_375597_AA1224230	2.59751	25.3879	3.3029	9.86899	0.00721422		GO:0055114, GO:0016021, GO:0016020		NA		NA
TRIAE_CS42_U_TGACv1_642132_AA2112020	132.301	313.818	1.24656	2.37275	0.00721422		GO:0006412, GO:0030529, GO:0005840, GO:0003735	F775_26788	40S ribosomal protein S16 [Source:UniProtKB/TrEMBL;Acc:M8BHE5]	AT5G18380, AT3G04230, AT2G09990	40S ribosomal protein S16-3 [Source:UniProtKB/Swiss-Prot;Acc:Q42340], 40S ribosomal protein S16-2 [Source:UniProtKB/Swiss-Prot;Acc:Q9M8X9], 40S ribosomal protein S16-1 [Source:UniProtKB/Swiss-Prot;Acc:Q9SK22]
TRIAE_CS42_1DL_TGACv1_065913_AA0237530	18.9648	87.4469	2.20936	4.62471	0.00721578				NA	AT1G63300, AT5G41140, AT5G52280	Myosin heavy chain-related protein [Source:UniProtKB/TrEMBL;Acc:Q9C8T4], Myosin heavy chain-related protein [Source:UniProtKB/TrEMBL;Acc:Q9FLL5], At5g52280 [Source:UniProtKB/TrEMBL;Acc:Q9FHD1]
TRIAE_CS42_5AL_TGACv1_376557_AA1238460	91.7773	266.546	1.53952	2.90698	0.00721578			F775_33045	Fasciclin-like arabinogalactan protein 16 [Source:UniProtKB/TrEMBL;Acc:M8BT42]	AT5G05650	Gb|AAF02137.1 [Source:UniProtKB/TrEMBL;Acc:Q9FFK9]
TRIAE_CS42_5BL_TGACv1_406907_AA1351420	2.57641	19.0375	2.89288	7.4275	0.00721578		GO:0009055		NA		NA
TRIAE_CS42_U_TGACv1_643670_AA2134040	134.748	244.919	0.862753	1.8185	0.0072358			F775_29770		AT1G19835, AT1G47900, AT4G36120	Filament-like plant protein 4 [Source:UniProtKB/Swiss-Prot;Acc:Q0WSY2], Filament-like plant protein 6 [Source:UniProtKB/Swiss-Prot;Acc:Q9C698], Filament-like plant protein 5 [Source:UniProtKB/Swiss-Prot;Acc:O65649]
TRIAE_CS42_2DL_TGACv1_159268_AA0535700	124.384	242.341	0.963287	1.94975	0.00724313		GO:0005622, GO:0030529, GO:0003735, GO:0006414, GO:0005840	F775_07539	60S acidic ribosomal protein P2A [Source:UniProtKB/TrEMBL;Acc:N1QYH0]	AT3G28500, AT5G40040	60S acidic ribosomal protein P2-3 [Source:UniProtKB/Swiss-Prot;Acc:Q9LH85], 60S acidic ribosomal protein P2-5 [Source:UniProtKB/Swiss-Prot;Acc:Q9LUK2]
[truncated: 1,998 more rows]

## Sheet: Table S2
Supplementary Table S2. DATs classified as wheat Transcription factors according to (Borrill et al., 2017).
[truncated: 181 more rows]

[truncated: 5 more sheets: Table S3, Table S4, Table S5, Table S6, Table S7]
